# Supplementary material for: Locomotor activity as an effective measure of the severity of inflammatory arthritis in a mouse model
Source: PLoS One. 2024 Jan 17;19(1):e0291399. doi: 10.1371/journal.pone.0291399 (PMC10793911; doi:10.1371/journal.pone.0291399)
Supplement: S1 File — (XLSX) [file pone.0291399.s016.xlsx]

## Sheet: Travel cm
	Smart cage Data
		Travel (cm)
		DAY 0								DAY 8								DAY 14
	Time (min)	Mouse 1	Mouse 2	Mouse 3	Mouse 4	mouse 5	Mouse 6	Mouse 7	Mouse 8	Mouse 1	Mouse 2	Mouse 3	Mouse 4	mouse 5	Mouse 6	Mouse 7	Mouse 8	Mouse 1	Mouse 2	Mouse 3	Mouse 4	mouse 5	Mouse 6	Mouse 7	Mouse 8
	15	2212.5	2055.8	1816.1	1473.2	1892.1	1880.1			43.8	673.3	125.8	120.2	461.5	602.8	1037.9	1298.7	962.9	1181.9	1415.3	471.1	399.2	933.4	672.8	1267.1
	30	2573.8	2218.3	2015.8	1444.5	1838.7	2084.5			828.3	754.4	16.1	40.7	446.7	219.1	1068.8	1268.5	692.3	1810.5	864.8	922.8	430.1	605.4	1036.7	1542.2
	45	2269.8	1973.4	1682.1	1370.9	1397.9	1853.5			529.6	29.4	0	77.8	510.6	1.8	918.4	868.9	1233.5	689	1068.1	982.2	528.6	1057.7	1036.8	1664.3
	60	2245.3	2068.9	1343.2	1136.3	1568.3	1624.6			230.5	298.7	244.9	93.2	390.4	3.6	739.3	682.5	610.1	2035.1	752.2	678.5	486.2	1221	407	1533.4
	75	1726.2	1907.4	1718.4	1196.7	1383.7	1545.1			5.6	97.5	700.2	105.5	514.8	78	376.5	571.5	1070	649.6	1414.4	310.7	388	996.9	784.4	937.6
	90	1997	1757.9	1382.4	1569.1	1120.9	1551.1			271.5	0	421.1	147	202.6	25.7	269.2	106.7	12.5	1855	471.9	0	123	499.1	1148.7	796
	105	1547.6	1830.4	1402.3	960.3	1073.1	1376.8			125.6	115.1	383.5	124.6	28.3	0	31.5	464.5	704.1	1245.6	710	852.8	26.5	1031.6	909.5	773.9
	120	1805.1	1753.8	1460.1	861.7	1051.4	1284.6			4.9	23.2	7.4	155.5	48.7	46	307.7	65.4	1238	580.5	1235.3	581.9	24.1	480	875.6	763.3
	135	1714.9	1828.2	1178.9	1030.4	824.9	1536.2			21.3	25.9	111.5	627	0	14.2	514.1	37.2	791.7	1208.6	97.9	747.8	297	609.1	358.2	824.3
	150	1753.4	1905	1173.8	770.3	848.6	1362.1			374.2	33.8	95.3	734.1	73.3	0	149.9	322.2	888.9	1829.1	7.4	5	451.7	212.4	56.6	976.4
	165	1806.4	1113.4	861.7	750.6	655.3	909.6			680.3	0.7	1	857.4	179.9	7	5	35.4	0.7	1535.7	6.4	101.4	282.2	208.6	0	871.9
	180	1455.9	1327.3	981.4	603.9	848.9	916.2			144.4	1.8	3.4	235.7	536	0	49.2	0	0	998.2	451.5	750.7	284.7	941.2	1.9	288.9
	195	1265.8	916.3	1013.3	513.2	470.1	672.4			102.6	156.2	3.4	60.5	70	18.2	9.1	1.7	0	357.9	682.8	97.9	570.2	301.5	162.6	202.4
	210	1702.6	1178.4	855.6	22.5	891.4	263.2			0	353.3	72.3	36.4	7	0	47.4	146.9	0	493.3	1045.5	1.7	71.2	103.8	4.7	1.7
	225	1005.9	542.6	775.2	297.2	786.2	34.7			33.8	406.5	238.3	23.7	5.5	0	0	93.6	103.6	1286.8	184.4	30.8	21.6	99.8	9.5	123.2
	240	1120.5	1059.3	121.9	671.7	614.6	401.1			67.3	8.9	10.7	62.4	10.8	0	1.9	0	940.2	912.9	290.9	10.1	7.5	183.1	10.8	0
	255	786.7	222.8	232.1	44.7	169	10.4			432.5	8.9	6.2	117.2	10.1	1.2	2.6	15.7	660.1	17.2	0.8	278.1	22.1	21.6	219.6	8.8
	270	1005	372	0	11	127.6	82.9			311.3	0	2.2	159.2	8.2	17	0	11.8	596.4	0	12.5	1121.4	26.3	28.9	473.5	5.3
	285	233	4.2	170.1	244.2	1.5	47.1			0	0	1.4	66.3	392.3	13.5	0	0	27	0	3.6	25.5	17.1	126.6	1136.4	13.3
	300	348.3	723.2	33.8	136.8	51.7	917.3			0	72.1	21	271.2	268.2	0.7	34.4	0	3.7	133.6	86.1	5.8	261.3	462.2	714.8	2.9
	315	413.7	1232.3	0	51.7	31	87.7			4.1	80.4	14	600.4	193.8	299.9	426.6	81.7	1	602.2	234.2	135.5	207.5	516.6	29	351.1
	330	7.1	34.8	70.4	8.7	115.7	58.1			10.5	119.3	2.2	116.6	19.5	471	45.2	580.7	20.8	801.3	1203.6	53.7	633.5	6.4	8.6	1161.1
	345	119.5	419.4	10.9	73.6	413.6	232.4			147.3	0	218.4	9.5	2.9	33.3	9.2	55.6	5.5	26.2	10.5	3.1	166.8	83.2	3.6	767.3
	360	87	12.7	21.1	40.7	39.8	14.5			79.5	0	698.8	2.2	6	64.7	2.4	5.6	16.7	0	2.4	25	61.3	88.4	5.8	417.5
	375	52.2	5.8	803.7	1088.7	268	10.6			609.1	29.4	162	65.8	27	2.2	26.6	53.7	39.7	0	37.7	74.2	1.9	32.7	27.5	43.1
	390	40.2	124.8	372.5	1244.1	0	38.8			635.1	71.5	0	86.2	422.4	0	168.7	25.9	934.6	151.7	107.4	11.7	147.4	3.4	185.6	76.6
	405	57.1	31	3.6	915.6	9.4	232.8			230.8	0	0	100.2	142.1	88.5	35.3	443.3	1342.5	0	1022.4	48.4	549.6	31.2	92.6	171.9
	420	52.2	545.6	258.1	304.2	6.2	107.8			0	78.1	557.4	326.1	13.1	377.2	325.1	1154.2	2058.8	1239.6	1934.8	908.3	513	136.1	1295.5	3.8
	435	858.4	242.3	1455.6	269.1	149.3	1078.9			35.2	551.4	966.5	866.4	598.2	411.5	1017.2	1351.4	1612.3	1162.9	153.3	2084.4	707.4	295.5	1853.1	505.1
	450	1499.4	1576.3	1256.7	1773.6	784.2	1189.2			113.9	1216.3	962.4	901.2	856.9	312.5	1090.2	1391.7	1013.3	808.2	1101.9	610.8	195.7	1453.6	1621.1	1873.2
	465	1665.5	1547.3	1720.7	1374.5	1588.5	1502.2			189.2	931.3	741.2	1162.8	958.6	616.6	1216.7	1518.1	1508	2218.2	2285.4	2021.9	1687.2	1130.3	1367.1	1580.6
	480	1817	1854	1836.5	661.4	1478.6	1400.4			772	847.1	1212.9	455.5	671.3	651.9	954.9	469.7	487.9	1419.6	1898.6	1014.3	1337.3	1942.7	1592.4	666.8
	495	1884.5	1654.8	1753.6	1451.3	1202.6	1597.5			841.8	1429.1	714.9	943.6	1062.7	386.8	960.3	1559.3	1345.5	849.5	1601.1	156.7	1763.3	940.1	901.9	1526.5
	510	2065.6	1814.1	1604.6	647.4	1050.9	1609.7			753.3	874.6	946	365.6	842.4	511.1	1036	1293.4	960.8	1944.4	1971.4	14.3	1347.1	893.6	897.6	1437.2
	525	1164.9	1454.5	1182.1	1565.8	1603.2	1621.2			192.9	1311.2	246.8	996.7	647	201.7	519.6	1340.5	1353.9	2358	462.5	625.4	880.8	970	993.9	1202.9
	540	1565.1	2274.5	1654.7	1398.4	1003.6	1098			788.2	897.8	1055.5	553.6	437.6	620.7	1053.1	1472.7	220.5	1764.2	528.7	1771.2	383.1	1376.7	420	992.8
	555	1713.8	1995	1315.5	989.3	1010.9	1597.2			829.3	1197.8	83.6	831.5	431.7	644.4	1033.8	1136.3	1222.2	1679.2	2033.9	245	8.5	1038.7	26	293.8
	570	1690.7	2093.5	1569.5	1181.1	1098.6	1277.9			905.7	1064.2	44.6	621.2	201.3	609.3	996.5	1332.5	574.4	1648.8	657.5	1449.3	366.3	1466.4	0	994.5
	585	2115.6	2342.2	1483.7	1224.1	1256.3	757			932.6	1429.7	58.7	84.6	1001.8	532	896.7	1288.8	1028.2	2015.3	2127.6	676.4	723.5	1442.6	182.5	1627.9
	600	1021.7	1707.2	900.3	1018.2	1405.9	1328			240.5	761.5	0	151.4	311.3	1048.7	1098.8	920.2	607.9	248.1	1077.2	500.7	1076.7	205.8	851.4	1444.9
	615	1881.3	2222.8	1317.7	910.9	891.2	1243.3			436.9	462.2	0	26.8	752.3	671.4	631.7	1171	723.8	1877.2	836.5	151.2	374.5	410.5	795.5	1027.9
	630	708.3	1696.3	797.7	193.4	471.6	1443.6			38.9	558.9	76.1	449.6	838.5	617.4	368.3	949.4	566.6	1568.6	81.6	1294.2	21.6	1843.4	208.3	597.8
	645	1395.3	1851.3	1567.2	247.4	1425.2	1142.9			50.1	1169.8	193	401.8	474.7	389.3	5.5	760.9	960.9	1779.7	4.9	992.9	199.6	1109.7	1209.5	1085.6
	660	1602.5	557	1371.9	1017.4	1224.7	1669.6			56.5	392.2	737.4	32.1	381.1	22.4	69.7	625.7	158.4	1286.1	53.2	112.6	230.5	175.5	1322.7	1124.7
	675	1935.3	969.8	813.1	712.4	737.3	1520.9			110.9	73.8	718.9	143.5	20.6	12.6	0	40.6	202	327.9	566.3	0	646.2	668.2	1307.6	902.7
	690	1684.7	2135.1	3.4	261.8	272.9	1106			56.2	23.5	220.9	23.8	34.2	12.6	0	487.7	0	234.8	817.1	107.8	514.2	1379.8	1085.5	287.2
	705	215.2	1889.4	473.2	141.5	80.2	971.5			47.6	13.9	991	15.4	32.5	17	78.2	235.1	0	1330	34.8	797	547.6	1471	1169.1	1185.2
	720	315.9	1903.3	1354.5	54.9	544.8	1348.8			68.1	2.8	622.6	11.4	69.9	81.7	344.7	33.5	0	501.2	7.6	18.8	69.3	530	722.3	755.2
	735	89.4	450.8	1454.4	82.9	103.1	874.2			648.4	0	524.1	67.8	341.3	14.6	689	9.2	0	302.4	8.7	23.3	99.4	906.9	783.1	1373.9
	750	49.2	1081.3	1198	54.4	39.8	1010.7			514.4	240.4	4.5	627	578.2	1.9	557.7	18	0	675.8	66.9	2.9	359.8	40.4	17.4	65.6
	765	220.6	2104.5	776.8	329.4	12.2	277.9			56.5	779.9	32.6	579.6	253.7	9.1	88.8	25.2	25.6	1501.3	867	3.2	459.1	545.3	6.7	32.4
	780	60.7	1794.5	1266.4	30.1	153.3	3.4			1.4	845.2	13.2	631.9	635.7	2	0	16.9	822.8	1153.1	473.4	3.4	661.1	498.9	6	0
	795	249.9	222.5	400.5	1676	998.6	261.3			7.4	521	4.3	105.3	556	1.2	0	0	698.8	814.9	1454.9	135.5	110.7	547.8	1.7	0
	810	1407.1	573.9	3.4	1738.1	1194.6	755.8			9.2	25.9	1.7	103.8	1100.1	135.4	4.6	0	787.2	1.9	1039.1	1476.9	85.2	579.9	0	0
	825	1641.5	1831.1	243.4	1116.1	368.5	46.4			10	3.1	1.9	104.8	408.5	75.2	61.3	0	542.9	1	454.7	496.9	17	9.5	15.4	15.3
	840	1712.8	1215.6	983.9	924.1	168.6	254.2			0.6	9.7	1.4	62.6	65.7	15.4	569.7	129.4	580.3	7.7	36.9	1120.1	25	37.9	48.3	573.4
	855	1266.2	488.6	158.5	216.1	334.2	23.8			22.8	2.8	2.2	78.2	41.7	0	293	471.9	635.8	5.3	2.2	159.4	7.2	7.1	6.5	806.8
	870	1367.5	0	170.2	146.4	51.6	167.6			118.8	124.6	73.2	94.2	42.5	96.1	9	79.2	543.7	20.1	0	209.6	8.1	81.2	13.8	735.3
	885	1293.2	0	125.2	99.4	22.2	1014.7			736.1	47.7	404.3	146.7	14.6	29.8	13.4	1087	182.8	37.8	0	2.6	124.9	22.9	3.4	1184.5
	900	537	358.8	7.9	106.5	69.9	550			860.4	31	586.8	531.8	0.8	132.3	9.1	607.1	2.2	213.8	0	9.1	355.1	3.6	33.8	945
	915	19.8	1479.4	119.9	104	5.5	10.3			463.8	11.7	127.6	339.6	6.6	40	2.6	1064.4	2.9	1227.6	4.4	10.1	628.3	18.8	804.1	719.5
	930	29.2	1772.8	40.2	72.2	9.2	10.2			1.9	22.1	4.8	110.6	454.9	11.1	0	368.1	4.6	619.9	12.7	7.9	347.7	15.7	1213.8	725.4
	945	290.9	1768.9	74.7	59.5	17.3	12.9			0	131.1	3.4	10	383.8	10.2	0	402.2	0	12.9	23.2	0.7	347.6	2.6	815.9	74.2
	960	35.3	2006.1	25.8	2.2	94.8	90.9			10.6	906.9	10.3	28.4	5.3	155	0	18.8	0	0	1	10.2	21.9	0	1331.8	3.5
	975	338.6	1159.5	128.4	1061.9	1046.7	816.1			16.5	846.5	13.4	9.1	35	275.5	16.8	57	8.4	0	0	1.9	14.1	22.1	637.7	5.8
	990	1304.3	89.2	65.1	1711.2	1091	193.4			51.1	691.7	1.7	23.6	16.7	92.1	108.2	11	147.6	0.6	52.9	27.5	21	411.8	909.2	35.5
	1005	1497.8	533.2	30.3	1465.6	508	24.7			72.1	126.4	7.4	37	2.4	0	489.9	1	417.3	0	170.8	197.2	18.1	1352.3	1049.5	11.4
	1020	981.4	77.5	27	891.9	704.5	1			4.9	0	18	13.5	0	59.3	349.8	155.9	704.4	154.5	893.9	1201.2	71.4	1046	59.3	429.6
	1035	23.5	169.2	69.5	14.2	28.3	10.6			3.9	0	8.7	38.2	0	9.6	22.1	22.7	644	1050.5	1110.8	557	334.3	1151.2	1.9	348
	1050	1248.2	44.7	1.4	7.4	17.6	3.6			20.6	9.9	7.9	97	203.7	16.5	0	13.3	845.7	1292.3	567.4	846	547.8	778.4	0	1.2
	1065	98.3	1176.3	913.5	482.3	12.2	113.3			21.8	21.7	5	616.4	598.7	25	0	0	451.2	1796.5	260.8	752	747.9	593	2.4	6.2
	1080	234.3	1745.6	1408.6	1096.7	88.6	426.8			107.7	14.7	16.1	749.1	560.7	148.6	5	0	0	1219.4	15.9	42	544.2	287.4	7.4	14.1
	1095	136.2	1834.7	1305.1	490.9	1210.9	8.6			87.2	17.8	404.1	490	31	450.1	303.7	82.8	0	635.4	6.2	0	1297.5	1	25.2	98
	1110	38.6	1577.8	1162	6.7	1167.9	12			375.8	578	915.1	30.7	0	320.4	587.4	1278.6	0	24.8	4.1	2.6	799	52.2	913.8	322.4
	1125	229.4	1008.6	1434	196.5	564.4	38.6			862.4	768.9	636.8	32.8	2.9	496.2	665.1	748.5	2.9	20.8	0	1.2	85.8	740.5	1341.1	1363.5
	1140	1485	14	891.5	0	28.2	346.5			664.1	887.5	370.2	33.2	16.6	424.6	31.1	669.7	3.1	2.1	5.5	2.6	9.2	264	919.4	953.9
	1155	1325.7	1.4	611.2	25.9	5.9	1797.2			102.6	123.4	32.1	34.9	1.4	402.4	0	29.1	0	0	36.9	10.6	35.4	9.9	135	24.9
	1170	1799.4	1	12.8	3.8	10.6	1387.9			0	1.7	2.2	30.3	6.7	42.1	0	37.8	0	0	0	218.4	57.1	20.9	0	0
	1185	1207.3	7	18.7	46.6	43.3	864.8			36.8	11.7	0	34.8	121.7	47.1	0	47.5	6	3.9	14.2	914.3	0.6	10.5	0	5.8
	1200	813.2	29.8	20.7	1.7	740.4	1028.6			41.7	7.5	0	78.6	39.5	28.7	0	31.5	80.9	0	9.1	79.5	13.6	0	4.6	1.9
	1215	246.2	952	465.7	1.7	563.2	1238.1			21.3	18.1	0	784.3	1.7	33	0	41.1	511.9	0	43.7	2.9	266	48.1	5	8.9
	1230	12.2	782.1	4.3	2.6	789	791.7			85.3	99.3	34.1	62.4	7.7	14.8	24.8	8.8	954.6	0	4.6	10.8	52	14.3	3.4	2.4
	1245	6.3	19.5	6.6	560.7	0	1739.5			67.5	35.2	65.9	3.9	0	0	432	3.4	2.7	0	0	0	7	42.2	1.4	181.1
	1260	2.2	0.7	16.4	1334.4	5.3	1023.8			38.9	0	80	0	3.6	5.5	0.7	6.4	150.6	0	1	0	9.3	36.2	0	741
	1275	286.9	64.1	22.7	1076.5	67	578.1			115.7	58.2	26.1	6.4	3.4	28	4.3	62.8	67.7	0	7.2	4.1	27.2	308.3	32.3	464.5
	1290	530.7	2.4	18.2	72	0	347.6			18.1	30.3	4.5	0	130.7	23.8	2.9	29.7	0	1	6.7	319.1	19.7	699.7	24.7	4.3
	1305	4.7	3.4	42.4	1.2	0	2.1			19	78.6	0	8.4	797.3	5.3	2.9	22.9	0	8.7	3.1	650.6	8.3	101.9	0	7.5

## Sheet: Speed
	Smart cage Data
		Speed cm/min
		DAY 0								DAY 8								DAY 14
	Time (min)	Mouse 1	Mouse 2	Mouse 3	Mouse 4	mouse 5	Mouse 6	Mouse 7	Mouse 8	Mouse 1	Mouse 2	Mouse 3	Mouse 4	mouse 5	Mouse 6	Mouse 7	Mouse 8	Mouse 1	Mouse 2	Mouse 3	Mouse 4	mouse 5	Mouse 6	Mouse 7	Mouse 8
	15	3.47	3.43	3.34	3	3.11	3.19			1.51	1.93	2.37	1.47	1.8	1.85	2.28	2.59	2.26	2.7	2.82	2.02	1.59	2.1	2.13	2.78
	30	3.86	3.39	3.7	3.13	3.23	3.53			2.01	2.02	1.79	1.36	1.85	1.77	2.33	2.66	2.16	3.17	2.6	2.44	1.58	1.97	2.5	2.98
	45	3.73	3.25	3.5	2.99	2.87	3.12			1.78	1.05	0	2	2.12	1.76	2.24	2.13	2.53	2.5	2.56	2.79	1.55	2.44	2.45	3.05
	60	3.68	3.64	2.98	2.76	2.76	3.4			1.81	2.09	2.35	2.03	1.79	1.8	1.81	2.04	2.35	3.42	2.84	2.27	1.66	2.33	2.19	2.78
	75	3.51	3.37	3.25	2.97	2.73	2.99			1.11	1.48	2.15	1.88	2.04	1.86	1.68	1.96	2.37	2.57	2.86	2.1	1.82	2.23	2.62	2.47
	90	3.47	3.43	3.23	3.2	2.56	3.07			1.89	0	1.99	1.84	1.62	1.35	1.68	1.32	1.25	3.42	2.26	0	1.17	1.97	2.57	2.25
	105	3.32	3.65	3.57	2.73	2.68	3.29			1.57	1.69	1.89	1.58	1.18	0	1.37	1.84	2.42	3.3	2.72	2.66	1.15	2.3	2.41	2.28
	120	3.57	3.37	3.14	2.63	2.38	3.21			0.97	1.11	1.24	1.51	1.22	1.84	1.7	1.63	2.53	2.98	2.93	2.02	1.15	1.9	2.39	2.13
	135	3.31	3.17	3.07	2.59	2.42	3.14			1.25	1.24	1.55	2	0	1.09	1.84	1.13	2.33	3.38	1.42	2.3	1.55	1.87	1.98	2.04
	150	3.3	3.17	3.03	2.24	2.16	2.8			2.16	1.3	1.64	2	1.98	0	1.85	1.79	2.37	3.36	1.23	1.01	1.74	1.76	1.18	2.39
	165	3.36	3.02	2.8	2.3	2.27	2.41			1.79	0.72	0.96	2	1.44	0.99	0.84	1.18	0.72	3.02	1.28	2.47	1.38	1.56	0	2.46
	180	3.14	2.75	2.73	2.23	2.15	2.39			1.88	1.76	1.12	1.71	1.84	0	1.89	0	0	2.84	2.39	2.56	1.48	2.22	0.96	1.88
	195	2.9	2.65	2.92	2.33	1.86	2.18			1.63	1.41	1.68	1.68	1.08	1.52	1.01	0.84	0	2.75	2.76	1.61	1.87	1.53	1.55	1.81
	210	3.35	2.48	2.85	1.18	2	2.18			0	1.75	2.01	1.73	1.16	0	2.37	1.69	0	2.56	2.61	0.84	1.19	1.4	1.18	0.84
	225	2.61	2.69	2.48	2.5	2.09	1.16			1.25	1.92	2.23	1.82	0.92	0	0	1.4	1.82	3.49	1.47	1.71	1.03	1.25	2.36	1.48
	240	2.82	2.6	1.82	2.44	2.17	2.67			1.46	1.27	2.13	1.69	0.98	0	1.92	0	2.66	3.13	2.12	1.45	1.07	1.49	1.2	0
	255	2.11	2.34	1.8	1.28	2.2	1.16			1.9	1.27	0.89	1.36	0.84	1.2	1.32	1.3	2.49	0.96	0.83	2.21	1.16	1.2	2.2	1.26
	270	2.34	2.42	0	1.1	2.28	1.69			1.8	0	1.12	1.94	1.17	1.42	0	1.18	2.24	0	1.25	2.64	1.14	1.2	2.32	1.78
	285	2.04	1.04	2.15	1.78	0.74	1.27			0	0	0.7	1.62	1.9	1.12	0	0	1.04	0	1.2	1.27	1.22	1.12	2.81	1.21
	300	2.47	2.8	1.61	1.8	1.78	3.15			0	1.8	1.91	1.97	1.34	0.72	1.72	0	1.25	1.76	1.25	0.82	1.72	1.87	2.43	0.98
	315	2.57	3.58	0	2.58	1.15	1.22			1.02	1.28	1.28	1.93	1.51	1.47	1.82	1.6	0.96	2.57	2.47	1.81	1.42	2.04	1.26	1.74
	330	0.89	1.29	2.71	1.45	1.7	1.42			1.31	1.7	1.08	1.33	1.63	2.15	1.16	2.23	1.38	3.44	2.85	2.07	1.76	1.07	0.96	2.89
	345	2.03	3.02	1.21	1.8	2.17	2.28			1.77	0	2.12	1.36	0.96	2.22	1.03	1.24	1.1	1.05	1.31	1.04	1.18	1.22	0.9	2.5
	360	1.24	2.12	1.11	1.27	1.21	1.12			1.35	0	2.31	1.11	1.5	1.25	1.2	2.81	0.98	0	1.2	1.56	1.2	1.34	0.82	2.4
	375	3.26	1.15	3.31	3.25	2.09	1.06			1.99	1.33	1.56	1.53	1.23	2.16	1.11	1.41	1.13	0	1.35	1.81	0.96	1.13	1.2	1.23
	390	1.49	2.05	2.55	3.33	0	1.14			1.83	1.25	0	1.37	1.64	0	2.06	1.13	2.66	1.7	1.51	1.95	1.52	0.84	2.06	1.96
	405	1.54	1.72	0.9	3.02	1.17	1.75			1.88	0	0	1.39	1.26	1.26	1.1	2.32	3.23	0	3.23	1.38	1.84	1.3	1.62	1.85
	420	1.31	2.59	2.21	2.49	1.56	1.07			0	1.16	2.14	1.98	1.19	1.67	2.39	2.4	3.56	3.81	3.51	2.89	2.28	1.32	2.96	0.96
	435	3.05	2.85	3.51	2.54	1.55	2.99			1.6	2.12	2.31	2.2	2.08	1.68	2.38	2.68	3.05	3.41	1.17	3.78	2.22	1.58	3.56	2.27
	450	3.97	3.98	3.72	4.21	3.41	3.29			1.84	2.75	2.38	2.28	2.39	1.44	2.38	3.11	3.1	3.29	3.09	2.62	1.25	2.83	3.81	3.53
	465	3.9	4.27	3.68	3.58	3.59	3.29			1.77	2.43	2.44	2.34	2.53	1.78	2.55	2.92	3.3	4.43	3.63	3.47	3.08	2.91	3.25	3.46
	480	4.1	4.28	3.83	2.93	3.17	3.43			2.06	2.77	2.63	2.02	2.3	2.04	2.54	2.31	2.28	3.95	3.61	3.03	2.97	3.25	3.38	2.28
	495	4.13	4.21	3.86	3.27	3.23	3.52			2.38	2.86	2.42	2.2	2.84	1.74	2.42	3.03	2.9	3.09	3.79	1.39	3.2	2.44	3.16	3.21
	510	4.04	3.92	3.53	3.32	2.94	3.22			2.32	2.46	2.49	1.72	2.23	2.04	2.44	2.78	2.91	4.16	3.82	1.1	2.78	2.58	2.92	3.25
	525	3.55	3.95	3.17	3.66	3.26	3.27			1.37	2.99	1.94	2.11	2.25	1.38	2.16	2.85	2.96	4.57	2.06	2.74	2.74	2.64	3.14	3.1
	540	3.61	4.22	3.58	3.27	2.74	3.06			2.23	2.43	2.51	1.76	1.7	1.95	2.24	2.94	1.87	3.92	2.07	3.46	1.99	3.04	2.47	3.11
	555	3.67	3.97	3.36	3.52	2.67	3.36			1.7	2.6	1.37	2.18	2.18	2.04	2.2	2.64	2.98	4.13	3.67	2.09	1.22	2.87	1.3	1.76
	570	3.49	4.45	3.62	3.31	3.15	3.05			2.02	2.47	1.39	2.19	1.35	1.91	2.31	2.74	2.54	3.86	2.43	3.08	1.6	2.89	0	2.52
	585	4.02	4.96	3.55	3.32	3.3	2.63			1.99	2.54	1.78	1.26	2.8	1.75	2.16	2.5	2.66	4.07	3.67	2.45	2.06	2.78	2.47	3.2
	600	3.52	4.18	3.18	3.51	2.95	3.03			2.17	2.27	0	1.21	1.59	1.98	1.95	2.24	2.13	2.2	2.84	2.89	2.55	1.73	2.77	3.04
	615	3.69	4.41	3.34	2.99	2.62	3.22			1.88	2.3	0	1.27	2.13	1.75	1.76	2.23	2.61	3.95	2.78	1.56	1.69	1.65	2.83	2.59
	630	2.53	3.97	2.5	2.15	2.89	3.33			1.26	2.16	1.73	2	2.13	1.64	1.81	2.23	2.2	4.31	1.29	3.58	1.2	3.12	1.8	2.17
	645	3.11	3.85	3.67	2.69	3.05	3			1.93	2.59	1.87	1.89	1.77	1.66	1.1	2.11	2.29	3.67	1.24	3.06	1.32	2.83	3.46	2.59
	660	3.57	3.28	3.06	3.2	3.19	3.34			1.15	1.86	2.63	1.19	2.51	1.07	1.7	2.15	1.8	4.14	1.3	1.76	1.23	1.32	3.26	2.7
	675	3.15	3.36	2.89	3.25	2.85	3.02			1.73	1.64	2.36	1.41	0.94	1.05	0	1.31	1.73	2.67	2.79	0	2.2	2.3	3.28	2.45
	690	2.94	4.07	0.84	2.49	2.44	2.93			1.22	1.17	2.25	1.4	1.14	1.05	0	1.74	0	2.26	2.77	1.66	1.95	3.03	2.93	1.56
	705	1.72	3.93	2.34	2.08	1.57	3.03			1.25	1.16	2.39	1.54	1.2	1.42	1.42	1.69	0	3.17	1.58	2.56	2.08	3.06	2.64	2.57
	720	2.41	3.93	3.15	1.89	2.67	3.01			1.17	1.39	1.98	1.9	1.34	1.28	1.81	1.15	0	2.98	1.27	1.17	1.26	2.35	2.56	2.72
	735	2.24	3.05	3.17	1.66	1.75	2.63			1.86	0	2.22	1.99	1.66	1.05	2.25	1.83	0	2.88	1.25	1.37	1.69	2.65	2.7	2.87
	750	1.26	3.68	3.25	3.4	1.73	2.65			1.91	1.82	1.14	1.84	2.2	0.96	1.98	1.2	0	2.61	1.59	1.44	2.41	1.39	1.09	1.24
	765	2.87	3.93	2.48	2.66	1.11	1.96			1.35	2.62	1.31	1.8	1.28	1.01	1.59	1.48	1.35	2.79	2.57	1.61	1.91	2.43	1.35	1.41
	780	1.79	3.66	2.57	1.58	2.1	1.12			1.44	2.07	1.1	1.75	2.13	1	0	1.3	2.95	2.69	1.85	1.12	2.12	2.12	1.01	0
	795	2.29	1.97	2.54	3.81	2.89	1.89			0.92	1.99	1.08	1.35	1.75	1.2	0	0	2.67	2.39	3.1	1.34	1.17	2.02	0.84	0
	810	3.83	3.02	1.15	3.61	2.61	3.14			1.31	1.08	0.84	1.38	2.28	1.4	0.91	0	2.71	0.96	2.57	3.61	1.12	2.43	0	0
	825	4.1	4.02	2.08	3.33	2.65	1.29			2.5	0.76	0.96	1.48	1.69	1.17	1.43	0	2.09	0.96	2.22	2.21	2.13	1.36	1.18	1.18
	840	4	3.32	3.19	2.75	1.74	1.78			0.56	1.22	0.72	1.74	1.22	1.18	1.97	1.29	2.21	1.1	1.6	2.63	1.47	1.36	1.72	2.04
	855	3.78	3.42	1.78	2.35	2.39	1.14			2.28	0.93	1.08	1.42	1.23	0	1.85	2.01	1.99	1.76	1.08	1.83	1.44	0.89	0.93	2.28
	870	3.1	0	1.91	2.82	1.17	1.29			1.25	1.37	1.31	1.6	1.25	1.3	1.49	1.24	2.45	1.25	0	2.36	0.91	1.53	1.25	2.26
	885	2.73	0	2.12	2.55	1.17	2.93			1.9	1.14	2.56	1.56	1.22	1.29	1.12	2.56	1.99	1.18	0	0.88	1.47	1.04	1.12	3.18
	900	2.11	2.64	1.13	2.42	1.46	2.79			2.02	1.07	2.22	1.99	0.83	1.27	1.14	2.15	1.08	1.98	0	0.91	1.49	0.9	1.69	2.56
	915	1.65	4.08	2.4	3.25	0.92	1.03			1.65	1.17	1.61	1.56	1.1	1.29	0.88	2.65	0.96	3.24	1.47	0.92	2.25	1.57	3.45	2.41
	930	1.12	4.13	3.35	1.81	1.03	1.13			1.92	1.16	0.96	1.47	1.7	1.11	0	1.57	0.91	3.11	0.98	1.32	1.87	1.57	2.99	2.79
	945	1.87	3.51	1.49	4.25	1.02	1.17			0	1.77	1.12	1.43	1.81	1.13	0	2.25	0	1.17	1.1	0.72	1.79	1.32	2.83	1.35
	960	1.53	3.06	1.36	1.08	1.17	1.52			1.06	2.28	1.15	2.36	1.32	1.58	0	1.71	0	0	0.96	1.28	1.56	0	2.62	1.17
	975	2.49	3.28	1.57	3.54	3.15	2.58			0.97	2.31	1.22	1.82	1.09	1.67	1.68	1.68	4.2	0	0	0.96	1.41	1.3	2.75	1.16
	990	3.44	1.39	2.71	3.81	2.79	1.71			1.31	2.28	0.84	2.63	1.12	1.56	1.5	1.22	1.24	0.56	2.2	1.31	1.05	2.45	2.33	1.14
	1005	3.84	3.31	1.32	3.53	1.9	1.3			1.36	1.62	1.06	2.17	0.8	0	2.32	0.96	2.16	0	1.47	1.23	1.21	2.87	2.44	1.14
	1020	3.09	3.69	1.35	2.83	2.33	1.04			1.24	0	0.9	1.5	0	1.26	2.2	1.46	2.86	2.12	2.39	2.96	1.35	2.53	1.26	1.83
	1035	1.23	3.25	1.24	0.94	1.01	1.32			0.97	0	1.73	1.59	0	1.06	1.16	1.19	2.24	3.6	2.68	2.32	1.65	2.52	0.96	1.98
	1050	3.27	3.19	0.7	0.93	1.1	1.2			1.59	1.64	0.99	1.54	1.49	1.37	0	2.67	2.49	3.47	2.12	2.38	1.88	2.26	0	1.2
	1065	2.05	3.79	3.19	3.71	1.1	1.67			1.04	1.14	0.84	2.03	2	1.39	0	0	2.03	3.27	2.53	2.19	2.34	1.82	0.8	1.03
	1080	2.19	4.04	3.62	3.25	1.34	2.92			1.54	1.05	1.24	2	1.97	1.23	1.26	0	0	2.82	1.22	2.1	1.96	1.78	0.93	1.08
	1095	1.82	3.84	3.21	2.84	2.9	0.96			1.59	1.19	2.42	1.73	1.24	1.81	2.22	1.38	0	2.49	1.25	0	2.49	0.96	1.26	1.72
	1110	1.33	2.79	2.86	1.12	2.5	1			1.82	1.88	2.29	1.71	0	1.65	2.06	2.76	0	1.03	1.36	0.88	1.86	1.21	3.23	1.41
	1125	1.98	3.35	2.79	2.34	2.43	1.43			1.93	1.75	2.39	1.93	1.44	1.76	2.18	2.24	0.96	1.15	0	1.2	1.16	2.25	2.9	3.28
	1140	3.31	1.27	2.59	0	1.28	3.01			1.82	2.08	1.75	1.28	1.27	1.51	1.24	1.89	1.56	2.15	1.1	0.88	1.14	1.61	2.33	2.57
	1155	3.16	1.44	2.69	1.85	1.18	3.76			1.35	1.36	1.23	1.29	1.44	1.68	0	1.16	0	0	1.15	0.96	1.18	1.24	2.02	1.08
	1170	2.95	0.96	1.28	1.28	1.17	3.07			0	0.83	2.22	1.17	3.36	1.32	0	1.11	0	0	0	1.58	1.24	1.16	0	0
	1185	2.6	1.39	1.1	1.23	1.35	2.87			1.42	1.17	0	1.39	1.65	1.34	0	1.48	0.86	0.97	1.01	2.5	0.56	1.31	0	1.92
	1200	1.99	1.66	1.15	0.84	2.49	3.1			1.26	0.94	0	1.48	1.36	1.2	0	1.66	1.59	0	1.52	1.89	1.51	0	0.91	0.96
	1215	2.02	3.06	2.19	0.84	2.58	2.75			1.18	1.39	0	1.77	0.84	1.14	0	1.42	2.12	0	1.15	0.96	1.85	1.27	1.26	1.11
	1230	1.53	2.92	1.43	0.88	2.31	2.72			1.42	1.38	1.03	1.18	1.1	1.23	1.08	1.1	2.3	0	1.14	1.35	1.13	1.1	0.84	0.8
	1245	0.9	1.22	2.2	2.97	0	2.81			1.11	1.14	2	0.97	0	0	1.86	0.84	0.91	0	0	0	0.99	1.11	0.72	1.89
	1260	0.74	0.72	1.82	3.46	1.32	2.32			1.14	0	1.19	0	1.2	1.1	0.72	1.07	1.81	0	0.96	0	1.16	1.17	0	2.44
	1275	2.52	2.29	1.33	2.88	1.2	2.22			1.39	1.45	1.24	1.28	1.68	1.34	0.86	1.28	1.88	0	1.03	1.02	1.14	1.67	1.2	2.47
	1290	3.02	1.2	1.22	2.4	0	1.97			1.07	1.38	1.5	0	1.87	1.13	0.96	1.19	0	0.96	1.12	2.01	1.04	2	1.07	1.08
	1305	1.18	1.12	1.84	1.2	0	0.72			1	1.43	0	1.19	2.07	1.06	0.96	1.15	0	1.45	1.04	2.29	0.83	1.62	0	0.83

## Sheet: rear time %
	Smart cage Data
		rear time %
		DAY 0								DAY 8								DAY 14
	Time (min)	Mouse 1	Mouse 2	Mouse 3	Mouse 4	mouse 5	Mouse 6	Mouse 7	Mouse 8	Mouse 1	Mouse 2	Mouse 3	Mouse 4	mouse 5	Mouse 6	Mouse 7	Mouse 8	Mouse 1	Mouse 2	Mouse 3	Mouse 4	mouse 5	Mouse 6	Mouse 7	Mouse 8
	15	9.22	7.78	13.22	14.22	10	10.78			0	0.33	0.11	0	1.33	1.33	1.22	5.44	3.78	4	9.67	1	0.44	1.89	0.22	6.67
	30	6.44	12.56	17.22	18.11	11	19.78			4.56	2.44	0	0	0.33	0	1.56	9.89	0.11	6.56	1.33	0.11	1.22	1.11	8.89	13.67
	45	12.33	9.44	13.56	9.67	9.22	9.22			0	0	0	0	0.56	0	0.22	0.11	3.33	1.11	6.33	3.11	1.89	4.78	4.44	7.67
	60	7.78	20.89	14.44	8.33	7.44	20.22			0	0.56	2	0	0.56	0	0.56	0.44	1	8.89	2.44	0.11	0.78	3.44	0	7.56
	75	13.89	17.44	13.89	10.44	12.56	16.33			0	0	4.22	0	1.33	0	0	0.11	2.56	1.33	4.89	0.11	0.44	2.78	1	5
	90	16.11	20.56	13.89	12	5.78	14.22			0	0	0	0	0	0	0	0	0	6.33	7.11	0	0	1	5.22	6.67
	105	22.56	13.44	24.44	6.22	10.11	10.11			0	0	0	0	0	0	0	0.67	8.56	7.78	2.78	4.22	0	1.78	1.22	6.67
	120	32.89	12.22	6.67	9.67	10.11	18.89			0	0	0	0	0	0	1.11	0	9.44	0.44	5	0	0	0.67	1	7.89
	135	16.33	9.22	5.67	6.56	2.56	13.33			0	0	0	4.44	0	0	0.44	0	7.11	3	0	0.78	0.78	0.89	0.22	2.11
	150	8.22	3.89	7.78	8.78	2.22	9.89			2.89	0	0	2.56	0	0	0	0.33	1.44	9.78	0	0	1	0.44	0	6.44
	165	10.78	4.33	1.33	1.56	2.22	11.33			4.67	0	0	0.67	0	0	0	0	0	3.56	0	0.33	0.33	0.33	0	0.56
	180	6.44	7.33	7.11	0.78	2.11	3.56			0	0	0	0	1.11	0	0	0	0	1.11	1.33	0.56	0.67	2.33	0	0
	195	8.56	10	9.11	0.67	0.89	3.11			0	0	0	0	0	0	0	0	0	0.44	2.44	0	1	0	0	0.33
	210	11.33	0.44	6.22	0	1	2.89			0	0.44	0	0	0	0	0	0	0	2.56	4.56	0	0	0	0	0
	225	5.78	3.67	8.78	1.56	0.33	0			0	0.67	0.78	0	0	0	0	0	0.11	8.11	0	0	0	0	0	0
	240	2.33	13.44	0.11	7.11	0.44	0.56			0	0	0	0	0	0	0	0	13.33	2.78	0.11	0	0	0	0	0
	255	3	0.11	0.22	0	0	0			1.33	0	0	0	0	0	0	0	4.56	0	0	1.78	0	0	0.67	0
	270	4.67	0.56	0	0	0	0.22			0	0	0	0	0	0	0	0	1.11	0	0	4	0	0	1.22	0
	285	0.67	0	0.33	0.11	0	0			0	0	0	0	3.33	0	0	0	0	0	0	0	0	0	11.33	0
	300	6	7.56	0	1.22	0.11	24.89			0	0	0	0.33	0.56	0	0	0	0	0	0	0	1	1.11	2.78	0
	315	6.56	32.44	0	0	0	0			0	0	0	1.89	0	0.56	0.78	0	0	0.56	0.56	0.44	0	1.11	0	0.22
	330	0	0	0	0	0	0			0	0	0	0	0	1.44	0	4.67	0	1.67	8.33	0	2.56	0	0	12.22
	345	0	5.11	0	0	4.56	0.78			0	0	1.33	0	0	0	0	0	0	0	0	0	0	0	0	10.33
	360	0	0	0	0	0	0			0	0	4.78	0	0	0	0	0	0	0	0	0	0	0	0	4.11
	375	0	0	11.89	22.33	0	0			4.22	0	0	0	0	0	0	0	0	0	0	0	0	0	0	0
	390	0	0	2.33	20.67	0	0			5.78	0	0	0	1.11	0	0.22	0	10.78	0.11	0	0	0	0	0	0.11
	405	0	0	0	4.56	0	0.44			0	0	0	0	0.22	0	0	3.67	19	0	3.89	0	1.22	0	0.22	0.22
	420	0	2.56	0.22	0.33	0	0			0	0	4	0.56	0	0.89	4.44	22.33	18.56	8.22	11.11	9.56	2	0	13.22	0
	435	13.56	2.78	26.11	1.33	0	22.78			0	2.22	6.44	7.67	4.44	0.89	16.56	24.22	11.78	10.67	0	20.33	3.22	0.33	18.67	3.44
	450	40.78	39.89	10.89	22.67	21.44	22.89			0.11	6.11	5.89	6.22	10	0.33	12.22	18.11	11.89	7.78	6.33	5.33	0	8.89	12.33	34.33
	465	28.67	32.11	17.22	15.33	26.78	22.89			0.78	3	4.44	7.22	9.11	3.11	8.44	19.22	21.11	12	14	14.89	11.67	5.78	7.44	22.33
	480	33.44	35.11	12.33	0.89	20.44	27.78			14.56	2.67	9.78	1.44	5.44	1.33	7.56	4.33	1.44	6.33	4.22	6.33	7.44	10.67	9.33	5.78
	495	29.44	36.89	18.56	9.11	16.33	20.67			16.89	5.44	4.67	4	12.33	0.56	6.56	16.89	20.33	5.11	7.89	0	7.89	4.11	4	19.33
	510	26.22	33.56	10.44	5.33	9.11	19.22			9.89	3.67	4.67	0.22	5.89	1.56	7.67	11.78	12.22	12.56	9.67	0	8.11	5.44	9.11	26.56
	525	14.56	24	12.44	11.89	16.89	19			0	4.67	0	2.11	5.11	0.11	1.78	9.78	15.67	16.33	0.89	5.11	5.56	7.11	17.44	14.89
	540	27.22	27.22	15.56	5.56	6.33	11.78			11.11	2.11	2.67	0	0.56	2.22	3.44	9.67	1	7.11	1.11	17.56	2.44	4.56	4.67	17
	555	19.67	24.89	13	7	10.44	21.67			0	3	0	0	1.78	0.56	3.89	6.89	17.11	10.33	10.78	1.67	0	4.56	0	1.89
	570	21.33	21.11	11.78	12.22	11.78	13			7.44	1.33	0	1.33	0	1	5.89	8.78	2.44	8.33	1.44	8.78	0.44	7	0	8.33
	585	16.67	25.56	7.44	12.89	13.67	5.67			2.56	1.56	0	0	7.33	1.11	6.67	3.11	7	11.22	8.67	6.11	2.56	5.22	0.33	16.44
	600	15.44	18.56	13.67	4.33	16.11	12.89			0.11	0	0	0	0.22	0.89	2.44	3	2	0.11	2.33	1.44	2.67	0.22	4.67	18.11
	615	15.56	18.33	13.22	7.89	6.67	15.22			0.56	0.44	0	0	1.33	0	0	1.33	4.22	8.44	3.56	0	0.56	1	5	7.56
	630	3.33	12.67	12.11	0	1.78	11.78			0	0.56	0	0	2.89	0	0.11	1	0.11	7.56	0	10.67	0	7.33	0	4.56
	645	9.56	17	23.33	0.44	13.33	6.56			0	1.56	0	0.89	0.78	0	0	0.78	1.78	6.56	0	5.11	0	4.67	12.33	9.22
	660	17.44	4.78	7.33	7.56	15.67	16.89			0	0	3.44	0	0.22	0	0	3	0	7.22	0	0.11	0	0	11.67	13.67
	675	3.22	7	3.11	6.22	5	6.78			0	0	3.78	0	0	0	0	0	0	0.67	0.56	0	1.89	2.22	11.89	6.44
	690	5.44	19.22	0	0	0.22	7.78			0	0	0.33	0	0	0	0	0	0	0.44	2.56	0	1	5.11	5.56	0
	705	0	22.56	2.11	0.22	0	1.56			0	0	2.56	0	0	0	0	0	0	3.56	0	1	1.56	8.44	2.44	7.78
	720	0.44	12.89	11.22	0	1.78	12.44			0	0	0	0	0	0	0	0	0	1.89	0	0	0	2.78	0.44	6.44
	735	0	2.56	5.44	0	0	4.89			1.11	0	0	0	0.44	0	2.33	0	0	0.44	0	0	0.22	4.33	4.56	1.56
	750	0	11.56	15.33	0	0	6.44			0.11	0	0	2	1.44	0	2.67	0	0	0.78	0	0	1.44	0	0	0
	765	1.33	24.44	1.89	2.56	0	0.78			0	1.67	0	1	0	0	0	0	0	3.89	2.78	0	1.22	3.22	0	0
	780	0	16.22	0.67	0	0	0			0	0.78	0	0.22	1.22	0	0	0	9.33	1.56	0.33	0	1.44	1.33	0	0
	795	2.89	0.11	0	22.44	15.33	0.33			0	0.44	0	0	0.44	0	0	0	5.78	1	6	0	0	0.78	0	0
	810	25.22	1.44	0	15.22	8.33	5.11			0	0	0	0	0.33	0	0	0	7	0	2.44	9.89	0	4.33	0	0
	825	23.33	16.56	0	6.89	8.56	0			0	0	0	0	0.33	0	0	0	5.11	0	0.44	1.89	0	0	0	0
	840	30.44	8.89	9.67	1.44	0	0.22			0	0	0	0	0	0	0	0	0.44	0	0	1.67	0	0	0	2.56
	855	25	3.44	0	0	1	0			0	0	0	0	0	0	0.11	2.33	0.22	0	0	0	0	0	0	7.22
	870	18.67	0	0.44	0.22	0	0			0	0	0	0	0	0	0	0	1	0	0	0.22	0	0.11	0	4.44
	885	8.44	0	0.11	0.22	0	4.89			1.89	0	1.56	0	0	0	0	10	0.11	0	0	0	0.33	0	0	10.11
	900	0.11	0.56	0	0.11	0	5.22			3.56	0	2.11	0.89	0	0	0	4.44	0	0.33	0	0	0.11	0	0	7.33
	915	0	16.67	0	0	0	0			0	0	0	0	0	0	0	9.67	0	4.78	0	0	3	0	6.22	0.44
	930	0	19.11	0	0	0	0			0	0	0	0	0.67	0	0	0	0	2.22	0	0	0.11	0	11.11	0.22
	945	0.56	4.33	0	0	0	0			0	0	0	0	0.33	0	0	0.44	0	0	0	0	0.67	0	2.33	0
	960	0	4.67	0	0	0	0			0	3	0	0	0	0	0	0	0	0	0	0	0	0	5.33	0
	975	6.78	10.56	0	16.33	17.78	1.11			0	1.44	0	0	0	0.44	0	0	0	0	0	0	0	0	0.78	0
	990	28.22	0	0	18.44	4.56	0			0	1.11	0	0	0	0	0	0	0	0	0	0	0	1	0.89	0
	1005	32.78	5.33	0	5.22	0	0			0	0	0	0	0	0	4	0	2.89	0	0	0	0	9.78	3	0
	1020	9.22	0.22	0	1.44	1.56	0			0	0	0	0	0	0	0.44	0	3.89	0.56	3.44	5.44	0	4.56	0	0.11
	1035	0	0.22	0	0	0	0			0	0	0	0	0	0	0	0	5.44	5.33	2.78	0.11	1.22	7	0	1.22
	1050	15.22	0	0	0	0	0			0	0	0	0	0	0	0	0	3.11	5.67	0.11	7	2	3.78	0	0
	1065	1.56	9.33	9.89	1.67	0	0			0	0	0	4.22	3	0	0	0	1	5.33	0.56	1	2.44	4.22	0	0
	1080	0.33	19.33	18.67	8.56	0	5			0	0	0	3.22	0.67	0	0	0	0	1.56	0	0.11	1	0.22	0	0
	1095	0.11	10.44	2	0.67	13.33	0			0	0	0.22	0	0	0.67	0.56	0	0	2.11	0	0	5.33	0	0	0
	1110	0	4.33	6.44	0	0.44	0			0.22	1.11	3.22	0	0	0.67	3	9.78	0	0	0	0	0.22	0	5	0.22
	1125	0.78	4.11	1	0.11	0.33	0			3.56	0.78	0.78	0	0	1	2.56	3.56	0	0	0	0	0	2	11.78	18.89
	1140	12.89	0	4	0	0	2.33			0	1.33	0	0	0	0.11	0	0	0	0	0	0	0	0.11	0.22	0.33
	1155	7	0	0.44	0	0	19.67			0	0	0	0	0	0.11	0	0	0	0	0	0	0	0	0.11	0
	1170	1.33	0	0	0	0	10.56			0	0	0	0	0	0	0	0	0	0	0	0	0	0	0	0
	1185	2.22	0	0	0	0	16.11			0	0	0	0	0.44	0	0	0	0	0	0	3.33	0	0	0	0
	1200	0	0	0	0	7.11	13.11			0	0	0	0	0	0	0	0	0	0	0	0	0	0	0	0
	1215	0	0.78	0.22	0	3.22	3.89			0	0	0	0.78	0	0	0	0	3.11	0	0	0	0.89	0	0	0
	1230	0	2.22	0	0	0.11	6.44			0	0	0	0	0	0	0	0	0.22	0	0	0	0	0	0	0
	1245	0	0	0	2.89	0	0.44			0	0	0	0	0	0	0.11	0	0	0	0	0	0	0	0	0
	1260	0	0	0	7.89	0	1.33			0	0	0	0	0	0	0	0	0	0	0	0	0	0	0	0.33
	1275	0.44	0	0	3.89	0	0			0	0	0	0	0	0	0	0	0	0	0	0	0	1.22	0	0.44
	1290	2.67	0	0	0	0	0			0	0	0	0	0	0	0	0	0	0	0	1.33	0	1.22	0	0
	1305	0	0	0	0	0	0			0	0.22	0	0	2.22	0	0	0	0	0	0	0.89	0	0.11	0	0

## Sheet: Active events
	Smart cage Data
		Active event (n)
		DAY 0								DAY 8								DAY 14
	Time (min)	Mouse 1	Mouse 2	Mouse 3	Mouse 4	mouse 5	Mouse 6	Mouse 7	Mouse 8	Mouse 1	Mouse 2	Mouse 3	Mouse 4	mouse 5	Mouse 6	Mouse 7	Mouse 8	Mouse 1	Mouse 2	Mouse 3	Mouse 4	mouse 5	Mouse 6	Mouse 7	Mouse 8
	15	2932	2707	2753	2575	2826	2836			211	1863	423	616	1540	1650	2141	2411	2078	2257	2490	1362	1536	2103	1586	2288
	30	2959	3083	2804	2523	2766	2963			2096	1928	194	188	1334	976	2244	2473	1493	2637	1574	1790	1600	1707	2183	2673
	45	2919	2885	2501	2315	2399	2799			1539	225	0	194	1283	26	1965	2049	2294	1481	1922	1789	1881	2177	2097	2639
	60	2762	3004	2419	2144	2713	2721			671	828	553	332	1320	15	2010	1665	1337	2873	1260	1400	1755	2419	1193	2594
	75	2609	2871	2659	2148	2577	2722			22	436	1837	403	1439	209	1231	1578	2076	1309	2256	975	1212	2140	1586	1945
	90	2942	2797	2355	2559	2182	2541			795	6	1122	465	924	139	969	523	159	2462	1265	92	842	1414	2127	1799
	105	2651	2621	2539	1770	2139	2091			621	394	1157	495	323	0	235	1397	1675	2097	1314	1753	165	2164	1855	1803
	120	3005	2572	2233	1868	2263	2402			129	240	58	740	463	190	1109	277	2550	993	1989	1355	151	1340	1760	1924
	135	2672	2722	2061	2049	1800	2505			187	181	447	1701	6	135	1596	276	1730	1883	531	1658	1228	1613	1161	1944
	150	2560	2681	1996	1925	1933	2548			968	200	331	1960	341	8	458	1096	1847	2693	54	156	1544	823	346	1998
	165	2705	1820	1611	1693	1562	2165			2053	12	5	2114	1089	49	108	165	20	2398	63	208	1585	915	0	1700
	180	2231	2356	1893	1428	1959	2032			527	14	35	838	1544	2	273	0	0	1763	957	1425	1296	2193	10	879
	195	2171	1875	1933	1144	1365	1567			415	719	46	267	713	78	116	16	0	714	1244	449	1693	1187	796	727
	210	2631	2255	1698	135	2168	813			0	1165	307	147	56	4	87	463	0	987	1967	46	547	512	31	230
	225	2081	1009	1816	665	1798	349			211	1276	647	77	56	0	0	450	390	1996	883	114	148	515	50	731
	240	1862	2238	452	1570	1451	771			433	88	53	338	164	0	6	0	1937	1557	716	33	51	777	57	10
	255	1904	497	742	247	473	143			1262	53	193	534	136	17	28	80	1371	124	10	663	237	184	511	50
	270	2257	704	0	67	356	361			1017	0	12	473	41	149	0	69	1409	0	70	2114	138	218	1092	20
	285	633	23	388	881	11	269			0	0	23	418	1356	146	0	0	347	10	22	157	201	994	2152	65
	300	994	1445	165	404	145	2114			0	276	54	925	1389	5	108	0	42	528	552	105	1050	1498	1619	37
	315	1055	2480	12	103	209	462			27	491	240	1659	857	1414	1405	311	32	1446	421	453	1110	1495	258	1324
	330	73	178	159	31	499	265			66	464	47	618	120	1149	520	1338	94	1315	2172	165	1984	32	116	2206
	345	433	827	71	209	1192	562			530	5	728	68	34	82	47	259	74	220	73	77	1006	494	81	1626
	360	540	59	254	346	371	131			372	0	1618	14	82	422	61	12	184	0	52	179	501	510	86	1005
	375	90	28	1460	2168	742	83			1646	131	789	327	216	33	236	362	430	0	217	284	23	253	274	281
	390	227	340	855	2349	0	402			1820	437	8	460	1657	0	519	147	1968	642	576	57	590	32	569	212
	405	414	110	92	1606	73	826			650	0	0	481	937	427	315	1122	2450	0	1444	364	1817	192	374	606
	420	308	1181	736	675	43	763			0	445	1285	1162	191	1366	854	2722	3009	1646	2669	1703	1377	819	2316	80
	435	1809	562	2590	633	693	2322			214	1498	2168	2242	1628	1439	2316	2681	2649	1898	914	2848	1856	1470	2713	1276
	450	2945	2888	1981	2521	1848	2390			359	2232	2117	1997	1951	1364	2393	2430	1941	1659	1872	1387	1057	2508	2189	3066
	465	2843	2469	2606	2288	2696	2686			690	2169	1494	2479	2072	1919	2379	2655	2642	2612	2963	2777	2732	2064	2097	2601
	480	2928	2810	2452	1259	2616	2686			2235	1680	2297	1268	1794	1688	1957	1299	1383	1961	2488	1772	2293	2793	2379	1802
	495	2857	2795	2583	2320	2320	2598			2166	2474	1478	2121	2117	1480	1932	2728	2671	1747	2313	886	2577	2064	1488	2618
	510	2920	2962	2351	1117	1989	2802			1936	2106	1943	1259	2050	1591	2215	2396	1931	2432	2472	122	2450	1855	1842	2685
	525	2003	2314	2145	2307	2644	2711			942	2152	643	2319	1744	1116	1393	2455	2586	2790	1409	1245	1853	2085	1871	2238
	540	2620	3034	2481	2180	1867	2099			1976	1910	2042	1694	1583	1777	2284	2490	848	2283	1618	2736	1312	2239	1381	2128
	555	2676	2836	2240	1631	2090	2715			2381	2294	381	1774	1310	1599	2281	2203	2466	2194	2642	785	106	1793	169	1161
	570	2725	2516	2261	2034	1931	2348			2329	2210	196	1626	1049	1754	2215	2431	1242	2203	1711	2348	1481	2511	0	2185
	585	2752	2707	2053	2159	2115	1543			2346	2601	272	496	1970	1680	2186	2539	2042	2468	2651	1564	2028	2443	384	2674
	600	1922	2315	1797	1412	2591	2459			713	1788	0	780	1271	2460	2627	2067	1586	813	1911	853	2225	760	1787	2631
	615	2712	2601	2124	1734	1869	2286			1204	1108	0	127	1928	1970	1946	2455	1617	2419	1653	667	1318	1650	1489	2157
	630	1601	2255	1916	544	887	2216			234	1428	239	1148	2035	1989	1144	2102	1329	1996	537	2038	190	2731	777	1512
	645	2370	2501	2591	526	2483	2057			202	2146	704	1210	1653	1327	80	1778	2075	2343	35	1629	992	1973	1851	2309
	660	2605	943	2282	1713	2214	2700			367	1263	1349	317	852	239	359	1747	488	1669	277	585	1296	682	2056	2211
	675	2790	1428	1535	1296	1404	2405			424	398	1533	671	114	143	12	211	725	824	1087	0	1758	1777	1985	1903
	690	2713	2771	51	583	715	2134			306	132	518	136	220	67	6	1412	0	734	1522	469	1597	2182	1789	1230
	705	731	2686	1031	447	313	1537			315	116	2139	73	247	114	296	696	0	2129	134	1574	1426	2451	2163	2390
	720	629	2441	2293	190	1135	2472			459	52	1483	46	411	579	1236	354	0	898	61	122	378	1293	1501	1426
	735	270	753	2251	373	329	1788			1744	0	1309	211	1487	127	1506	26	0	625	67	117	412	2084	1467	2264
	750	344	1538	2183	79	124	2054			1472	817	41	1662	1619	55	1510	99	0	1459	318	62	848	185	112	343
	765	420	2952	1596	680	79	854			269	1482	280	1704	1312	90	464	98	228	2509	1836	10	1590	1242	33	186
	780	213	2591	2272	154	481	51			31	2123	115	1947	1681	18	16	100	1766	2031	1677	40	1646	1297	48	28
	795	694	642	762	2628	2144	755			69	1342	104	535	1915	12	0	0	1506	1632	2255	760	680	1452	18	22
	810	2340	958	30	2575	2368	1325			62	195	30	409	2322	768	72	0	1675	19	1953	2167	563	1328	0	0
	825	2514	2472	697	1718	1189	277			23	20	42	385	1464	454	279	0	1472	37	1145	1397	112	46	329	124
	840	2809	2053	1760	1639	600	822			18	74	18	232	351	89	1513	680	1296	48	154	2096	114	263	238	1544
	855	2364	985	506	561	919	176			64	15	26	316	260	0	929	1250	1668	39	33	531	80	40	110	2043
	870	2571	0	552	262	453	823			666	672	444	346	205	584	55	543	1229	310	8	521	62	305	84	1878
	885	2467	4	343	233	163	1866			2032	287	788	494	119	239	96	2207	515	401	0	82	627	182	44	1945
	900	1293	939	108	214	305	1109			2202	268	1465	1407	10	730	158	1695	15	745	0	113	1523	115	157	2058
	915	78	2213	279	137	110	53			1464	96	628	1265	32	269	54	2170	17	1916	64	99	1710	92	1144	1408
	930	257	2480	85	430	77	65			28	191	126	473	1668	79	10	1357	96	1054	257	55	1178	72	2094	1212
	945	911	2376	416	117	229	57			4	537	50	40	1245	115	0	984	0	88	236	13	1149	15	1357	398
	960	125	2986	186	30	652	494			75	1974	119	70	38	658	30	77	0	0	24	56	132	2	2464	17
	975	932	2032	483	1841	2105	1581			158	1973	191	41	200	1065	77	202	30	0	0	22	94	102	1278	50
	990	2560	514	156	2627	2016	605			306	1640	71	60	90	291	476	85	777	4	192	251	295	1021	2000	175
	1005	2774	852	149	2123	1468	114			392	551	124	92	19	0	1226	32	1151	10	692	1151	92	2385	2060	72
	1020	1722	118	132	1559	1550	2			28	0	266	46	0	318	909	814	1342	540	2061	2101	365	2007	393	1260
	1035	170	314	443	355	214	56			42	0	58	120	0	140	163	236	1612	1500	2026	1238	1296	2280	20	1031
	1050	2173	92	13	73	200	12			98	30	104	382	823	199	0	42	1695	1802	1412	1924	1703	1855	0	15
	1065	396	1713	1652	682	127	490			298	111	65	1713	1659	186	0	0	1241	2546	503	1816	1662	1855	36	44
	1080	585	2464	2297	1907	550	907			740	104	153	1823	1583	858	64	2	0	2202	146	199	1448	1058	110	123
	1095	522	2344	1892	1004	2304	59			379	154	913	1450	163	1438	829	431	0	1544	59	0	2415	10	212	332
	1110	242	2690	2116	116	2210	72			1207	1629	1996	102	0	1195	1573	2415	5	165	39	54	2043	376	1395	1529
	1125	726	1524	2418	462	1327	150			2278	2187	1322	136	14	1527	1568	1846	30	135	0	29	697	1642	2397	2400
	1140	2315	109	1807	21	186	681			1872	2136	1193	194	243	1540	454	1780	31	2	63	66	92	815	1912	1699
	1155	2134	16	1108	99	49	2625			510	643	281	234	46	1293	0	200	0	0	284	94	302	47	647	201
	1170	2675	28	171	31	57	2317			0	12	16	214	96	343	0	216	0	0	28	964	413	106	0	9
	1185	2124	80	137	268	232	1976			227	80	0	231	483	248	0	362	95	16	205	1856	34	66	0	27
	1200	1908	189	142	25	1848	1964			360	52	0	343	254	161	0	165	375	0	206	256	118	2	129	18
	1215	589	1548	1086	36	1204	2230			309	116	6	2108	151	284	22	206	1265	0	473	29	910	207	39	115
	1230	64	1352	18	34	1641	1666			438	564	276	456	49	207	261	44	2058	0	134	118	419	135	32	273
	1245	40	159	28	1015	0	2723			434	206	243	32	0	10	1357	36	32	0	0	4	60	294	42	506
	1260	25	14	55	2008	38	2110			393	0	591	14	18	118	28	44	493	4	18	0	102	231	10	1503
	1275	609	237	88	1922	499	1326			720	260	220	39	28	243	46	386	165	4	133	67	178	1179	364	887
	1290	867	29	127	209	30	890			154	179	107	6	345	156	18	175	0	20	76	821	193	1772	378	20
	1305	24	47	181	10	4	33			228	405	0	82	1923	64	30	165	0	133	25	1317	63	404	6	92

## Sheet: Active time
	Smart cage Data
		Active time (min)
		DAY 0								DAY 8								DAY 14
	Time (min)	Mouse 1	Mouse 2	Mouse 3	Mouse 4	mouse 5	Mouse 6	Mouse 7	Mouse 8	Mouse 1	Mouse 2	Mouse 3	Mouse 4	mouse 5	Mouse 6	Mouse 7	Mouse 8	Mouse 1	Mouse 2	Mouse 3	Mouse 4	mouse 5	Mouse 6	Mouse 7	Mouse 8
	15	12.22	11.27	11.47	10.72	11.77	11.82			0.87	7.75	1.75	2.57	6.42	6.87	8.92	10.03	8.65	9.4	10.37	5.67	6.4	8.75	6.6	9.53
	30	12.32	12.83	11.68	10.5	11.52	12.33			8.73	8.03	0.8	0.78	5.55	4.07	9.35	10.3	6.22	10.98	6.55	7.45	6.67	7.1	9.08	11.13
	45	12.15	12.02	10.42	9.63	9.98	11.65			6.4	0.93	0	0.8	5.33	0.1	8.18	8.53	9.55	6.17	8	7.45	7.83	9.07	8.73	10.98
	60	11.5	12.52	10.07	8.93	11.3	11.33			2.78	3.45	2.3	1.38	5.5	0.05	8.37	6.93	5.57	11.97	5.25	5.83	7.3	10.07	4.97	10.8
	75	10.87	11.95	11.07	8.95	10.73	11.33			0.08	1.82	7.65	1.67	5.98	0.87	5.12	6.57	8.65	5.45	9.4	4.05	5.05	8.92	6.6	8.1
	90	12.25	11.65	9.8	10.65	9.08	10.58			3.3	0.02	4.67	1.93	3.85	0.57	4.03	2.17	0.65	10.25	5.27	0.38	3.5	5.88	8.85	7.48
	105	11.03	10.92	10.57	7.37	8.9	8.7			2.58	1.63	4.82	2.05	1.33	0	0.97	5.82	6.97	8.73	5.47	7.3	0.68	9.02	7.72	7.5
	120	12.52	10.72	9.3	7.78	9.42	10			0.53	1	0.23	3.08	1.92	0.78	4.62	1.15	10.62	4.13	8.28	5.63	0.62	5.58	7.33	8.02
	135	11.13	11.33	8.58	8.53	7.5	10.43			0.77	0.75	1.85	7.08	0.02	0.55	6.65	1.15	7.2	7.83	2.2	6.9	5.12	6.72	4.83	8.1
	150	10.67	11.17	8.32	8.02	8.05	10.62			4.03	0.83	1.37	8.17	1.42	0.03	1.9	4.57	7.68	11.22	0.22	0.65	6.43	3.42	1.43	8.32
	165	11.27	7.58	6.7	7.05	6.5	9.02			8.55	0.05	0.02	8.8	4.53	0.2	0.45	0.68	0.08	9.98	0.25	0.87	6.6	3.8	0	7.08
	180	9.28	9.82	7.88	5.95	8.15	8.47			2.18	0.05	0.13	3.48	6.43	0	1.13	0	0	7.33	3.98	5.93	5.4	9.13	0.03	3.65
	195	9.03	7.8	8.05	4.77	5.68	6.52			1.72	2.98	0.18	1.1	2.97	0.32	0.48	0.07	0	2.97	5.18	1.87	7.05	4.93	3.32	3.02
	210	10.95	9.38	7.07	0.55	9.03	3.38			0	4.85	1.27	0.6	0.23	0.02	0.35	1.92	0	4.1	8.18	0.18	2.27	2.13	0.12	0.95
	225	8.67	4.2	7.57	2.77	7.48	1.45			0.87	5.32	2.68	0.32	0.23	0	0	1.87	1.62	8.32	3.67	0.47	0.62	2.13	0.2	3.03
	240	7.75	9.32	1.88	6.53	6.03	3.2			1.8	0.37	0.22	1.4	0.68	0	0.02	0	8.07	6.48	2.98	0.13	0.2	3.23	0.23	0.03
	255	7.93	2.07	3.08	1.02	1.97	0.58			5.25	0.22	0.8	2.22	0.57	0.07	0.12	0.33	5.7	0.52	0.03	2.75	0.98	0.77	2.12	0.2
	270	9.4	2.93	0	0.27	1.48	1.5			4.23	0	0.05	1.97	0.17	0.62	0	0.28	5.87	0	0.28	8.8	0.57	0.9	4.55	0.08
	285	2.63	0.08	1.62	3.67	0.03	1.12			0	0	0.08	1.73	5.65	0.6	0	0	1.43	0.03	0.08	0.65	0.83	4.13	8.97	0.27
	300	4.13	6.02	0.68	1.68	0.6	8.8			0	1.15	0.22	3.85	5.78	0.02	0.45	0	0.17	2.2	2.3	0.43	4.37	6.23	6.73	0.15
	315	4.38	10.33	0.05	0.42	0.87	1.92			0.1	2.03	1	6.9	3.57	5.88	5.85	1.28	0.13	6.02	1.75	1.88	4.62	6.22	1.07	5.52
	330	0.3	0.73	0.65	0.12	2.07	1.1			0.27	1.93	0.18	2.57	0.5	4.78	2.17	5.57	0.38	5.47	9.05	0.68	8.27	0.13	0.48	9.18
	345	1.8	3.43	0.28	0.87	4.97	2.33			2.2	0.02	3.03	0.28	0.13	0.33	0.18	1.07	0.3	0.92	0.3	0.32	4.18	2.05	0.33	6.77
	360	2.25	0.23	1.05	1.43	1.53	0.53			1.55	0	6.73	0.05	0.33	1.75	0.25	0.05	0.77	0	0.22	0.73	2.08	2.12	0.35	4.18
	375	0.37	0.12	6.08	9.03	3.08	0.33			6.85	0.53	3.28	1.35	0.9	0.13	0.98	1.5	1.78	0	0.9	1.18	0.08	1.05	1.13	1.17
	390	0.93	1.42	3.55	9.78	0	1.67			7.58	1.82	0.03	1.92	6.9	0	2.15	0.6	8.2	2.67	2.4	0.23	2.45	0.13	2.37	0.88
	405	1.72	0.45	0.38	6.68	0.3	3.43			2.7	0	0	2	3.9	1.77	1.3	4.67	10.2	0	6.02	1.52	7.57	0.8	1.55	2.52
	420	1.28	4.92	3.07	2.8	0.17	3.17			0	1.85	5.35	4.83	0.78	5.68	3.55	11.33	12.53	6.85	11.12	7.08	5.73	3.4	9.65	0.33
	435	7.53	2.33	10.78	2.63	2.88	9.67			0.88	6.23	9.03	9.33	6.78	5.98	9.65	11.17	11.03	7.9	3.8	11.87	7.73	6.12	11.3	5.32
	450	12.27	12.03	8.25	10.5	7.7	9.95			1.48	9.3	8.82	8.32	8.12	5.68	9.97	10.12	8.08	6.9	7.8	5.77	4.4	10.45	9.12	12.77
	465	11.83	10.28	10.85	9.53	11.23	11.18			2.87	9.03	6.22	10.32	8.63	7.98	9.9	11.05	11	10.88	12.33	11.57	11.38	8.6	8.73	10.83
	480	12.2	11.7	10.22	5.23	10.9	11.18			9.3	7	9.57	5.28	7.47	7.03	8.15	5.4	5.75	8.17	10.37	7.38	9.55	11.63	9.9	7.5
	495	11.9	11.63	10.75	9.67	9.67	10.82			9.02	10.3	6.15	8.83	8.82	6.17	8.05	11.37	11.12	7.27	9.63	3.68	10.73	8.6	6.2	10.9
	510	12.17	12.33	9.78	4.65	8.28	11.67			8.07	8.77	8.08	5.23	8.53	6.62	9.22	9.98	8.03	10.13	10.3	0.5	10.2	7.72	7.67	11.18
	525	8.33	9.63	8.93	9.6	11.02	11.28			3.92	8.97	2.67	9.65	7.27	4.65	5.8	10.22	10.77	11.62	5.87	5.18	7.72	8.68	7.78	9.32
	540	10.92	12.63	10.33	9.08	7.77	8.73			8.23	7.95	8.5	7.05	6.58	7.4	9.52	10.37	3.53	9.5	6.73	11.4	5.47	9.32	5.75	8.87
	555	11.15	11.82	9.33	6.78	8.7	11.3			9.92	9.55	1.58	7.38	5.45	6.65	9.5	9.17	10.27	9.13	11	3.27	0.43	7.47	0.7	4.83
	570	11.35	10.48	9.42	8.47	8.03	9.78			9.7	9.2	0.82	6.77	4.37	7.3	9.22	10.12	5.17	9.17	7.12	9.78	6.17	10.45	0	9.1
	585	11.47	11.27	8.55	8.98	8.8	6.42			9.77	10.83	1.13	2.07	8.2	7	9.1	10.57	8.5	10.28	11.03	6.52	8.45	10.17	1.6	11.13
	600	8	9.63	7.48	5.88	10.78	10.23			2.97	7.45	0	3.25	5.28	10.25	10.93	8.6	6.6	3.38	7.95	3.55	9.27	3.17	7.43	10.95
	615	11.3	10.83	8.85	7.22	7.78	9.52			5.02	4.62	0	0.52	8.03	8.2	8.1	10.22	6.73	10.07	6.88	2.77	5.48	6.87	6.2	8.98
	630	6.67	9.38	7.98	2.27	3.68	9.23			0.97	5.95	0.98	4.78	8.47	8.28	4.77	8.75	5.53	8.32	2.23	8.48	0.78	11.37	3.23	6.3
	645	9.87	10.42	10.78	2.18	10.33	8.57			0.83	8.93	2.93	5.03	6.88	5.52	0.33	7.4	8.63	9.75	0.13	6.78	4.13	8.22	7.7	9.62
	660	10.85	3.92	9.5	7.13	9.22	11.25			1.52	5.25	5.62	1.32	3.55	0.98	1.48	7.27	2.03	6.95	1.15	2.43	5.4	2.83	8.57	9.2
	675	11.62	5.95	6.38	5.4	5.85	10.02			1.77	1.65	6.38	2.78	0.47	0.58	0.05	0.87	3.02	3.43	4.52	0	7.32	7.4	8.27	7.92
	690	11.3	11.53	0.2	2.42	2.97	8.88			1.27	0.55	2.15	0.57	0.92	0.27	0.02	5.88	0	3.05	6.33	1.95	6.65	9.08	7.45	5.12
	705	3.03	11.18	4.28	1.85	1.3	6.4			1.3	0.48	8.9	0.3	1.02	0.47	1.23	2.9	0	8.87	0.55	6.55	5.93	10.2	9	9.95
	720	2.62	10.17	9.55	0.78	4.72	10.3			1.9	0.22	6.17	0.18	1.7	2.4	5.15	1.47	0	3.73	0.25	0.5	1.57	5.38	6.25	5.93
	735	1.12	3.13	9.37	1.55	1.37	7.45			7.27	0	5.45	0.87	6.18	0.52	6.27	0.1	0	2.6	0.27	0.48	1.72	8.68	6.1	9.43
	750	1.43	6.4	9.08	0.32	0.52	8.55			6.13	3.4	0.17	6.92	6.73	0.22	6.28	0.4	0	6.07	1.32	0.25	3.53	0.77	0.47	1.42
	765	1.75	12.3	6.65	2.83	0.32	3.55			1.12	6.17	1.17	7.1	5.47	0.37	1.93	0.4	0.95	10.45	7.65	0.03	6.62	5.17	0.13	0.77
	780	0.88	10.78	9.47	0.63	2	0.2			0.12	8.83	0.47	8.1	7	0.07	0.07	0.42	7.35	8.45	6.98	0.17	6.85	5.4	0.2	0.12
	795	2.88	2.67	3.17	10.95	8.93	3.13			0.28	5.58	0.43	2.22	7.97	0.05	0	0	6.27	6.8	9.38	3.17	2.83	6.05	0.07	0.08
	810	9.75	3.98	0.12	10.72	9.87	5.52			0.25	0.8	0.12	1.7	9.67	3.2	0.3	0	6.97	0.07	8.13	9.02	2.33	5.53	0	0
	825	10.47	10.3	2.9	7.15	4.95	1.15			0.08	0.08	0.17	1.6	6.1	1.88	1.15	0	6.13	0.15	4.77	5.82	0.47	0.18	1.37	0.52
	840	11.7	8.55	7.33	6.82	2.5	3.42			0.07	0.3	0.07	0.97	1.45	0.37	6.3	2.83	5.4	0.2	0.63	8.73	0.47	1.08	0.98	6.43
	855	9.85	4.1	2.1	2.33	3.82	0.73			0.27	0.05	0.1	1.32	1.08	0	3.87	5.2	6.95	0.15	0.13	2.2	0.33	0.17	0.45	8.5
	870	10.7	0	2.3	1.08	1.88	3.42			2.77	2.8	1.85	1.43	0.85	2.43	0.22	2.25	5.12	1.28	0.03	2.17	0.25	1.27	0.35	7.82
	885	10.27	0.02	1.42	0.97	0.67	7.77			8.47	1.18	3.28	2.05	0.48	0.98	0.4	9.18	2.13	1.67	0	0.33	2.6	0.75	0.18	8.1
	900	5.38	3.9	0.45	0.88	1.27	4.62			9.17	1.12	6.1	5.85	0.03	3.03	0.65	7.05	0.05	3.1	0	0.47	6.33	0.47	0.65	8.57
	915	0.32	9.22	1.15	0.57	0.45	0.22			6.1	0.4	2.62	5.27	0.13	1.12	0.22	9.03	0.07	7.98	0.27	0.4	7.12	0.38	4.77	5.87
	930	1.07	10.33	0.35	1.78	0.32	0.27			0.12	0.78	0.52	1.97	6.95	0.32	0.03	5.65	0.4	4.38	1.07	0.22	4.9	0.3	8.72	5.05
	945	3.78	9.9	1.73	0.48	0.95	0.23			0.02	2.23	0.2	0.17	5.18	0.47	0	4.1	0	0.37	0.98	0.05	4.78	0.05	5.65	1.65
	960	0.52	12.43	0.77	0.12	2.72	2.05			0.3	8.22	0.48	0.28	0.15	2.73	0.12	0.32	0	0	0.1	0.23	0.55	0	10.27	0.07
	975	3.88	8.47	2	7.67	8.77	6.58			0.65	8.22	0.78	0.17	0.83	4.43	0.32	0.83	0.12	0	0	0.08	0.38	0.42	5.32	0.2
	990	10.67	2.13	0.65	10.93	8.4	2.52			1.27	6.83	0.28	0.25	0.37	1.2	1.98	0.35	3.23	0.02	0.8	1.03	1.22	4.25	8.33	0.72
	1005	11.55	3.55	0.62	8.83	6.12	0.47			1.63	2.28	0.52	0.38	0.07	0	5.1	0.13	4.78	0.03	2.88	4.78	0.38	9.93	8.58	0.3
	1020	7.17	0.48	0.55	6.48	6.45	0			0.12	0	1.1	0.18	0	1.32	3.78	3.38	5.58	2.25	8.58	8.75	1.52	8.35	1.63	5.25
	1035	0.7	1.3	1.83	1.47	0.88	0.23			0.17	0	0.23	0.5	0	0.58	0.67	0.98	6.72	6.25	8.43	5.15	5.4	9.5	0.08	4.28
	1050	9.05	0.38	0.05	0.3	0.83	0.05			0.4	0.12	0.43	1.58	3.42	0.82	0	0.17	7.05	7.5	5.88	8.02	7.08	7.72	0	0.05
	1065	1.65	7.13	6.88	2.83	0.52	2.03			1.23	0.45	0.27	7.13	6.9	0.77	0	0	5.17	10.6	2.08	7.57	6.92	7.72	0.15	0.18
	1080	2.43	10.27	9.57	7.93	2.28	3.77			3.08	0.43	0.63	7.58	6.58	3.57	0.27	0	0	9.17	0.6	0.82	6.03	4.4	0.45	0.5
	1095	2.17	9.77	7.88	4.18	9.6	0.23			1.57	0.63	3.8	6.03	0.67	5.98	3.45	1.78	0	6.43	0.23	0	10.05	0.03	0.88	1.38
	1110	1	11.2	8.82	0.48	9.2	0.3			5.02	6.78	8.32	0.42	0	4.97	6.55	10.05	0.02	0.68	0.15	0.22	8.5	1.57	5.8	6.37
	1125	3.02	6.35	10.07	1.92	5.52	0.62			9.48	9.1	5.5	0.57	0.05	6.35	6.53	7.68	0.12	0.55	0	0.12	2.9	6.83	9.98	10
	1140	9.63	0.45	7.52	0.08	0.77	2.83			7.8	8.9	4.97	0.8	1	6.42	1.88	7.42	0.12	0	0.25	0.27	0.38	3.38	7.97	7.07
	1155	8.88	0.07	4.62	0.4	0.2	10.93			2.12	2.67	1.17	0.97	0.18	5.38	0	0.83	0	0	1.18	0.38	1.25	0.18	2.68	0.83
	1170	11.13	0.12	0.7	0.12	0.23	9.65			0	0.05	0.07	0.88	0.4	1.42	0	0.9	0	0	0.12	4.02	1.72	0.43	0	0.03
	1185	8.85	0.33	0.57	1.12	0.97	8.23			0.93	0.33	0	0.95	2	1.03	0	1.5	0.38	0.07	0.85	7.73	0.13	0.27	0	0.1
	1200	7.95	0.78	0.58	0.1	7.7	8.18			1.5	0.22	0	1.42	1.05	0.67	0	0.68	1.55	0	0.85	1.07	0.48	0	0.53	0.07
	1215	2.45	6.45	4.52	0.15	5.02	9.28			1.28	0.48	0.02	8.78	0.62	1.18	0.08	0.85	5.27	0	1.97	0.12	3.78	0.85	0.15	0.47
	1230	0.27	5.63	0.07	0.13	6.83	6.93			1.82	2.35	1.15	1.9	0.2	0.85	1.08	0.18	8.57	0	0.55	0.48	1.73	0.55	0.13	1.13
	1245	0.17	0.65	0.12	4.22	0	11.33			1.8	0.85	1	0.13	0	0.03	5.65	0.15	0.13	0	0	0.02	0.25	1.22	0.17	2.1
	1260	0.1	0.05	0.22	8.37	0.15	8.78			1.63	0	2.45	0.05	0.07	0.48	0.12	0.18	2.05	0.02	0.07	0	0.42	0.95	0.03	6.25
	1275	2.53	0.98	0.37	8	2.07	5.52			3	1.08	0.92	0.15	0.12	1	0.18	1.6	0.68	0.02	0.55	0.27	0.73	4.9	1.52	3.68
	1290	3.6	0.12	0.52	0.87	0.12	3.7			0.63	0.73	0.43	0.02	1.43	0.65	0.07	0.72	0	0.08	0.32	3.42	0.8	7.38	1.57	0.08
	1305	0.1	0.18	0.75	0.03	0.02	0.13			0.95	1.68	0	0.33	8	0.27	0.12	0.68	0	0.55	0.1	5.48	0.25	1.68	0.02	0.38

## Sheet: % active time
	Smart cage Data
		Active time %
		DAY 0								DAY 8								DAY 14
	Time (min)	Mouse 1	Mouse 2	Mouse 3	Mouse 4	mouse 5	Mouse 6	Mouse 7	Mouse 8	Mouse 1	Mouse 2	Mouse 3	Mouse 4	mouse 5	Mouse 6	Mouse 7	Mouse 8	Mouse 1	Mouse 2	Mouse 3	Mouse 4	mouse 5	Mouse 6	Mouse 7	Mouse 8
	15	81.44	75.11	76.44	71.44	78.44	78.78			5.78	51.67	11.67	17.11	42.78	45.78	59.44	66.89	57.67	62.67	69.11	37.78	42.67	58.33	44	63.56
	30	82.11	85.56	77.89	70	76.78	82.22			58.22	53.56	5.33	5.22	37	27.11	62.33	68.67	41.44	73.22	43.67	49.67	44.44	47.33	60.56	74.22
	45	81	80.11	69.44	64.22	66.56	77.67			42.67	6.22	0	5.33	35.56	0.67	54.56	56.89	63.67	41.11	53.33	49.67	52.22	60.44	58.22	73.22
	60	76.67	83.44	67.11	59.56	75.33	75.56			18.56	23	15.33	9.22	36.67	0.33	55.78	46.22	37.11	79.78	35	38.89	48.67	67.11	33.11	72
	75	72.44	79.67	73.78	59.67	71.56	75.56			0.56	12.11	51	11.11	39.89	5.78	34.11	43.78	57.67	36.33	62.67	27	33.67	59.44	44	54
	90	81.67	77.67	65.33	71	60.56	70.56			22	0.11	31.11	12.89	25.67	3.78	26.89	14.44	4.33	68.33	35.11	2.56	23.33	39.22	59	49.89
	105	73.56	72.78	70.44	49.11	59.33	58			17.22	10.89	32.11	13.67	8.89	0	6.44	38.78	46.44	58.22	36.44	48.67	4.56	60.11	51.44	50
	120	83.44	71.44	62	51.89	62.78	66.67			3.56	6.67	1.56	20.56	12.78	5.22	30.78	7.67	70.78	27.56	55.22	37.56	4.11	37.22	48.89	53.44
	135	74.22	75.56	57.22	56.89	50	69.56			5.11	5	12.33	47.22	0.11	3.67	44.33	7.67	48	52.22	14.67	46	34.11	44.78	32.22	54
	150	71.11	74.44	55.44	53.44	53.67	70.78			26.89	5.56	9.11	54.44	9.44	0.22	12.67	30.44	51.22	74.78	1.44	4.33	42.89	22.78	9.56	55.44
	165	75.11	50.56	44.67	47	43.33	60.11			57	0.33	0.11	58.67	30.22	1.33	3	4.56	0.56	66.56	1.67	5.78	44	25.33	0	47.22
	180	61.89	65.44	52.56	39.67	54.33	56.44			14.56	0.33	0.89	23.22	42.89	0	7.56	0	0	48.89	26.56	39.56	36	60.89	0.22	24.33
	195	60.22	52	53.67	31.78	37.89	43.44			11.44	19.89	1.22	7.33	19.78	2.11	3.22	0.44	0	19.78	34.56	12.44	47	32.89	22.11	20.11
	210	73	62.56	47.11	3.67	60.22	22.56			0	32.33	8.44	4	1.56	0.11	2.33	12.78	0	27.33	54.56	1.22	15.11	14.22	0.78	6.33
	225	57.78	28	50.44	18.44	49.89	9.67			5.78	35.44	17.89	2.11	1.56	0	0	12.44	10.78	55.44	24.44	3.11	4.11	14.22	1.33	20.22
	240	51.67	62.11	12.56	43.56	40.22	21.33			12	2.44	1.44	9.33	4.56	0	0.11	0	53.78	43.22	19.89	0.89	1.33	21.56	1.56	0.22
	255	52.89	13.78	20.56	6.78	13.11	3.89			35	1.44	5.33	14.78	3.78	0.44	0.78	2.22	38	3.44	0.22	18.33	6.56	5.11	14.11	1.33
	270	62.67	19.56	0	1.78	9.89	10			28.22	0	0.33	13.11	1.11	4.11	0	1.89	39.11	0	1.89	58.67	3.78	6	30.33	0.56
	285	17.56	0.56	10.78	24.44	0.22	7.44			0	0	0.56	11.56	37.67	4	0	0	9.56	0.22	0.56	4.33	5.56	27.56	59.78	1.78
	300	27.56	40.11	4.56	11.22	4	58.67			0	7.67	1.44	25.67	38.56	0.11	3	0	1.11	14.67	15.33	2.89	29.11	41.56	44.89	1
	315	29.22	68.89	0.33	2.78	5.78	12.78			0.67	13.56	6.67	46	23.78	39.22	39	8.56	0.89	40.11	11.67	12.56	30.78	41.44	7.11	36.78
	330	2	4.89	4.33	0.78	13.78	7.33			1.78	12.89	1.22	17.11	3.33	31.89	14.44	37.11	2.56	36.44	60.33	4.56	55.11	0.89	3.22	61.22
	345	12	22.89	1.89	5.78	33.11	15.56			14.67	0.11	20.22	1.89	0.89	2.22	1.22	7.11	2	6.11	2	2.11	27.89	13.67	2.22	45.11
	360	15	1.56	7	9.56	10.22	3.56			10.33	0	44.89	0.33	2.22	11.67	1.67	0.33	5.11	0	1.44	4.89	13.89	14.11	2.33	27.89
	375	2.44	0.78	40.56	60.22	20.56	2.22			45.67	3.56	21.89	9	6	0.89	6.56	10	11.89	0	6	7.89	0.56	7	7.56	7.78
	390	6.22	9.44	23.67	65.22	0	11.11			50.56	12.11	0.22	12.78	46	0	14.33	4	54.67	17.78	16	1.56	16.33	0.89	15.78	5.89
	405	11.44	3	2.56	44.56	2	22.89			18	0	0	13.33	26	11.78	8.67	31.11	68	0	40.11	10.11	50.44	5.33	10.33	16.78
	420	8.56	32.78	20.44	18.67	1.11	21.11			0	12.33	35.67	32.22	5.22	37.89	23.67	75.56	83.56	45.67	74.11	47.22	38.22	22.67	64.33	2.22
	435	50.22	15.56	71.89	17.56	19.22	64.44			5.89	41.56	60.22	62.22	45.22	39.89	64.33	74.44	73.56	52.67	25.33	79.11	51.56	40.78	75.33	35.44
	450	81.78	80.22	55	70	51.33	66.33			9.89	62	58.78	55.44	54.11	37.89	66.44	67.44	53.89	46	52	38.44	29.33	69.67	60.78	85.11
	465	78.89	68.56	72.33	63.56	74.89	74.56			19.11	60.22	41.44	68.78	57.56	53.22	66	73.67	73.33	72.56	82.22	77.11	75.89	57.33	58.22	72.22
	480	81.33	78	68.11	34.89	72.67	74.56			62	46.67	63.78	35.22	49.78	46.89	54.33	36	38.33	54.44	69.11	49.22	63.67	77.56	66	50
	495	79.33	77.56	71.67	64.44	64.44	72.11			60.11	68.67	41	58.89	58.78	41.11	53.67	75.78	74.11	48.44	64.22	24.56	71.56	57.33	41.33	72.67
	510	81.11	82.22	65.22	31	55.22	77.78			53.78	58.44	53.89	34.89	56.89	44.11	61.44	66.56	53.56	67.56	68.67	3.33	68	51.44	51.11	74.56
	525	55.56	64.22	59.56	64	73.44	75.22			26.11	59.78	17.78	64.33	48.44	31	38.67	68.11	71.78	77.44	39.11	34.56	51.44	57.89	51.89	62.11
	540	72.78	84.22	68.89	60.56	51.78	58.22			54.89	53	56.67	47	43.89	49.33	63.44	69.11	23.56	63.33	44.89	76	36.44	62.11	38.33	59.11
	555	74.33	78.78	62.22	45.22	58	75.33			66.11	63.67	10.56	49.22	36.33	44.33	63.33	61.11	68.44	60.89	73.33	21.78	2.89	49.78	4.67	32.22
	570	75.67	69.89	62.78	56.44	53.56	65.22			64.67	61.33	5.44	45.11	29.11	48.67	61.44	67.44	34.44	61.11	47.44	65.22	41.11	69.67	0	60.67
	585	76.44	75.11	57	59.89	58.67	42.78			65.11	72.22	7.56	13.78	54.67	46.67	60.67	70.44	56.67	68.56	73.56	43.44	56.33	67.78	10.67	74.22
	600	53.33	64.22	49.89	39.22	71.89	68.22			19.78	49.67	0	21.67	35.22	68.33	72.89	57.33	44	22.56	53	23.67	61.78	21.11	49.56	73
	615	75.33	72.22	59	48.11	51.89	63.44			33.44	30.78	0	3.44	53.56	54.67	54	68.11	44.89	67.11	45.89	18.44	36.56	45.78	41.33	59.89
	630	44.44	62.56	53.22	15.11	24.56	61.56			6.44	39.67	6.56	31.89	56.44	55.22	31.78	58.33	36.89	55.44	14.89	56.56	5.22	75.78	21.56	42
	645	65.78	69.44	71.89	14.56	68.89	57.11			5.56	59.56	19.56	33.56	45.89	36.78	2.22	49.33	57.56	65	0.89	45.22	27.56	54.78	51.33	64.11
	660	72.33	26.11	63.33	47.56	61.44	75			10.11	35	37.44	8.78	23.67	6.56	9.89	48.44	13.56	46.33	7.67	16.22	36	18.89	57.11	61.33
	675	77.44	39.67	42.56	36	39	66.78			11.78	11	42.56	18.56	3.11	3.89	0.33	5.78	20.11	22.89	30.11	0	48.78	49.33	55.11	52.78
	690	75.33	76.89	1.33	16.11	19.78	59.22			8.44	3.67	14.33	3.78	6.11	1.78	0.11	39.22	0	20.33	42.22	13	44.33	60.56	49.67	34.11
	705	20.22	74.56	28.56	12.33	8.67	42.67			8.67	3.22	59.33	2	6.78	3.11	8.22	19.33	0	59.11	3.67	43.67	39.56	68	60	66.33
	720	17.44	67.78	63.67	5.22	31.44	68.67			12.67	1.44	41.11	1.22	11.33	16	34.33	9.78	0	24.89	1.67	3.33	10.44	35.89	41.67	39.56
	735	7.44	20.89	62.44	10.33	9.11	49.67			48.44	0	36.33	5.78	41.22	3.44	41.78	0.67	0	17.33	1.78	3.22	11.44	57.89	40.67	62.89
	750	9.56	42.67	60.56	2.11	3.44	57			40.89	22.67	1.11	46.11	44.89	1.44	41.89	2.67	0	40.44	8.78	1.67	23.56	5.11	3.11	9.44
	765	11.67	82	44.33	18.89	2.11	23.67			7.44	41.11	7.78	47.33	36.44	2.44	12.89	2.67	6.33	69.67	51	0.22	44.11	34.44	0.89	5.11
	780	5.89	71.89	63.11	4.22	13.33	1.33			0.78	58.89	3.11	54	46.67	0.44	0.44	2.78	49	56.33	46.56	1.11	45.67	36	1.33	0.78
	795	19.22	17.78	21.11	73	59.56	20.89			1.89	37.22	2.89	14.78	53.11	0.33	0	0	41.78	45.33	62.56	21.11	18.89	40.33	0.44	0.56
	810	65	26.56	0.78	71.44	65.78	36.78			1.67	5.33	0.78	11.33	64.44	21.33	2	0	46.44	0.44	54.22	60.11	15.56	36.89	0	0
	825	69.78	68.67	19.33	47.67	33	7.67			0.56	0.56	1.11	10.67	40.67	12.56	7.67	0	40.89	1	31.78	38.78	3.11	1.22	9.11	3.44
	840	78	57	48.89	45.44	16.67	22.78			0.44	2	0.44	6.44	9.67	2.44	42	18.89	36	1.33	4.22	58.22	3.11	7.22	6.56	42.89
	855	65.67	27.33	14	15.56	25.44	4.89			1.78	0.33	0.67	8.78	7.22	0	25.78	34.67	46.33	1	0.89	14.67	2.22	1.11	3	56.67
	870	71.33	0	15.33	7.22	12.56	22.78			18.44	18.67	12.33	9.56	5.67	16.22	1.44	15	34.11	8.56	0.22	14.44	1.67	8.44	2.33	52.11
	885	68.44	0.11	9.44	6.44	4.44	51.78			56.44	7.89	21.89	13.67	3.22	6.56	2.67	61.22	14.22	11.11	0	2.22	17.33	5	1.22	54
	900	35.89	26	3	5.89	8.44	30.78			61.11	7.44	40.67	39	0.22	20.22	4.33	47	0.33	20.67	0	3.11	42.22	3.11	4.33	57.11
	915	2.11	61.44	7.67	3.78	3	1.44			40.67	2.67	17.44	35.11	0.89	7.44	1.44	60.22	0.44	53.22	1.78	2.67	47.44	2.56	31.78	39.11
	930	7.11	68.89	2.33	11.89	2.11	1.78			0.78	5.22	3.44	13.11	46.33	2.11	0.22	37.67	2.67	29.22	7.11	1.44	32.67	2	58.11	33.67
	945	25.22	66	11.56	3.22	6.33	1.56			0.11	14.89	1.33	1.11	34.56	3.11	0	27.33	0	2.44	6.56	0.33	31.89	0.33	37.67	11
	960	3.44	82.89	5.11	0.78	18.11	13.67			2	54.78	3.22	1.89	1	18.22	0.78	2.11	0	0	0.67	1.56	3.67	0	68.44	0.44
	975	25.89	56.44	13.33	51.11	58.44	43.89			4.33	54.78	5.22	1.11	5.56	29.56	2.11	5.56	0.78	0	0	0.56	2.56	2.78	35.44	1.33
	990	71.11	14.22	4.33	72.89	56	16.78			8.44	45.56	1.89	1.67	2.44	8	13.22	2.33	21.56	0.11	5.33	6.89	8.11	28.33	55.56	4.78
	1005	77	23.67	4.11	58.89	40.78	3.11			10.89	15.22	3.44	2.56	0.44	0	34	0.89	31.89	0.22	19.22	31.89	2.56	66.22	57.22	2
	1020	47.78	3.22	3.67	43.22	43	0			0.78	0	7.33	1.22	0	8.78	25.22	22.56	37.22	15	57.22	58.33	10.11	55.67	10.89	35
	1035	4.67	8.67	12.22	9.78	5.89	1.56			1.11	0	1.56	3.33	0	3.89	4.44	6.56	44.78	41.67	56.22	34.33	36	63.33	0.56	28.56
	1050	60.33	2.56	0.33	2	5.56	0.33			2.67	0.78	2.89	10.56	22.78	5.44	0	1.11	47	50	39.22	53.44	47.22	51.44	0	0.33
	1065	11	47.56	45.89	18.89	3.44	13.56			8.22	3	1.78	47.56	46	5.11	0	0	34.44	70.67	13.89	50.44	46.11	51.44	1	1.22
	1080	16.22	68.44	63.78	52.89	15.22	25.11			20.56	2.89	4.22	50.56	43.89	23.78	1.78	0	0	61.11	4	5.44	40.22	29.33	3	3.33
	1095	14.44	65.11	52.56	27.89	64	1.56			10.44	4.22	25.33	40.22	4.44	39.89	23	11.89	0	42.89	1.56	0	67	0.22	5.89	9.22
	1110	6.67	74.67	58.78	3.22	61.33	2			33.44	45.22	55.44	2.78	0	33.11	43.67	67	0.11	4.56	1	1.44	56.67	10.44	38.67	42.44
	1125	20.11	42.33	67.11	12.78	36.78	4.11			63.22	60.67	36.67	3.78	0.33	42.33	43.56	51.22	0.78	3.67	0	0.78	19.33	45.56	66.56	66.67
	1140	64.22	3	50.11	0.56	5.11	18.89			52	59.33	33.11	5.33	6.67	42.78	12.56	49.44	0.78	0	1.67	1.78	2.56	22.56	53.11	47.11
	1155	59.22	0.44	30.78	2.67	1.33	72.89			14.11	17.78	7.78	6.44	1.22	35.89	0	5.56	0	0	7.89	2.56	8.33	1.22	17.89	5.56
	1170	74.22	0.78	4.67	0.78	1.56	64.33			0	0.33	0.44	5.89	2.67	9.44	0	6	0	0	0.78	26.78	11.44	2.89	0	0.22
	1185	59	2.22	3.78	7.44	6.44	54.89			6.22	2.22	0	6.33	13.33	6.89	0	10	2.56	0.44	5.67	51.56	0.89	1.78	0	0.67
	1200	53	5.22	3.89	0.67	51.33	54.56			10	1.44	0	9.44	7	4.44	0	4.56	10.33	0	5.67	7.11	3.22	0	3.56	0.44
	1215	16.33	43	30.11	1	33.44	61.89			8.56	3.22	0.11	58.56	4.11	7.89	0.56	5.67	35.11	0	13.11	0.78	25.22	5.67	1	3.11
	1230	1.78	37.56	0.44	0.89	45.56	46.22			12.11	15.67	7.67	12.67	1.33	5.67	7.22	1.22	57.11	0	3.67	3.22	11.56	3.67	0.89	7.56
	1245	1.11	4.33	0.78	28.11	0	75.56			12	5.67	6.67	0.89	0	0.22	37.67	1	0.89	0	0	0.11	1.67	8.11	1.11	14
	1260	0.67	0.33	1.44	55.78	1	58.56			10.89	0	16.33	0.33	0.44	3.22	0.78	1.22	13.67	0.11	0.44	0	2.78	6.33	0.22	41.67
	1275	16.89	6.56	2.44	53.33	13.78	36.78			20	7.22	6.11	1	0.78	6.67	1.22	10.67	4.56	0.11	3.67	1.78	4.89	32.67	10.11	24.56
	1290	24	0.78	3.44	5.78	0.78	24.67			4.22	4.89	2.89	0.11	9.56	4.33	0.44	4.78	0	0.56	2.11	22.78	5.33	49.22	10.44	0.56
	1305	0.67	1.22	5	0.22	0.11	0.89			6.33	11.22	0	2.22	53.33	1.78	0.78	4.56	0	3.67	0.67	36.56	1.67	11.22	0.11	2.56

## Sheet: Travel time
	Smart cage Data
		Travel time (min)
		DAY 0								DAY 8								DAY 14
	Time (min)	Mouse 1	Mouse 2	Mouse 3	Mouse 4	mouse 5	Mouse 6	Mouse 7	Mouse 8	Mouse 1	Mouse 2	Mouse 3	Mouse 4	mouse 5	Mouse 6	Mouse 7	Mouse 8	Mouse 1	Mouse 2	Mouse 3	Mouse 4	mouse 5	Mouse 6	Mouse 7	Mouse 8
	15	10.6	10	9.1	8.2	10.1	9.8			0.5	5.8	0.9	1.4	4.3	5.4	7.6	8.4	7.1	7.3	8.4	3.9	4.2	7.4	5.3	7.6
	30	11.1	10.9	9.1	7.7	9.5	9.8			6.9	6.2	0.1	0.5	4	2.1	7.7	8	5.3	9.5	5.5	6.3	4.5	5.1	6.9	8.6
	45	10.1	10.1	8	7.7	8.1	9.9			5	0.5	0	0.7	4	0	6.8	6.8	8.1	4.6	7	5.9	5.7	7.2	7.1	9.1
	60	10.2	9.5	7.5	6.8	9.5	8			2.1	2.4	1.7	0.8	3.6	0	6.8	5.6	4.3	9.9	4.4	5	4.9	8.7	3.1	9.2
	75	8.2	9.4	8.8	6.7	8.4	8.6			0.1	1.1	5.4	0.9	4.2	0.7	3.7	4.9	7.5	4.2	8.2	2.5	3.5	7.5	5	6.3
	90	9.6	8.5	7.1	8.2	7.3	8.4			2.4	0	3.5	1.3	2.1	0.3	2.7	1.4	0.2	9.1	3.5	0	1.8	4.2	7.5	5.9
	105	7.8	8.4	6.5	5.9	6.7	7			1.3	1.1	3.4	1.3	0.4	0	0.4	4.2	4.8	6.3	4.3	5.3	0.4	7.5	6.3	5.7
	120	8.4	8.7	7.8	5.5	7.3	6.7			0.1	0.3	0.1	1.7	0.7	0.4	3	0.7	8.2	3.2	7	4.8	0.3	4.2	6.1	6
	135	8.6	9.6	6.4	6.6	5.7	8.2			0.3	0.3	1.2	5.2	0	0.2	4.7	0.6	5.7	6	1.1	5.4	3.2	5.4	3	6.7
	150	8.9	10	6.5	5.7	6.5	8.1			2.9	0.4	1	6.1	0.6	0	1.4	3	6.2	9.1	0.1	0.1	4.3	2	0.8	6.8
	165	9	6.2	5.1	5.5	4.8	6.3			6.3	0	0	7.2	2.1	0.1	0.1	0.5	0	8.5	0.1	0.7	3.4	2.2	0	5.9
	180	7.7	8.1	6	4.5	6.6	6.4			1.3	0	0.1	2.3	4.9	0	0.4	0	0	5.9	3.1	4.9	3.2	7	0	2.6
	195	7.3	5.8	5.8	3.7	4.2	5.2			1.1	1.9	0	0.6	1.1	0.2	0.1	0	0	2.2	4.1	1	5.1	3.3	1.8	1.9
	210	8.5	7.9	5	0.3	7.4	2			0	3.4	0.6	0.3	0.1	0	0.3	1.4	0	3.2	6.7	0	1	1.2	0.1	0
	225	6.4	3.4	5.2	2	6.3	0.5			0.5	3.5	1.8	0.2	0.1	0	0	1.1	0.9	6.2	2.1	0.3	0.3	1.3	0.1	1.4
	240	6.6	6.8	1.1	4.6	4.7	2.5			0.8	0.1	0.1	0.6	0.2	0	0	0	5.9	4.9	2.3	0.1	0.1	2	0.1	0
	255	6.2	1.6	2.1	0.6	1.3	0.1			3.8	0.1	0.1	1.4	0.2	0	0	0.2	4.4	0.3	0	2.1	0.3	0.3	1.7	0.1
	270	7.2	2.6	0	0.2	0.9	0.8			2.9	0	0	1.4	0.1	0.2	0	0.2	4.4	0	0.2	7.1	0.4	0.4	3.4	0.1
	285	1.9	0.1	1.3	2.3	0	0.6			0	0	0	0.7	3.5	0.2	0	0	0.4	0	0.1	0.3	0.2	1.9	6.8	0.2
	300	2.4	4.3	0.3	1.3	0.5	4.8			0	0.7	0.2	2.3	3.3	0	0.3	0	0.1	1.3	1.1	0.1	2.5	4.1	4.9	0.1
	315	2.7	5.7	0	0.3	0.5	1.2			0.1	1.1	0.2	5.2	2.1	3.4	3.9	0.8	0	3.9	1.6	1.2	2.4	4.2	0.4	3.4
	330	0.1	0.5	0.4	0.1	1.1	0.7			0.1	1.2	0	1.5	0.2	3.6	0.7	4.3	0.2	3.9	7	0.4	6	0.1	0.1	6.7
	345	1	2.3	0.1	0.7	3.2	1.7			1.4	0	1.7	0.1	0.1	0.2	0.1	0.8	0.1	0.4	0.1	0.1	2.4	1.1	0.1	5.1
	360	1.2	0.1	0.3	0.5	0.6	0.2			1	0	5	0	0.1	0.9	0	0	0.3	0	0	0.3	0.8	1.1	0.1	2.9
	375	0.3	0.1	4	5.6	2.1	0.2			5.1	0.4	1.7	0.7	0.4	0	0.4	0.6	0.6	0	0.5	0.7	0	0.5	0.4	0.6
	390	0.5	1	2.4	6.2	0	0.6			5.8	0.9	0	1.1	4.3	0	1.4	0.4	5.8	1.5	1.2	0.1	1.6	0.1	1.5	0.7
	405	0.6	0.3	0.1	5	0.1	2.2			2	0	0	1.2	1.9	1.2	0.5	3.2	6.9	0	5.3	0.6	5	0.4	0.9	1.6
	420	0.7	3.5	1.9	2	0.1	1.7			0	1.1	4.3	2.8	0.2	3.8	2.3	8	9.7	5.4	9.2	5.2	3.8	1.7	7.3	0.1
	435	4.7	1.4	6.9	1.8	1.6	6			0.4	4.3	7	6.6	4.8	4.1	7.1	8.4	8.8	5.7	2.2	9.2	5.3	3.1	8.7	3.7
	450	6.3	6.6	5.6	7	3.8	6			1	7.4	6.8	6.6	6	3.6	7.6	7.5	5.5	4.1	6	3.9	2.6	8.6	7.1	8.8
	465	7.1	6	7.8	6.4	7.4	7.6			1.8	6.4	5.1	8.3	6.3	5.8	8	8.7	7.6	8.3	10.5	9.7	9.1	6.5	7	7.6
	480	7.4	7.2	8	3.8	7.8	6.8			6.2	5.1	7.7	3.8	4.9	5.3	6.3	3.4	3.6	6	8.8	5.6	7.5	10	7.8	4.9
	495	7.6	6.5	7.6	7.4	6.2	7.6			5.9	8.3	4.9	7.1	6.2	3.7	6.6	8.6	7.7	4.6	7	1.9	9.2	6.4	4.8	7.9
	510	8.5	7.7	7.6	3.2	6	8.3			5.4	5.9	6.3	3.5	6.3	4.2	7.1	7.8	5.5	7.8	8.6	0.2	8.1	5.8	5.1	7.4
	525	5.5	6.1	6.2	7.1	8.2	8.3			2.4	7.3	2.1	7.9	4.8	2.4	4	7.8	7.6	8.6	3.8	3.8	5.4	6.1	5.3	6.5
	540	7.2	9	7.7	7.1	6.1	6			5.9	6.2	7	5.2	4.3	5.3	7.8	8.3	2	7.5	4.3	8.5	3.2	7.5	2.8	5.3
	555	7.8	8.4	6.5	4.7	6.3	7.9			8.1	7.7	1	6.4	3.3	5.3	7.8	7.2	6.8	6.8	9.2	1.9	0.1	6	0.3	2.8
	570	8.1	7.8	7.2	6	5.8	7			7.5	7.2	0.5	4.7	2.5	5.3	7.2	8.1	3.8	7.1	4.5	7.8	3.8	8.4	0	6.6
	585	8.8	7.9	7	6.2	6.3	4.8			7.8	9.4	0.6	1.1	6	5.1	6.9	8.6	6.5	8.2	9.7	4.6	5.9	8.6	1.2	8.5
	600	4.8	6.8	4.7	4.8	7.9	7.3			1.9	5.6	0	2.1	3.3	8.8	9.4	6.8	4.8	1.9	6.3	2.9	7	2	5.1	7.9
	615	8.5	8.4	6.6	5.1	5.7	6.4			3.9	3.4	0	0.3	5.9	6.4	6	8.8	4.6	7.9	5	1.6	3.7	4.2	4.7	6.6
	630	4.7	7.1	5.3	1.5	2.7	7.2			0.5	4.3	0.7	3.8	6.6	6.3	3.4	7.1	4.3	6.1	1.1	6	0.3	9.8	1.9	4.6
	645	7.5	8	7.1	1.5	7.8	6.3			0.4	7.5	1.7	3.5	4.5	3.9	0.1	6	7	8.1	0.1	5.4	2.5	6.5	5.8	7
	660	7.5	2.8	7.5	5.3	6.4	8.3			0.8	3.5	4.7	0.5	2.5	0.3	0.7	4.8	1.5	5.2	0.7	1.1	3.1	2.2	6.8	6.9
	675	10.2	4.8	4.7	3.6	4.3	8.4			1.1	0.8	5.1	1.7	0.4	0.2	0	0.5	1.9	2	3.4	0	4.9	4.8	6.7	6.2
	690	9.6	8.8	0.1	1.8	1.9	6.3			0.8	0.3	1.6	0.3	0.5	0.2	0	4.7	0	1.7	4.9	1.1	4.4	7.6	6.2	3.1
	705	2.1	8	3.4	1.1	0.8	5.3			0.6	0.2	6.9	0.2	0.5	0.2	0.9	2.3	0	7	0.4	5.2	4.4	8	7.4	7.7
	720	2.2	8.1	7.2	0.5	3.4	7.5			1	0	5.2	0.1	0.9	1.1	3.2	0.5	0	2.8	0.1	0.3	0.9	3.8	4.7	4.6
	735	0.7	2.5	7.7	0.8	1	5.5			5.8	0	3.9	0.6	3.4	0.2	5.1	0.1	0	1.8	0.1	0.3	1	5.7	4.8	8
	750	0.7	4.9	6.2	0.3	0.4	6.3			4.5	2.2	0.1	5.7	4.4	0	4.7	0.2	0	4.3	0.7	0	2.5	0.5	0.3	0.9
	765	1.3	8.9	5.2	2.1	0.2	2.4			0.7	5	0.4	5.4	3.3	0.1	0.9	0.3	0.3	9	5.6	0	4	3.7	0.1	0.4
	780	0.6	8.2	8.2	0.3	1.2	0.1			0	6.8	0.2	6	5	0	0	0.2	4.7	7.2	4.3	0.1	5.2	3.9	0.1	0
	795	1.8	1.9	2.6	7.3	5.8	2.3			0.1	4.4	0.1	1.3	5.3	0	0	0	4.4	5.7	7.8	1.7	1.6	4.5	0	0
	810	6.1	3.2	0.1	8	7.6	4			0.1	0.4	0	1.2	8.1	1.6	0.1	0	4.8	0	6.7	6.8	1.3	4	0	0
	825	6.7	7.6	1.9	5.6	2.3	0.6			0.1	0.1	0	1.2	4	1.1	0.7	0	4.3	0	3.4	3.8	0.1	0.1	0.2	0.2
	840	7.1	6.1	5.1	5.6	1.6	2.4			0	0.1	0	0.6	0.9	0.2	4.8	1.7	4.4	0.1	0.4	7.1	0.3	0.5	0.5	4.7
	855	5.6	2.4	1.5	1.5	2.3	0.3			0.2	0.1	0	0.9	0.6	0	2.6	3.9	5.3	0.1	0	1.4	0.1	0.1	0.1	5.9
	870	7.3	0	1.5	0.9	0.7	2.2			1.6	1.5	0.9	1	0.6	1.2	0.1	1.1	3.7	0.3	0	1.5	0.1	0.9	0.2	5.4
	885	7.9	0	1	0.7	0.3	5.8			6.5	0.7	2.6	1.6	0.2	0.4	0.2	7.1	1.5	0.5	0	0.1	1.4	0.4	0.1	6.2
	900	4.2	2.3	0.1	0.7	0.8	3.3			7.1	0.5	4.4	4.5	0	1.7	0.1	4.7	0	1.8	0	0.2	4	0.1	0.3	6.2
	915	0.2	6	0.8	0.5	0.1	0.2			4.7	0.2	1.3	3.6	0.1	0.5	0.1	6.7	0.1	6.3	0.1	0.2	4.7	0.2	3.9	5
	930	0.4	7.2	0.2	0.7	0.1	0.1			0	0.3	0.1	1.2	4.5	0.2	0	3.9	0.1	3.3	0.2	0.1	3.1	0.2	6.8	4.3
	945	2.6	8.4	0.8	0.2	0.3	0.2			0	1.2	0.1	0.1	3.5	0.1	0	3	0	0.2	0.3	0	3.2	0	4.8	0.9
	960	0.4	10.9	0.3	0	1.4	1			0.2	6.6	0.1	0.2	0.1	1.6	0	0.2	0	0	0	0.1	0.2	0	8.5	0.1
	975	2.3	5.9	1.4	5	5.5	5.3			0.3	6.1	0.2	0.1	0.5	2.8	0.2	0.6	0	0	0	0	0.2	0.3	3.9	0.1
	990	6.3	1.1	0.4	7.5	6.5	1.9			0.7	5	0	0.1	0.2	1	1.2	0.1	2	0	0.4	0.3	0.3	2.8	6.5	0.5
	1005	6.5	2.7	0.4	6.9	4.5	0.3			0.9	1.3	0.1	0.3	0.1	0	3.5	0	3.2	0	1.9	2.7	0.2	7.9	7.2	0.2
	1020	5.3	0.3	0.3	5.2	5	0			0.1	0	0.3	0.1	0	0.8	2.6	1.8	4.1	1.2	6.2	6.8	0.9	6.9	0.8	3.9
	1035	0.3	0.9	0.9	0.2	0.5	0.1			0.1	0	0.1	0.4	0	0.1	0.3	0.3	4.8	4.9	6.9	4	3.4	7.6	0	2.9
	1050	6.4	0.2	0	0.1	0.3	0.1			0.2	0.1	0.1	1.1	2.3	0.2	0	0.1	5.7	6.2	4.5	5.9	4.8	5.7	0	0
	1065	0.8	5.2	4.8	2.2	0.2	1.1			0.3	0.3	0.1	5.1	5	0.3	0	0	3.7	9.2	1.7	5.7	5.3	5.4	0.1	0.1
	1080	1.8	7.2	6.5	5.6	1.1	2.4			1.2	0.2	0.2	6.2	4.7	2	0.1	0	0	7.2	0.2	0.3	4.6	2.7	0.1	0.2
	1095	1.2	8	6.8	2.9	7	0.1			0.9	0.2	2.8	4.7	0.4	4.2	2.3	1	0	4.2	0.1	0	8.7	0	0.3	0.9
	1110	0.5	9.4	6.8	0.1	7.8	0.2			3.4	5.1	6.7	0.3	0	3.2	4.8	7.7	0	0.4	0.1	0.1	7.2	0.7	4.7	3.8
	1125	1.9	5	8.6	1.4	3.9	0.5			7.5	7.3	4.4	0.3	0	4.7	5.1	5.6	0.1	0.3	0	0	1.2	5.5	7.7	6.9
	1140	7.5	0.2	5.7	0	0.4	1.9			6.1	7.1	3.5	0.4	0.2	4.7	0.4	5.9	0	0	0.1	0.1	0.1	2.7	6.6	6.2
	1155	7	0	3.8	0.2	0.1	8			1.3	1.5	0.4	0.5	0	4	0	0.4	0	0	0.5	0.2	0.5	0.1	1.1	0.4
	1170	10.2	0	0.2	0.1	0.1	7.5			0	0	0	0.4	0	0.5	0	0.6	0	0	0	2.3	0.8	0.3	0	0
	1185	7.8	0.1	0.3	0.6	0.5	5			0.4	0.2	0	0.4	1.2	0.6	0	0.5	0.1	0.1	0.2	6.1	0	0.1	0	0.1
	1200	6.8	0.3	0.3	0	5	5.5			0.6	0.1	0	0.9	0.5	0.4	0	0.3	0.8	0	0.1	0.7	0.1	0	0.1	0
	1215	2	5.2	3.5	0	3.6	7.5			0.3	0.2	0	7.4	0	0.5	0	0.5	4	0	0.6	0.1	2.4	0.6	0.1	0.1
	1230	0.1	4.5	0.1	0.1	5.7	4.8			1	1.2	0.6	0.9	0.1	0.2	0.4	0.1	6.9	0	0.1	0.1	0.8	0.2	0.1	0.1
	1245	0.1	0.3	0.1	3.1	0	10.3			1	0.5	0.6	0.1	0	0	3.9	0.1	0.1	0	0	0	0.1	0.6	0	1.6
	1260	0.1	0	0.1	6.4	0.1	7.4			0.6	0	1.1	0	0.1	0.1	0	0.1	1.4	0	0	0	0.1	0.5	0	5.1
	1275	1.9	0.5	0.3	6.2	0.9	4.3			1.4	0.7	0.3	0.1	0	0.3	0.1	0.8	0.6	0	0.1	0.1	0.4	3.1	0.5	3.1
	1290	2.9	0	0.2	0.5	0	2.9			0.3	0.4	0.1	0	1.2	0.3	0.1	0.4	0	0	0.1	2.6	0.3	5.8	0.4	0.1
	1305	0.1	0.1	0.4	0	0	0.1			0.3	0.9	0	0.1	6.4	0.1	0.1	0.3	0	0.1	0.1	4.7	0.2	1.1	0	0.1

## Sheet: Rear events
	Smart cage Data
		Rear events (n)
		DAY 0								DAY 8								DAY 14
	Time (min)	Mouse 1	Mouse 2	Mouse 3	Mouse 4	mouse 5	Mouse 6	Mouse 7	Mouse 8	Mouse 1	Mouse 2	Mouse 3	Mouse 4	mouse 5	Mouse 6	Mouse 7	Mouse 8	Mouse 1	Mouse 2	Mouse 3	Mouse 4	mouse 5	Mouse 6	Mouse 7	Mouse 8
	15	66	66	84	82	81	61			0	2	2	0	16	14	14	27	17	25	77	12	7	19	4	41
	30	41	78	104	87	57	86			19	21	0	0	4	0	11	54	4	50	19	3	11	13	59	52
	45	61	78	66	76	50	55			0	0	0	0	5	0	4	1	24	10	52	25	17	45	28	40
	60	47	88	92	66	67	59			0	7	11	0	6	0	2	6	3	49	29	2	7	37	0	34
	75	50	81	87	70	55	59			0	0	57	0	4	0	0	1	16	19	54	1	5	37	10	22
	90	60	69	76	68	40	85			1	0	1	0	0	0	0	0	0	60	37	0	0	10	33	26
	105	62	47	82	33	45	61			0	0	0	0	0	0	0	6	41	39	28	30	0	31	10	23
	120	93	59	66	44	51	48			0	0	0	0	0	0	7	0	61	8	44	0	0	6	10	28
	135	58	38	43	48	21	62			0	0	0	34	0	0	5	0	27	30	0	14	6	7	1	10
	150	31	29	52	34	19	60			11	0	0	25	0	0	0	1	11	59	0	0	9	6	0	26
	165	24	21	22	20	23	25			19	0	0	7	0	0	0	0	0	30	0	2	3	3	0	3
	180	21	32	41	10	23	23			0	0	0	0	7	0	0	0	0	16	14	7	5	34	0	0
	195	18	33	39	8	12	26			0	2	0	0	0	0	0	0	0	5	33	0	9	2	0	4
	210	35	8	39	0	17	23			0	4	0	0	0	0	0	0	0	15	33	0	0	2	0	0
	225	14	22	46	8	5	0			0	7	9	0	0	0	0	0	1	44	0	0	0	0	0	0
	240	7	37	4	37	3	6			0	0	0	0	0	0	0	0	61	20	3	0	0	0	0	0
	255	8	1	6	0	0	0			13	0	0	0	0	0	0	0	24	0	0	11	0	0	6	0
	270	19	8	0	0	0	2			1	0	0	0	0	0	0	0	9	0	0	34	0	0	12	0
	285	9	0	5	4	0	0			0	0	0	0	20	0	0	0	0	0	0	0	0	0	58	0
	300	11	27	0	8	1	50			0	0	0	4	4	0	0	0	0	1	0	0	8	16	21	0
	315	11	91	0	0	0	0			0	0	0	23	2	4	11	0	0	12	7	3	1	15	0	2
	330	0	0	0	0	0	0			0	0	0	0	0	19	0	20	0	20	58	2	20	0	0	58
	345	0	25	0	0	20	12			0	0	14	0	0	0	0	0	0	0	0	0	0	0	0	44
	360	0	0	0	0	0	0			0	0	54	0	0	0	0	0	0	0	0	0	0	0	0	18
	375	0	0	43	62	0	0			29	0	0	0	0	0	0	0	0	0	0	0	0	0	0	0
	390	0	0	5	54	0	0			25	0	0	0	10	0	1	0	51	2	0	0	1	0	0	1
	405	0	0	0	20	0	1			0	0	0	0	2	0	0	16	77	0	36	0	6	0	2	2
	420	0	23	7	3	0	0			0	0	29	9	0	11	26	96	107	60	89	65	19	0	63	0
	435	31	15	97	12	0	75			0	29	84	70	31	12	79	102	81	52	0	144	30	4	92	18
	450	71	84	50	85	56	54			1	49	57	45	44	2	64	84	50	30	47	35	0	82	67	133
	465	74	82	83	42	66	63			8	34	51	56	45	32	49	93	87	76	103	129	82	44	53	87
	480	73	107	63	7	67	66			44	25	70	14	28	13	32	23	10	41	52	51	60	106	62	20
	495	69	102	81	32	38	75			53	40	37	40	55	9	49	80	62	28	66	0	68	38	25	81
	510	68	93	44	22	37	68			29	30	50	6	34	20	37	62	54	82	75	0	58	45	30	86
	525	45	68	48	45	59	67			1	37	1	28	28	3	15	68	71	77	15	36	37	61	50	52
	540	83	91	57	34	30	35			32	23	32	1	8	24	26	69	4	48	13	122	12	53	21	67
	555	58	74	50	27	31	74			0	29	0	1	15	9	26	45	73	59	78	7	0	51	0	10
	570	60	86	46	53	37	38			21	22	0	16	0	11	30	53	20	53	17	65	4	60	0	45
	585	54	96	38	41	44	24			6	22	0	0	41	8	31	24	27	71	87	34	25	59	1	89
	600	41	55	48	28	53	37			3	2	0	0	3	14	17	15	11	2	26	15	29	2	29	76
	615	45	98	41	34	18	63			6	7	0	0	14	0	1	12	18	68	30	2	5	12	22	38
	630	14	57	29	1	11	46			0	11	0	1	22	0	1	10	4	46	0	70	0	79	1	19
	645	37	65	72	4	56	42			0	18	1	9	9	0	0	3	9	59	0	38	0	47	61	45
	660	45	14	47	24	47	52			0	1	32	0	6	0	0	13	0	49	0	2	0	1	53	63
	675	13	41	19	31	17	36			0	0	35	1	0	0	0	0	1	8	12	0	16	24	56	35
	690	18	76	0	0	5	48			0	0	4	0	0	0	0	0	0	5	23	0	5	55	38	1
	705	1	75	22	4	1	15			0	0	32	0	0	0	0	0	0	33	0	16	14	88	20	47
	720	5	52	44	0	9	35			0	0	0	0	0	0	1	0	0	20	0	0	0	20	5	25
	735	0	11	26	0	0	20			10	0	1	0	5	0	15	0	0	7	0	0	1	46	30	15
	750	0	59	55	0	0	25			1	3	0	28	19	0	8	0	0	11	0	0	12	0	0	0
	765	8	78	15	11	0	9			0	19	0	14	0	0	2	0	0	36	29	0	9	34	0	0
	780	0	53	11	0	1	0			0	8	0	4	6	0	0	0	37	19	5	0	9	13	0	0
	795	4	1	2	77	36	9			0	5	0	0	6	0	0	0	29	9	55	0	0	11	0	0
	810	50	19	0	65	24	29			0	0	0	0	7	0	0	0	26	0	25	82	0	26	0	0
	825	51	62	0	28	15	0			0	0	0	0	4	0	0	0	13	0	5	15	0	0	0	0
	840	82	44	40	14	0	3			0	0	0	0	0	0	1	0	4	0	0	27	0	0	0	16
	855	63	11	0	1	9	0			0	0	0	0	0	0	1	8	2	0	0	1	0	0	0	25
	870	30	0	6	3	0	0			0	0	0	0	0	0	0	0	6	0	0	4	0	2	0	25
	885	23	0	3	3	0	22			12	0	20	0	0	0	0	48	1	0	0	0	1	0	0	48
	900	2	9	0	2	0	24			16	0	19	9	0	0	0	20	0	5	0	0	1	0	0	33
	915	0	57	0	0	0	0			0	0	0	0	0	0	0	38	0	42	0	0	13	0	39	5
	930	0	61	0	0	0	0			0	0	0	0	6	0	0	0	0	17	0	0	1	0	41	2
	945	6	40	0	0	0	0			0	3	0	0	4	0	0	3	0	0	0	0	7	0	19	0
	960	0	34	0	0	0	1			0	34	0	0	0	0	0	0	0	0	0	0	0	0	29	0
	975	12	27	0	50	48	15			0	20	0	0	0	4	0	0	0	0	0	0	0	0	7	0
	990	62	0	0	43	18	0			0	15	0	0	0	0	0	0	0	0	0	0	0	14	11	0
	1005	68	22	0	18	1	0			0	0	0	0	0	0	18	0	13	0	0	0	0	81	18	0
	1020	21	1	0	11	14	0			0	0	0	0	0	0	3	0	22	7	28	45	0	43	0	2
	1035	0	5	0	0	0	0			0	0	0	0	0	0	0	0	20	40	26	3	5	48	0	11
	1050	41	0	0	0	0	0			0	0	0	0	0	0	0	0	19	40	3	33	14	31	0	0
	1065	3	27	43	15	0	0			0	0	0	44	19	0	0	0	8	47	9	14	24	15	0	0
	1080	3	70	61	27	0	22			0	0	0	37	7	0	0	0	0	17	0	2	7	3	0	0
	1095	2	47	23	6	39	0			0	0	3	0	0	10	6	0	0	17	0	0	45	0	0	0
	1110	0	19	31	0	6	0			5	14	35	0	0	8	24	50	0	0	0	0	2	0	38	1
	1125	2	18	12	3	7	0			24	12	10	0	0	10	16	18	0	0	0	0	0	27	50	81
	1140	48	0	18	0	0	9			0	17	0	0	0	2	0	1	0	0	0	0	0	2	2	4
	1155	25	0	9	0	0	76			0	0	0	0	0	2	0	0	0	0	0	0	0	0	1	0
	1170	13	0	0	0	0	46			0	0	0	0	0	0	0	0	0	0	0	1	0	0	0	0
	1185	11	0	0	1	0	46			0	0	0	0	1	0	0	0	0	0	0	26	0	0	0	0
	1200	0	0	0	0	28	40			0	0	0	0	0	0	0	0	0	0	0	0	0	0	0	0
	1215	0	10	4	0	16	23			0	0	0	10	0	0	0	0	9	0	0	0	6	0	0	0
	1230	0	21	0	0	4	15			0	0	0	0	0	0	0	0	4	0	0	0	0	0	0	0
	1245	0	0	0	24	0	5			0	0	0	0	0	0	1	0	0	0	0	0	0	0	0	0
	1260	0	0	0	40	0	6			0	0	0	0	0	0	0	0	0	0	0	0	0	0	0	3
	1275	2	0	0	25	0	0			0	0	0	0	0	0	0	0	0	0	0	0	0	9	0	8
	1290	14	0	0	1	0	0			0	0	0	0	1	0	0	0	0	0	0	14	0	11	0	0
	1305	0	0	0	0	0	0			0	4	0	0	21	0	0	0	0	0	0	11	0	2	0	0

## Sheet: rear time
	Smart cage Data
		rear time (min)
		DAY 0								DAY 8								DAY 14
	Time (min)	Mouse 1	Mouse 2	Mouse 3	Mouse 4	mouse 5	Mouse 6	Mouse 7	Mouse 8	Mouse 1	Mouse 2	Mouse 3	Mouse 4	mouse 5	Mouse 6	Mouse 7	Mouse 8	Mouse 1	Mouse 2	Mouse 3	Mouse 4	mouse 5	Mouse 6	Mouse 7	Mouse 8
	15	1.38	1.17	1.98	2.13	1.5	1.62			0	0.05	0.02	0	0.2	0.2	0.18	0.82	0.57	0.6	1.45	0.15	0.07	0.28	0.03	1
	30	0.97	1.88	2.58	2.72	1.65	2.97			0.68	0.37	0	0	0.05	0	0.23	1.48	0.02	0.98	0.2	0.02	0.18	0.17	1.33	2.05
	45	1.85	1.42	2.03	1.45	1.38	1.38			0	0	0	0	0.08	0	0.03	0.02	0.5	0.17	0.95	0.47	0.28	0.72	0.67	1.15
	60	1.17	3.13	2.17	1.25	1.12	3.03			0	0.08	0.3	0	0.08	0	0.08	0.07	0.15	1.33	0.37	0.02	0.12	0.52	0	1.13
	75	2.08	2.62	2.08	1.57	1.88	2.45			0	0	0.63	0	0.2	0	0	0.02	0.38	0.2	0.73	0.02	0.07	0.42	0.15	0.75
	90	2.42	3.08	2.08	1.8	0.87	2.13			0	0	0	0	0	0	0	0	0	0.95	1.07	0	0	0.15	0.78	1
	105	3.38	2.02	3.67	0.93	1.52	1.52			0	0	0	0	0	0	0	0.1	1.28	1.17	0.42	0.63	0	0.27	0.18	1
	120	4.93	1.83	1	1.45	1.52	2.83			0	0	0	0	0	0	0.17	0	1.42	0.07	0.75	0	0	0.1	0.15	1.18
	135	2.45	1.38	0.85	0.98	0.38	2			0	0	0	0.67	0	0	0.07	0	1.07	0.45	0	0.12	0.12	0.13	0.03	0.32
	150	1.23	0.58	1.17	1.32	0.33	1.48			0.43	0	0	0.38	0	0	0	0.05	0.22	1.47	0	0	0.15	0.07	0	0.97
	165	1.62	0.65	0.2	0.23	0.33	1.7			0.7	0	0	0.1	0	0	0	0	0	0.53	0	0.05	0.05	0.05	0	0.08
	180	0.97	1.1	1.07	0.12	0.32	0.53			0	0	0	0	0.17	0	0	0	0	0.17	0.2	0.08	0.1	0.35	0	0
	195	1.28	1.5	1.37	0.1	0.13	0.47			0	0	0	0	0	0	0	0	0	0.07	0.37	0	0.15	0	0	0.05
	210	1.7	0.07	0.93	0	0.15	0.43			0	0.07	0	0	0	0	0	0	0	0.38	0.68	0	0	0	0	0
	225	0.87	0.55	1.32	0.23	0.05	0			0	0.1	0.12	0	0	0	0	0	0.02	1.22	0	0	0	0	0	0
	240	0.35	2.02	0.02	1.07	0.07	0.08			0	0	0	0	0	0	0	0	2	0.42	0.02	0	0	0	0	0
	255	0.45	0.02	0.03	0	0	0			0.2	0	0	0	0	0	0	0	0.68	0	0	0.27	0	0	0.1	0
	270	0.7	0.08	0	0	0	0.03			0	0	0	0	0	0	0	0	0.17	0	0	0.6	0	0	0.18	0
	285	0.1	0	0.05	0.02	0	0			0	0	0	0	0.5	0	0	0	0	0	0	0	0	0	1.7	0
	300	0.9	1.13	0	0.18	0.02	3.73			0	0	0	0.05	0.08	0	0	0	0	0	0	0	0.15	0.17	0.42	0
	315	0.98	4.87	0	0	0	0			0	0	0	0.28	0	0.08	0.12	0	0	0.08	0.08	0.07	0	0.17	0	0.03
	330	0	0	0	0	0	0			0	0	0	0	0	0.22	0	0.7	0	0.25	1.25	0	0.38	0	0	1.83
	345	0	0.77	0	0	0.68	0.12			0	0	0.2	0	0	0	0	0	0	0	0	0	0	0	0	1.55
	360	0	0	0	0	0	0			0	0	0.72	0	0	0	0	0	0	0	0	0	0	0	0	0.62
	375	0	0	1.78	3.35	0	0			0.63	0	0	0	0	0	0	0	0	0	0	0	0	0	0	0
	390	0	0	0.35	3.1	0	0			0.87	0	0	0	0.17	0	0.03	0	1.62	0.02	0	0	0	0	0	0.02
	405	0	0	0	0.68	0	0.07			0	0	0	0	0.03	0	0	0.55	2.85	0	0.58	0	0.18	0	0.03	0.03
	420	0	0.38	0.03	0.05	0	0			0	0	0.6	0.08	0	0.13	0.67	3.35	2.78	1.23	1.67	1.43	0.3	0	1.98	0
	435	2.03	0.42	3.92	0.2	0	3.42			0	0.33	0.97	1.15	0.67	0.13	2.48	3.63	1.77	1.6	0	3.05	0.48	0.05	2.8	0.52
	450	6.12	5.98	1.63	3.4	3.22	3.43			0.02	0.92	0.88	0.93	1.5	0.05	1.83	2.72	1.78	1.17	0.95	0.8	0	1.33	1.85	5.15
	465	4.3	4.82	2.58	2.3	4.02	3.43			0.12	0.45	0.67	1.08	1.37	0.47	1.27	2.88	3.17	1.8	2.1	2.23	1.75	0.87	1.12	3.35
	480	5.02	5.27	1.85	0.13	3.07	4.17			2.18	0.4	1.47	0.22	0.82	0.2	1.13	0.65	0.22	0.95	0.63	0.95	1.12	1.6	1.4	0.87
	495	4.42	5.53	2.78	1.37	2.45	3.1			2.53	0.82	0.7	0.6	1.85	0.08	0.98	2.53	3.05	0.77	1.18	0	1.18	0.62	0.6	2.9
	510	3.93	5.03	1.57	0.8	1.37	2.88			1.48	0.55	0.7	0.03	0.88	0.23	1.15	1.77	1.83	1.88	1.45	0	1.22	0.82	1.37	3.98
	525	2.18	3.6	1.87	1.78	2.53	2.85			0	0.7	0	0.32	0.77	0.02	0.27	1.47	2.35	2.45	0.13	0.77	0.83	1.07	2.62	2.23
	540	4.08	4.08	2.33	0.83	0.95	1.77			1.67	0.32	0.4	0	0.08	0.33	0.52	1.45	0.15	1.07	0.17	2.63	0.37	0.68	0.7	2.55
	555	2.95	3.73	1.95	1.05	1.57	3.25			0	0.45	0	0	0.27	0.08	0.58	1.03	2.57	1.55	1.62	0.25	0	0.68	0	0.28
	570	3.2	3.17	1.77	1.83	1.77	1.95			1.12	0.2	0	0.2	0	0.15	0.88	1.32	0.37	1.25	0.22	1.32	0.07	1.05	0	1.25
	585	2.5	3.83	1.12	1.93	2.05	0.85			0.38	0.23	0	0	1.1	0.17	1	0.47	1.05	1.68	1.3	0.92	0.38	0.78	0.05	2.47
	600	2.32	2.78	2.05	0.65	2.42	1.93			0.02	0	0	0	0.03	0.13	0.37	0.45	0.3	0.02	0.35	0.22	0.4	0.03	0.7	2.72
	615	2.33	2.75	1.98	1.18	1	2.28			0.08	0.07	0	0	0.2	0	0	0.2	0.63	1.27	0.53	0	0.08	0.15	0.75	1.13
	630	0.5	1.9	1.82	0	0.27	1.77			0	0.08	0	0	0.43	0	0.02	0.15	0.02	1.13	0	1.6	0	1.1	0	0.68
	645	1.43	2.55	3.5	0.07	2	0.98			0	0.23	0	0.13	0.12	0	0	0.12	0.27	0.98	0	0.77	0	0.7	1.85	1.38
	660	2.62	0.72	1.1	1.13	2.35	2.53			0	0	0.52	0	0.03	0	0	0.45	0	1.08	0	0.02	0	0	1.75	2.05
	675	0.48	1.05	0.47	0.93	0.75	1.02			0	0	0.57	0	0	0	0	0	0	0.1	0.08	0	0.28	0.33	1.78	0.97
	690	0.82	2.88	0	0	0.03	1.17			0	0	0.05	0	0	0	0	0	0	0.07	0.38	0	0.15	0.77	0.83	0
	705	0	3.38	0.32	0.03	0	0.23			0	0	0.38	0	0	0	0	0	0	0.53	0	0.15	0.23	1.27	0.37	1.17
	720	0.07	1.93	1.68	0	0.27	1.87			0	0	0	0	0	0	0	0	0	0.28	0	0	0	0.42	0.07	0.97
	735	0	0.38	0.82	0	0	0.73			0.17	0	0	0	0.07	0	0.35	0	0	0.07	0	0	0.03	0.65	0.68	0.23
	750	0	1.73	2.3	0	0	0.97			0.02	0	0	0.3	0.22	0	0.4	0	0	0.12	0	0	0.22	0	0	0
	765	0.2	3.67	0.28	0.38	0	0.12			0	0.25	0	0.15	0	0	0	0	0	0.58	0.42	0	0.18	0.48	0	0
	780	0	2.43	0.1	0	0	0			0	0.12	0	0.03	0.18	0	0	0	1.4	0.23	0.05	0	0.22	0.2	0	0
	795	0.43	0.02	0	3.37	2.3	0.05			0	0.07	0	0	0.07	0	0	0	0.87	0.15	0.9	0	0	0.12	0	0
	810	3.78	0.22	0	2.28	1.25	0.77			0	0	0	0	0.05	0	0	0	1.05	0	0.37	1.48	0	0.65	0	0
	825	3.5	2.48	0	1.03	1.28	0			0	0	0	0	0.05	0	0	0	0.77	0	0.07	0.28	0	0	0	0
	840	4.57	1.33	1.45	0.22	0	0.03			0	0	0	0	0	0	0	0	0.07	0	0	0.25	0	0	0	0.38
	855	3.75	0.52	0	0	0.15	0			0	0	0	0	0	0	0.02	0.35	0.03	0	0	0	0	0	0	1.08
	870	2.8	0	0.07	0.03	0	0			0	0	0	0	0	0	0	0	0.15	0	0	0.03	0	0.02	0	0.67
	885	1.27	0	0.02	0.03	0	0.73			0.28	0	0.23	0	0	0	0	1.5	0.02	0	0	0	0.05	0	0	1.52
	900	0.02	0.08	0	0.02	0	0.78			0.53	0	0.32	0.13	0	0	0	0.67	0	0.05	0	0	0.02	0	0	1.1
	915	0	2.5	0	0	0	0			0	0	0	0	0	0	0	1.45	0	0.72	0	0	0.45	0	0.93	0.07
	930	0	2.87	0	0	0	0			0	0	0	0	0.1	0	0	0	0	0.33	0	0	0.02	0	1.67	0.03
	945	0.08	0.65	0	0	0	0			0	0	0	0	0.05	0	0	0.07	0	0	0	0	0.1	0	0.35	0
	960	0	0.7	0	0	0	0			0	0.45	0	0	0	0	0	0	0	0	0	0	0	0	0.8	0
	975	1.02	1.58	0	2.45	2.67	0.17			0	0.22	0	0	0	0.07	0	0	0	0	0	0	0	0	0.12	0
	990	4.23	0	0	2.77	0.68	0			0	0.17	0	0	0	0	0	0	0	0	0	0	0	0.15	0.13	0
	1005	4.92	0.8	0	0.78	0	0			0	0	0	0	0	0	0.6	0	0.43	0	0	0	0	1.47	0.45	0
	1020	1.38	0.03	0	0.22	0.23	0			0	0	0	0	0	0	0.07	0	0.58	0.08	0.52	0.82	0	0.68	0	0.02
	1035	0	0.03	0	0	0	0			0	0	0	0	0	0	0	0	0.82	0.8	0.42	0.02	0.18	1.05	0	0.18
	1050	2.28	0	0	0	0	0			0	0	0	0	0	0	0	0	0.47	0.85	0.02	1.05	0.3	0.57	0	0
	1065	0.23	1.4	1.48	0.25	0	0			0	0	0	0.63	0.45	0	0	0	0.15	0.8	0.08	0.15	0.37	0.63	0	0
	1080	0.05	2.9	2.8	1.28	0	0.75			0	0	0	0.48	0.1	0	0	0	0	0.23	0	0.02	0.15	0.03	0	0
	1095	0.02	1.57	0.3	0.1	2	0			0	0	0.03	0	0	0.1	0.08	0	0	0.32	0	0	0.8	0	0	0
	1110	0	0.65	0.97	0	0.07	0			0.03	0.17	0.48	0	0	0.1	0.45	1.47	0	0	0	0	0.03	0	0.75	0.03
	1125	0.12	0.62	0.15	0.02	0.05	0			0.53	0.12	0.12	0	0	0.15	0.38	0.53	0	0	0	0	0	0.3	1.77	2.83
	1140	1.93	0	0.6	0	0	0.35			0	0.2	0	0	0	0.02	0	0	0	0	0	0	0	0.02	0.03	0.05
	1155	1.05	0	0.07	0	0	2.95			0	0	0	0	0	0.02	0	0	0	0	0	0	0	0	0.02	0
	1170	0.2	0	0	0	0	1.58			0	0	0	0	0	0	0	0	0	0	0	0	0	0	0	0
	1185	0.33	0	0	0	0	2.42			0	0	0	0	0.07	0	0	0	0	0	0	0.5	0	0	0	0
	1200	0	0	0	0	1.07	1.97			0	0	0	0	0	0	0	0	0	0	0	0	0	0	0	0
	1215	0	0.12	0.03	0	0.48	0.58			0	0	0	0.12	0	0	0	0	0.47	0	0	0	0.13	0	0	0
	1230	0	0.33	0	0	0.02	0.97			0	0	0	0	0	0	0	0	0.03	0	0	0	0	0	0	0
	1245	0	0	0	0.43	0	0.07			0	0	0	0	0	0	0.02	0	0	0	0	0	0	0	0	0
	1260	0	0	0	1.18	0	0.2			0	0	0	0	0	0	0	0	0	0	0	0	0	0	0	0.05
	1275	0.07	0	0	0.58	0	0			0	0	0	0	0	0	0	0	0	0	0	0	0	0.18	0	0.07
	1290	0.4	0	0	0	0	0			0	0	0	0	0	0	0	0	0	0	0	0.2	0	0.18	0	0
	1305	0	0	0	0	0	0			0	0.03	0	0	0.33	0	0	0	0	0	0	0.13	0	0.02	0	0

## Sheet: Horiz move
	Smart cage Data
		Horizontal movements (n)
		DAY 0								DAY 8								DAY 14
	Time (min)	Mouse 1	Mouse 2	Mouse 3	Mouse 4	mouse 5	Mouse 6	Mouse 7	Mouse 8	Mouse 1	Mouse 2	Mouse 3	Mouse 4	mouse 5	Mouse 6	Mouse 7	Mouse 8	Mouse 1	Mouse 2	Mouse 3	Mouse 4	mouse 5	Mouse 6	Mouse 7	Mouse 8
	15	2742	2576	2402	2207	2613	2576			211	1858	420	616	1514	1626	2120	2310	2000	2168	2352	1340	1529	2074	1584	2157
	30	2815	2839	2408	2060	2497	2491			1989	1883	194	188	1327	976	2206	2241	1490	2518	1549	1786	1583	1693	1951	2340
	45	2588	2696	2154	2103	2150	2575			1539	225	0	194	1272	26	1957	2048	2223	1473	1841	1729	1844	2097	2001	2490
	60	2561	2460	2004	1962	2559	2151			671	819	512	332	1304	15	1997	1662	1312	2657	1224	1398	1743	2369	1193	2440
	75	2217	2414	2308	1915	2263	2293			22	436	1749	403	1401	209	1231	1577	2023	1288	2201	974	1207	2100	1566	1820
	90	2487	2227	1976	2249	2066	2214			795	6	1122	465	924	139	969	523	159	2396	1140	92	842	1403	2022	1653
	105	2004	2261	1788	1589	1863	1890			621	394	1157	495	323	0	235	1379	1477	1877	1267	1682	165	2145	1836	1644
	120	2123	2265	2090	1596	1991	1855			129	240	58	740	463	190	1078	277	2365	986	1930	1355	151	1327	1740	1724
	135	2252	2502	1902	1905	1741	2189			187	181	447	1598	6	135	1589	276	1536	1830	531	1644	1211	1597	1154	1904
	150	2355	2622	1772	1699	1876	2314			906	200	331	1900	341	8	458	1093	1824	2469	54	156	1525	814	346	1874
	165	2391	1746	1584	1649	1510	1813			1936	12	5	2097	1089	49	108	165	20	2345	63	203	1579	914	0	1690
	180	2077	2174	1697	1419	1910	1951			527	14	35	838	1518	2	273	0	0	1757	934	1415	1284	2158	10	879
	195	1922	1634	1661	1134	1348	1502			415	718	46	267	713	78	116	16	0	711	1204	449	1674	1186	796	715
	210	2316	2250	1507	135	2143	735			0	1161	307	147	56	4	87	463	0	929	1893	46	547	512	31	230
	225	1893	928	1580	628	1790	349			211	1263	630	77	56	0	0	450	387	1828	883	114	148	515	50	731
	240	1810	1855	447	1387	1436	761			433	88	53	338	164	0	6	0	1635	1505	713	33	51	777	57	10
	255	1826	497	733	247	473	143			1231	53	193	534	136	17	28	80	1265	124	10	615	237	184	501	50
	270	2124	700	0	67	356	358			1017	0	12	473	41	149	0	69	1385	0	70	2048	138	218	1064	20
	285	618	23	378	878	11	269			0	0	23	418	1262	146	0	0	347	10	22	157	201	994	1900	65
	300	799	1241	165	373	145	1361			0	276	54	923	1376	5	108	0	42	528	552	105	1031	1481	1565	37
	315	859	1518	12	103	209	462			27	491	240	1622	857	1399	1395	311	32	1442	412	443	1110	1477	258	1318
	330	73	178	159	31	499	265			66	464	47	618	120	1133	520	1238	94	1298	2019	164	1946	32	116	1934
	345	433	698	71	209	1050	545			530	5	694	68	34	82	47	259	74	220	73	77	1006	494	81	1395
	360	540	59	254	346	371	131			372	0	1505	14	82	422	61	12	184	0	52	179	501	510	86	945
	375	90	28	1108	1535	742	83			1553	131	789	327	216	33	236	362	430	0	217	284	23	253	274	281
	390	227	340	782	1728	0	402			1684	437	8	460	1636	0	513	147	1718	641	576	57	590	32	569	207
	405	414	110	92	1479	73	810			650	0	0	481	928	427	315	1040	1960	0	1377	364	1791	192	368	602
	420	308	1134	731	670	43	763			0	445	1218	1149	191	1349	742	2247	2565	1506	2440	1506	1355	819	2030	80
	435	1421	500	1847	602	693	1691			214	1468	2060	2101	1533	1418	1912	2161	2426	1672	914	2418	1803	1462	2275	1192
	450	1680	1742	1685	1929	1182	1705			354	2141	1999	1865	1715	1357	2074	2053	1630	1458	1731	1278	1057	2366	1931	2295
	465	1983	1553	2117	1846	1927	2045			678	2118	1406	2336	1889	1868	2184	2238	2129	2357	2761	2486	2519	1943	1968	2086
	480	1936	1810	2119	1245	2077	1846			1839	1633	2109	1241	1663	1666	1776	1224	1347	1827	2441	1631	2165	2639	2180	1671
	495	1976	1696	2070	2074	1825	2037			1737	2336	1379	2034	1832	1474	1813	2348	2106	1615	2185	886	2438	2010	1399	2167
	510	2169	2035	2049	973	1734	2278			1666	2039	1855	1254	1906	1565	2028	2192	1658	2168	2314	122	2272	1759	1586	2000
	525	1569	1689	1794	1973	2193	2192			941	2065	641	2294	1635	1113	1361	2271	2180	2389	1401	1125	1725	1941	1387	1856
	540	1839	2323	2070	2041	1709	1776			1702	1871	1997	1693	1572	1733	2207	2310	817	2186	1605	2327	1247	2161	1261	1701
	555	2124	2176	1858	1448	1802	2116			2381	2246	381	1774	1277	1589	2210	2074	2012	1968	2445	746	106	1722	169	1119
	570	2129	2009	1931	1701	1613	1962			2147	2189	196	1601	1049	1732	2089	2268	1194	2029	1696	2159	1477	2355	0	2013
	585	2307	2071	1861	1798	1740	1393			2281	2586	272	496	1824	1652	2016	2480	1866	2243	2525	1421	1994	2366	372	2340
	600	1449	1826	1393	1318	2134	2073			713	1788	0	780	1270	2447	2579	2005	1540	812	1890	835	2188	756	1680	2211
	615	2262	2171	1736	1558	1667	1888			1198	1105	0	127	1904	1970	1945	2435	1503	2255	1598	667	1307	1637	1368	1992
	630	1498	1938	1540	543	832	1913			234	1421	239	1147	1980	1989	1140	2086	1325	1843	537	1806	190	2594	777	1409
	645	2095	2058	1888	522	2118	1924			202	2128	704	1200	1635	1327	80	1756	2022	2216	35	1505	992	1886	1542	2144
	660	2085	797	2095	1521	1753	2265			367	1262	1292	317	849	239	359	1683	488	1524	277	582	1296	682	1780	1924
	675	2698	1256	1456	1128	1279	2260			424	398	1469	670	114	143	12	211	725	815	1080	0	1731	1735	1701	1768
	690	2558	2274	51	583	712	1941			306	132	510	136	220	67	6	1412	0	723	1484	469	1585	2075	1681	1230
	705	731	2070	991	443	313	1519			315	116	2100	73	247	114	296	696	0	2068	134	1561	1395	2299	2127	2225
	720	625	2107	1980	190	1099	2093			459	52	1483	46	411	579	1236	354	0	875	61	122	378	1238	1497	1297
	735	270	688	2092	373	329	1642			1714	0	1309	211	1478	127	1447	26	0	617	67	117	409	2019	1375	2236
	750	344	1264	1730	79	124	1877			1471	815	41	1628	1597	55	1439	99	0	1449	318	62	815	185	112	343
	765	397	2279	1557	616	79	830			269	1448	280	1687	1312	90	464	98	228	2455	1786	10	1559	1178	33	186
	780	213	2163	2262	154	481	51			31	2114	115	1945	1645	18	16	100	1507	2015	1673	40	1625	1265	48	28
	795	605	642	761	2012	1667	751			69	1335	104	535	1909	12	0	0	1365	1609	2170	760	680	1436	18	22
	810	1568	925	30	2181	2146	1203			62	195	30	409	2319	768	72	0	1480	19	1921	1975	563	1233	0	0
	825	1788	2035	697	1565	925	277			23	20	42	385	1459	454	279	0	1322	37	1134	1352	112	46	329	124
	840	1894	1812	1507	1607	600	822			18	74	18	232	351	89	1512	680	1290	48	154	2068	114	263	238	1490
	855	1593	887	506	560	895	176			64	15	26	316	260	0	926	1223	1662	39	33	530	80	40	110	1860
	870	1967	0	541	256	453	823			666	672	444	346	205	584	55	543	1206	310	8	518	62	303	84	1768
	885	2212	4	342	228	163	1732			2001	287	765	494	119	239	96	2004	514	401	0	82	622	182	44	1710
	900	1291	932	108	212	305	999			2106	268	1418	1391	10	730	158	1607	15	738	0	113	1521	115	157	1889
	915	78	1751	279	137	110	53			1464	96	628	1265	32	269	54	1946	17	1833	64	99	1657	92	1029	1405
	930	257	1932	85	430	77	65			28	191	126	473	1660	79	10	1357	96	1028	257	55	1175	72	1804	1206
	945	900	2289	416	117	229	57			4	536	50	40	1244	115	0	974	0	88	236	13	1139	15	1322	398
	960	125	2890	186	30	652	494			75	1936	119	70	38	658	30	77	0	0	24	56	132	2	2339	17
	975	717	1708	483	1405	1578	1564			158	1955	191	41	200	1057	77	202	30	0	0	22	94	102	1264	50
	990	1660	514	156	2085	1896	605			306	1631	71	60	90	291	476	85	777	4	192	251	295	1008	1990	175
	1005	1734	710	149	1992	1465	114			392	551	124	92	19	0	1146	32	1071	10	692	1151	92	2168	2003	72
	1020	1442	116	132	1526	1511	2			28	0	266	46	0	318	898	814	1247	531	1989	1992	365	1924	393	1260
	1035	170	309	443	355	214	56			42	0	58	120	0	140	163	236	1483	1408	1984	1236	1266	2116	20	1005
	1050	1718	92	13	73	200	12			98	30	104	382	823	199	0	42	1638	1709	1411	1707	1677	1789	0	15
	1065	355	1456	1385	648	127	490			298	111	65	1631	1610	186	0	0	1221	2437	494	1803	1614	1738	36	44
	1080	579	1941	1782	1671	550	769			740	104	153	1778	1578	858	64	2	0	2176	146	197	1428	1058	110	123
	1095	521	2095	1855	994	1897	59			379	154	911	1450	163	1429	818	431	0	1484	59	0	2336	10	212	332
	1110	242	2586	1944	116	2208	72			1203	1612	1934	102	0	1187	1506	2222	5	165	39	54	2040	376	1295	1524
	1125	698	1423	2393	459	1320	150			2216	2180	1316	136	14	1514	1508	1782	30	135	0	29	697	1608	2127	1971
	1140	1937	109	1694	21	186	613			1872	2126	1193	194	243	1538	454	1779	31	2	63	66	92	812	1911	1697
	1155	1940	16	1097	99	49	2127			510	643	281	234	46	1291	0	200	0	0	284	94	302	47	645	201
	1170	2643	28	171	31	57	2036			0	12	16	214	96	343	0	216	0	0	28	964	413	106	0	9
	1185	2059	80	137	267	232	1504			227	80	0	231	471	248	0	362	95	16	205	1776	34	66	0	27
	1200	1908	189	142	25	1642	1605			360	52	0	343	254	161	0	165	375	0	206	256	118	2	129	18
	1215	589	1535	1078	36	1120	2131			309	116	6	2098	151	284	22	206	1173	0	473	29	895	207	39	115
	1230	64	1302	18	34	1638	1477			438	564	276	456	49	207	261	44	2058	0	134	118	419	135	32	273
	1245	40	159	28	962	0	2711			434	206	243	32	0	10	1357	36	32	0	0	4	60	294	42	506
	1260	25	14	55	1817	38	2078			393	0	591	14	18	118	28	44	493	4	18	0	102	231	10	1497
	1275	593	237	88	1822	499	1326			720	260	220	39	28	243	46	386	165	4	133	67	178	1147	364	884
	1290	786	29	127	209	30	890			154	179	107	6	345	156	18	175	0	20	76	799	193	1741	378	20
	1305	24	47	181	10	4	33			228	404	0	82	1885	64	30	165	0	133	25	1302	63	404	6	92

[truncated: 8 more sheets: Horiz time, Horiz mov time %, Fine movements, Fine movements time, left rotations , Right rotations, net rotations, Sheet18]
