# Supplementary material for: Locomotor activity as an effective measure of the severity of inflammatory arthritis in a mouse model
Source: PLoS One. 2024 Jan 17;19(1):e0291399. doi: 10.1371/journal.pone.0291399 (PMC10793911; doi:10.1371/journal.pone.0291399)
Supplement: S2 File — (XLSX) [file pone.0291399.s017.xlsx]

## Sheet: Mouse 1
Block	Time	Time	Occupancy (min)	Act Counts	Act (min)	Act (%)	H-Move (counts)	H-Move (min)	H-Move (%)	Travel (cm)	Travel (min)	Travel (cm/s)	Fine Move (cm)	Fine Move (min)	Rear (counts)	Rear time (min)	Rear time (%)	L-Rotations	R-Rotations	Net-Rotations
1	11:24:56	00:00:00	15	2026	8.43	56.22	1997	8.3	55.44	836.8	6.8	2.05	79	1.6	12	0.18	1.22	-6.5	6.2	-0.4
2	11:39:56	00:15:00	15	1837	7.65	51	1828	7.6	50.78	666.5	5.8	1.91	95.4	1.6	5	0.05	0.33	-5.4	6.2	0.7
3	11:54:56	00:30:00	15	1577	6.57	43.78	1546	6.4	42.89	567.5	5.1	1.86	75.4	1.5	12	0.17	1.11	-3.2	5.1	1.9
4	12:09:56	00:45:00	15	1842	7.67	51.11	1823	7.6	50.56	691.1	6	1.93	87.6	1.6	5	0.1	0.67	-5.1	3.1	-2
5	12:24:56	01:00:00	15	1930	8.03	53.56	1885	7.8	52.33	738.7	6.2	1.97	89	1.4	17	0.3	2	-8.1	5.1	-3
6	12:39:56	01:15:00	15	1867	7.77	51.78	1852	7.7	51.44	704.2	6.2	1.88	81.1	1.8	11	0.1	0.67	-5.3	3	-2.2
7	12:54:56	01:30:00	15	1565	6.52	43.44	1549	6.5	43	653	5.1	2.12	80.8	1.5	5	0.07	0.44	-4	3.1	-0.9
8	13:09:56	01:45:00	15	1649	6.87	45.78	1639	6.8	45.44	669.5	5.6	2	72.4	1.4	9	0.07	0.44	-3.4	3.1	-0.3
9	13:24:56	02:00:00	15	2358	9.82	65.44	2322	9.7	64.44	1000.2	8.4	1.99	83.5	1.5	14	0.22	1.44	-11.4	6.1	-5.4
10	13:39:56	02:15:00	15	1561	6.5	43.33	1560	6.5	43.33	670.1	5.1	2.2	86	1.4	1	0	0	-2.2	2.2	0
11	13:54:56	02:30:00	15	1847	7.68	51.22	1844	7.7	51.22	790.5	6.2	2.11	65.5	1.4	5	0.02	0.11	-7.2	6.5	-0.8
12	14:09:56	02:45:00	15	816	3.4	22.67	816	3.4	22.67	133.4	1.6	1.36	98.5	1.8	0	0	0	0	0	0
13	14:24:56	03:00:00	15	518	2.15	14.33	518	2.1	14.33	138.9	1.2	1.9	51.3	1	0	0	0	-1	0	-1
14	14:39:56	03:15:00	15	25	0.1	0.67	25	0.1	0.67	3.6	0.1	1.2	1.9	0	0	0	0	0	0	0
15	14:54:56	03:30:00	15	0	0	0	0	0	0	0	0	0	0	0	0	0	0	0	0	0
16	15:09:56	03:45:00	15	0	0	0	0	0	0	0	0	0	0	0	0	0	0	0	0	0
17	15:24:56	04:00:00	15	280	1.17	7.78	280	1.2	7.78	45.6	0.6	1.34	32.7	0.6	0	0	0	-2	0	-2
18	15:39:56	04:15:00	15	187	0.77	5.11	187	0.8	5.11	10.5	0.2	1.05	35.1	0.6	0	0	0	0	0	0
19	15:54:56	04:30:00	15	10	0.03	0.22	10	0	0.22	1.8	0	1.79	1.4	0	0	0	0	0	0	0
20	16:09:56	04:45:00	15	0	0	0	0	0	0	0	0	0	0	0	0	0	0	0	0	0
21	16:24:56	05:00:00	15	0	0	0	0	0	0	0	0	0	0	0	0	0	0	0	0	0
22	16:39:56	05:15:00	15	671	2.78	18.56	671	2.8	18.56	135.7	1.6	1.43	80.2	1.5	0	0	0	-2.1	2.1	0
23	16:54:56	05:30:00	15	1153	4.8	32	1142	4.8	31.67	347.4	3.3	1.75	83	1.4	3	0.07	0.44	-3.2	2	-1.2
24	17:09:56	05:45:00	15	1903	7.92	52.78	1883	7.8	52.22	700.5	6.1	1.92	103.2	1.8	5	0.1	0.67	-8.3	4.3	-4
25	17:24:56	06:00:00	15	386	1.6	10.67	386	1.6	10.67	77.7	0.6	2.04	49.8	0.9	0	0	0	0	0	0
26	17:39:56	06:15:00	15	42	0.17	1.11	42	0.2	1.11	5.6	0.1	1.4	6.6	0.1	0	0	0	0	0	0
27	17:54:56	06:30:00	15	10	0.03	0.22	10	0	0.22	0	0	0	2.4	0	0	0	0	0	0	0
28	18:09:56	06:45:00	15	85	0.35	2.33	85	0.3	2.33	13.5	0.1	1.68	11.4	0.1	0	0	0	0	0	0
29	18:24:56	07:00:00	15	140	0.58	3.89	140	0.6	3.89	15.3	0.2	1.27	23.1	0.3	0	0	0	0	0	0
30	18:39:56	07:15:00	15	663	2.75	18.33	663	2.8	18.33	98	1.4	1.21	84	1.5	0	0	0	-1	1	0
31	18:54:56	07:30:00	15	847	3.52	23.44	847	3.5	23.44	202.5	2.2	1.56	81.8	1.4	1	0.02	0.11	0	0	0
32	19:09:56	07:45:00	15	821	3.42	22.78	779	3.2	21.56	250.5	2	2.09	74.9	1.4	20	0.25	1.67	-4	0	-4
33	19:24:56	08:00:00	15	12	0.05	0.33	12	0.1	0.33	3.6	0	1.81	1.4	0	0	0	0	0	0	0
34	19:39:56	08:15:00	15	967	4.02	26.78	952	4	26.44	230.4	2.5	1.57	84.7	1.6	3	0.05	0.33	-3	0	-3
35	19:54:56	08:30:00	15	1355	5.63	37.56	1242	5.2	34.44	458.8	3.6	2.1	95.2	1.4	22	0.62	4.11	-1.2	2.2	1
36	20:09:56	08:45:00	15	1611	6.7	44.67	1529	6.4	42.44	682.4	5	2.27	71	1.5	14	0.4	2.67	-6.1	3.1	-3
37	20:24:56	09:00:00	15	1020	4.25	28.33	1016	4.2	28.22	302.2	2.8	1.78	80.5	1.3	3	0.02	0.11	0	2.1	2.1
38	20:39:56	09:15:00	15	1086	4.52	30.11	1082	4.5	30	247.4	2.9	1.42	109.1	1.8	1	0.03	0.22	-2.1	2.2	0.1
39	20:54:56	09:30:00	15	1686	7.02	46.78	1585	6.6	44	772.1	5.4	2.38	63.3	1.2	29	0.63	4.22	-8.6	8.4	-0.2
40	21:09:56	09:45:00	15	1204	5.02	33.44	1180	4.9	32.78	407.6	3.6	1.88	91.1	1.4	13	0.15	1	-3.2	2	-1.2
41	21:24:56	10:00:00	15	1328	5.53	36.89	1291	5.4	35.78	498	4	2.07	74.3	1.3	11	0.22	1.44	-5.4	3.2	-2.2
42	21:39:56	10:15:00	15	1389	5.78	38.56	1370	5.7	38	462.9	3.9	1.98	112.4	1.6	7	0.12	0.78	-4.1	1	-3.1
43	21:54:56	10:30:00	15	1302	5.42	36.11	1282	5.3	35.56	480.2	3.8	2.12	92	1.4	9	0.15	1	-1.1	1.1	0
44	22:09:56	10:45:00	15	2698	11.23	74.89	2683	11.2	74.44	1271.3	9.7	2.19	90.4	1.5	11	0.08	0.56	-17.7	3.1	-14.6
45	22:24:56	11:00:00	15	2195	9.13	60.89	2165	9	60.11	1091.6	7.3	2.48	98.9	1.7	16	0.22	1.44	-6	5.2	-0.8
46	22:39:56	11:15:00	15	1671	6.95	46.33	1670	7	46.33	609	5.1	1.98	103.7	1.9	5	0.03	0.22	-7.2	3.3	-3.9
47	22:54:56	11:30:00	15	940	3.92	26.11	940	3.9	26.11	204.9	2.3	1.46	99	1.6	0	0	0	-3	1	-2
48	23:09:56	11:45:00	15	1604	6.68	44.56	1554	6.5	43.11	704.7	5.5	2.15	69.8	1.2	11	0.28	1.89	-5.2	3.1	-2.1
49	23:24:56	12:00:00	15	2051	8.53	56.89	2051	8.5	56.89	795.2	6.8	1.94	92.1	1.6	1	0	0	-14.7	5.3	-9.4
50	23:39:56	12:15:00	15	1824	7.6	50.67	1822	7.6	50.56	792.6	6.2	2.13	83.3	1.4	3	0.02	0.11	-8.6	2	-6.6
51	23:54:56	12:30:00	15	1360	5.67	37.78	1349	5.6	37.44	512.3	4.2	2.03	84.3	1.3	4	0.05	0.33	-2.1	5.4	3.3
52	00:09:56	12:45:00	15	10	0.03	0.22	10	0	0.22	0	0	0	2.2	0	0	0	0	0	0	0
53	00:24:56	13:00:00	15	0	0	0	0	0	0	0	0	0	0	0	0	0	0	0	0	0
54	00:39:56	13:15:00	15	14	0.05	0.33	14	0.1	0.33	3.4	0	1.68	3	0	0	0	0	-1	0	-1
55	00:54:56	13:30:00	15	55	0.22	1.44	55	0.2	1.44	22.9	0.2	1.91	3.2	0	0	0	0	0	0	0
56	01:09:56	13:45:00	15	398	1.65	11	398	1.6	11	85.2	0.9	1.58	46	0.7	0	0	0	-1	0	-1
57	01:24:56	14:00:00	15	0	0	0	0	0	0	0	0	0	0	0	0	0	0	0	0	0
58	01:39:56	14:15:00	15	0	0	0	0	0	0	0	0	0	0	0	0	0	0	0	0	0
59	01:54:56	14:30:00	15	46	0.18	1.22	46	0.2	1.22	10.8	0.1	1.79	6.7	0.1	0	0	0	0	0	0
60	02:09:56	14:45:00	15	117	0.48	3.22	117	0.5	3.22	22.3	0.3	1.39	11.4	0.2	0	0	0	0	0	0
61	02:24:56	15:00:00	15	397	1.65	11	390	1.6	10.78	91.9	1	1.56	35.2	0.6	1	0.03	0.22	-3.1	0	-3.1
62	02:39:56	15:15:00	15	157	0.65	4.33	157	0.7	4.33	10.8	0.1	1.2	27.4	0.5	0	0	0	0	0	0
63	02:54:56	15:30:00	15	178	0.73	4.89	178	0.7	4.89	12	0.2	0.92	30.2	0.6	0	0	0	0	0	0
64	03:09:56	15:45:00	15	0	0	0	0	0	0	0	0	0	0	0	0	0	0	0	0	0
65	03:24:56	16:00:00	15	0	0	0	0	0	0	0	0	0	0	0	0	0	0	0	0	0
66	03:39:56	16:15:00	15	1162	4.83	32.22	1162	4.8	32.22	427.7	4	1.8	53	1	0	0	0	-2.1	5.3	3.1
67	03:54:56	16:30:00	15	1028	4.28	28.56	1028	4.3	28.56	326.9	3	1.8	81	1.3	0	0	0	-2	3.2	1.2
68	04:09:56	16:45:00	15	1246	5.18	34.56	1241	5.2	34.44	454.8	3.6	2.1	90.9	1.6	3	0.02	0.11	-1	3.3	2.3
69	04:24:56	17:00:00	15	998	4.15	27.67	998	4.2	27.67	217	2.3	1.57	97.4	1.7	0	0	0	-3	2	-1
70	04:39:56	17:15:00	15	33	0.13	0.89	33	0.1	0.89	1.7	0	0.84	6.2	0.1	0	0	0	0	0	0
71	04:54:56	17:30:00	15	12	0.05	0.33	12	0.1	0.33	0	0	0	2.6	0	0	0	0	0	0	0
72	05:09:56	17:45:00	15	34	0.13	0.89	34	0.1	0.89	7.2	0.1	1.44	2.4	0	0	0	0	0	0	0
73	05:24:56	18:00:00	15	0	0	0	0	0	0	0	0	0	0	0	0	0	0	0	0	0
74	05:39:56	18:15:00	15	0	0	0	0	0	0	0	0	0	0	0	0	0	0	0	0	0
75	05:54:56	18:30:00	15	0	0	0	0	0	0	0	0	0	0	0	0	0	0	0	0	0
76	06:09:56	18:45:00	15	0	0	0	0	0	0	0	0	0	0	0	0	0	0	0	0	0
77	06:24:56	19:00:00	15	0	0	0	0	0	0	0	0	0	0	0	0	0	0	0	0	0
78	06:39:56	19:15:00	15	283	1.17	7.78	283	1.2	7.78	47.1	0.5	1.68	34.1	0.5	0	0	0	-1	0	-1
79	06:54:56	19:30:00	15	844	3.52	23.44	834	3.5	23.11	236.9	2.2	1.77	71.8	1.3	3	0.05	0.33	0	0	0
80	07:09:56	19:45:00	15	752	3.13	20.89	745	3.1	20.67	201.2	1.7	1.97	79.8	1.2	3	0.03	0.22	-1	1.2	0.2
81	07:24:56	20:00:00	15	710	2.95	19.67	710	3	19.67	120.7	1.4	1.45	88.4	1.5	0	0	0	-2.2	0	-2.2
82	07:39:56	20:15:00	15	0	0	0	0	0	0	0	0	0	0	0	0	0	0	0	0	0
83	07:54:56	20:30:00	15	0	0	0	0	0	0	0	0	0	0	0	0	0	0	0	0	0
84	08:09:56	20:45:00	15	0	0	0	0	0	0	0	0	0	0	0	0	0	0	0	0	0
85	08:24:56	21:00:00	15	2	0	0	2	0	0	0	0	0	0	0	0	0	0	0	0	0
86	08:39:56	21:15:00	15	0	0	0	0	0	0	0	0	0	0	0	0	0	0	0	0	0
87	08:54:56	21:30:00	15	40	0.17	1.11	40	0.2	1.11	7.1	0.1	1.42	5	0.1	0	0	0	0	0	0
88	09:09:56	21:45:00	15	22	0.08	0.56	22	0.1	0.56	4.7	0.1	0.95	1.6	0.1	0	0	0	-1	0	-1
89	09:24:56	22:00:00	15	117	0.48	3.22	117	0.5	3.22	10.6	0.2	0.96	21.1	0.3	0	0	0	0	0	0
90	09:39:56	22:15:00	15	452	1.88	12.56	452	1.9	12.56	69.2	0.9	1.26	53.9	0.9	0	0	0	-1	2.2	1.2
91	09:54:56	22:30:00	15	40	0.17	1.11	40	0.2	1.11	5.6	0.1	1.11	4.7	0.1	0	0	0	0	0	0
92	10:09:56	22:45:00	15	59	0.23	1.56	59	0.2	1.56	9.2	0.1	1.15	7.8	0.1	0	0	0	0	0	0
93	10:24:56	23:00:00	15	65	0.27	1.78	65	0.3	1.78	9.2	0.1	1.15	8.9	0.1	0	0	0	0	0	0
94	10:39:56	23:15:00	15	15	0.05	0.33	15	0.1	0.33	3.5	0.1	1.17	0	0	0	0	0	0	0	0
95	10:54:56	23:30:00	15	2	0	0	2	0	0	13.1	0	13.08	0	0	0	0	0	0	0	0

## Sheet: mouse 2
Block	Time	Time	Occupancy (min)	Act Counts	Act (min)	Act (%)	H-Move (counts)	H-Move (min)	H-Move (%)	Travel (cm)	Travel (min)	Travel (cm/s)	Fine Move (cm)	Fine Move (min)	Rear (counts)	Rear time (min)	Rear time (%)	L-Rotations	R-Rotations	Net-Rotations
1	11:24:56	00:00:00	15	2375	9.88	65.89	2336	9.7	64.89	1364	8.6	2.66	66	1.2	51	0.48	3.22	-9.5	6.3	-3.3
2	11:39:56	00:15:00	15	2444	10.18	67.89	2333	9.7	64.78	1456.4	8.5	2.86	66.3	1.2	68	1.05	7	-8.5	6.5	-2
3	11:54:56	00:30:00	15	2471	10.28	68.56	2307	9.6	64	1416.5	8.3	2.85	77.5	1.4	74	1.22	8.11	-15.6	5.3	-10.3
4	12:09:56	00:45:00	15	2220	9.25	61.67	2107	8.8	58.44	1096.6	7.1	2.57	95.6	1.8	67	0.85	5.67	-6	3	-3
5	12:24:56	01:00:00	15	2699	11.23	74.89	2542	10.6	70.56	1784.9	9.5	3.12	62.7	1	80	1.28	8.56	-7.5	9.8	2.4
6	12:39:56	01:15:00	15	1992	8.3	55.33	1858	7.7	51.56	1045.6	6.4	2.72	74.3	1.2	54	0.9	6	-9.3	7.4	-1.9
7	12:54:56	01:30:00	15	1266	5.27	35.11	1217	5.1	33.78	679	4	2.85	58.6	1	36	0.45	3	-2.1	5.1	3
8	13:09:56	01:45:00	15	2052	8.55	57	1985	8.3	55.11	934.2	6.5	2.39	95.1	1.8	38	0.52	3.44	-7.4	3.1	-4.4
9	13:24:56	02:00:00	15	1484	6.18	41.22	1453	6	40.33	696.7	5.2	2.21	37.7	0.7	28	0.32	2.11	-6.3	4.1	-2.1
10	13:39:56	02:15:00	15	2258	9.4	62.67	2077	8.7	57.67	1076.5	7.4	2.42	73	1.4	63	1.23	8.22	-8.2	6.2	-2
11	13:54:56	02:30:00	15	1861	7.75	51.67	1823	7.6	50.56	767.9	6.2	2.06	81.1	1.4	23	0.3	2	-2.1	6.2	4.1
12	14:09:56	02:45:00	15	1151	4.78	31.89	1106	4.6	30.67	594.6	4.1	2.42	31.8	0.5	26	0.35	2.33	-5.3	1.1	-4.2
13	14:24:56	03:00:00	15	1564	6.52	43.44	1492	6.2	41.44	706.4	5	2.36	76.7	1.4	33	0.48	3.22	-2.1	1	-1
14	14:39:56	03:15:00	15	1569	6.53	43.56	1545	6.4	42.89	614.5	4.3	2.37	126	2.2	18	0.23	1.56	-3.2	2.1	-1.1
15	14:54:56	03:30:00	15	1104	4.6	30.67	987	4.1	27.33	420.1	2.9	2.43	65.5	1.2	29	0.68	4.56	-3.1	0	-3.1
16	15:09:56	03:45:00	15	953	3.97	26.44	946	3.9	26.22	361.4	2.7	2.24	64.9	1.1	7	0.08	0.56	0	3.1	3.1
17	15:24:56	04:00:00	15	1421	5.92	39.44	1417	5.9	39.33	474.7	4.4	1.8	92.4	1.6	6	0.05	0.33	-4	2	-2
18	15:39:56	04:15:00	15	1563	6.5	43.33	1506	6.3	41.78	741.3	4.8	2.56	78.4	1.5	36	0.45	3	-1	3	2
19	15:54:56	04:30:00	15	697	2.9	19.33	697	2.9	19.33	120	1.6	1.22	78.2	1.2	0	0	0	0	2.1	2.1
20	16:09:56	04:45:00	15	140	0.58	3.89	140	0.6	3.89	23	0.3	1.44	14.3	0.3	0	0	0	0	1.1	1.1
21	16:24:56	05:00:00	15	1114	4.63	30.89	1108	4.6	30.78	323.6	3.2	1.66	80.2	1.4	9	0.07	0.44	-4.1	3.1	-1
22	16:39:56	05:15:00	15	1208	5.03	33.56	1205	5	33.44	369.9	3.5	1.78	93.4	1.6	3	0.03	0.22	-6.1	2.3	-3.8
23	16:54:56	05:30:00	15	154	0.63	4.22	154	0.6	4.22	25.8	0.3	1.23	17.8	0.2	0	0	0	0	0	0
24	17:09:56	05:45:00	15	224	0.93	6.22	224	0.9	6.22	47	0.6	1.27	15.2	0.3	0	0	0	-1	1	0
25	17:24:56	06:00:00	15	117	0.48	3.22	117	0.5	3.22	14.5	0.2	1.21	15.3	0.3	0	0	0	0	0	0
26	17:39:56	06:15:00	15	131	0.53	3.56	131	0.5	3.56	25	0.4	1.09	12.2	0.2	0	0	0	0	3	3
27	17:54:56	06:30:00	15	202	0.83	5.56	198	0.8	5.44	57.5	0.6	1.64	16.7	0.3	2	0.02	0.11	0	2	2
28	18:09:56	06:45:00	15	1464	6.1	40.67	1285	5.3	35.67	896.7	4.7	3.21	36.7	0.7	65	1.25	8.33	-11	5.2	-5.7
29	18:24:56	07:00:00	15	1048	4.37	29.11	1014	4.2	28.11	445.6	2.6	2.86	89	1.4	21	0.33	2.22	0	2.3	2.3
30	18:39:56	07:15:00	15	357	1.48	9.89	357	1.5	9.89	22.9	0.3	1.27	68.4	1.2	0	0	0	0	1.1	1.1
31	18:54:56	07:30:00	15	4	0.02	0.11	4	0	0.11	0	0	0	1	0	0	0	0	0	0	0
32	19:09:56	07:45:00	15	189	0.78	5.22	183	0.8	5	69.1	0.5	2.23	13.1	0.2	5	0.02	0.11	0	0	0
33	19:24:56	08:00:00	15	1541	6.42	42.78	1396	5.8	38.78	926.3	4.9	3.16	47.8	0.8	73	1.2	8	-6.2	5.3	-0.9
34	19:39:56	08:15:00	15	715	2.97	19.78	694	2.9	19.22	252.5	1.9	2.21	67.8	1.1	22	0.23	1.56	-1	3	2
35	19:54:56	08:30:00	15	1797	7.48	49.89	1464	6.1	40.67	1091.9	5.4	3.37	48.5	0.7	76	1.92	12.78	-4.2	2.2	-2
36	20:09:56	08:45:00	15	2339	9.73	64.89	2010	8.4	55.78	1445.5	7.3	3.29	58.9	1	95	2.05	13.67	-6	10.3	4.3
37	20:24:56	09:00:00	15	985	4.1	27.33	745	3.1	20.67	379.6	2.5	2.55	39.7	0.7	28	1.17	7.78	-2.3	3.2	1
38	20:39:56	09:15:00	15	1430	5.95	39.67	1183	4.9	32.78	605.9	3.5	2.84	74.7	1.4	42	1.32	8.78	-6.2	6.2	0
39	20:54:56	09:30:00	15	1889	7.87	52.44	1641	6.8	45.56	1186.7	6	3.32	55.5	0.8	88	1.6	10.67	-1.2	4.1	2.9
40	21:09:56	09:45:00	15	1806	7.52	50.11	1228	5.1	34.11	915.1	4.7	3.22	31.5	0.5	56	2.85	19	0	6.2	6.2
41	21:24:56	10:00:00	15	2140	8.92	59.44	1952	8.1	54.22	1262.3	7.1	2.98	58.1	0.9	65	1.13	7.56	-4.2	10.3	6.1
42	21:39:56	10:15:00	15	1162	4.83	32.22	1128	4.7	31.33	392	3.3	1.96	87.5	1.4	10	0.2	1.33	-3.3	5.2	1.9
43	21:54:56	10:30:00	15	2163	9	60	1800	7.5	50	1238	6.7	3.1	66.3	0.9	90	2.08	13.89	-10.4	4	-6.4
44	22:09:56	10:45:00	15	1483	6.17	41.11	1419	5.9	39.33	782.8	5.2	2.53	46.5	0.8	36	0.58	3.89	-5.2	3.1	-2.1
45	22:24:56	11:00:00	15	1652	6.88	45.89	1492	6.2	41.44	718.7	4.8	2.5	82.6	1.4	39	1.02	6.78	-8.5	5.1	-3.4
46	22:39:56	11:15:00	15	2127	8.85	59	1940	8.1	53.89	958.6	6.7	2.4	81.9	1.4	33	1.08	7.22	-7.3	8.3	1
47	22:54:56	11:30:00	15	1067	4.43	29.56	1067	4.4	29.56	176.4	2.1	1.37	133	2.3	0	0	0	-4.5	3.2	-1.3
48	23:09:56	11:45:00	15	1794	7.47	49.78	1746	7.3	48.44	921.1	6.2	2.46	59.2	1.1	29	0.45	3	-2.1	4.2	2.1
49	23:24:56	12:00:00	15	473	1.97	13.11	473	2	13.11	82.3	1	1.33	53.3	0.9	0	0	0	0	0	0
50	23:39:56	12:15:00	15	4	0.02	0.11	4	0	0.11	0	0	0	1.7	0	0	0	0	0	0	0
51	23:54:56	12:30:00	15	0	0	0	0	0	0	0	0	0	0	0	0	0	0	0	0	0
52	00:09:56	12:45:00	15	0	0	0	0	0	0	0	0	0	0	0	0	0	0	0	0	0
53	00:24:56	13:00:00	15	6	0.02	0.11	6	0	0.11	0	0	0	3.4	0	0	0	0	0	0	0
54	00:39:56	13:15:00	15	10	0.03	0.22	10	0	0.22	0.6	0	0.56	1.7	0	0	0	0	0	0	0
55	00:54:56	13:30:00	15	18	0.07	0.44	18	0.1	0.44	1.8	0	1.79	3.1	0.1	0	0	0	0	0	0
56	01:09:56	13:45:00	15	221	0.92	6.11	221	0.9	6.11	46.1	0.5	1.71	29	0.4	0	0	0	0	0	0
57	01:24:56	14:00:00	15	895	3.72	24.78	833	3.5	23.11	502.9	3	2.83	30	0.5	28	0.47	3.11	-1.1	2.1	1.1
58	01:39:56	14:15:00	15	1808	7.53	50.22	1662	6.9	46.11	729.9	5.1	2.4	96.3	1.9	47	0.93	6.22	-9.9	4	-5.9
59	01:54:56	14:30:00	15	1054	4.38	29.22	1040	4.3	28.89	519.7	3.6	2.42	37.6	0.7	15	0.2	1.33	-6.5	3.2	-3.2
60	02:09:56	14:45:00	15	2520	10.5	70	2345	9.8	65.11	1444.8	8.7	2.76	71.6	1.1	78	1.35	9	-3.2	13.7	10.5
61	02:24:56	15:00:00	15	2171	9.03	60.22	2145	8.9	59.56	898	7.2	2.09	97.2	1.8	15	0.15	1	-10.8	9.4	-1.4
62	02:39:56	15:15:00	15	1976	8.23	54.89	1836	7.7	51	927.7	6.1	2.52	87.1	1.4	42	0.85	5.67	-6.4	5	-1.4
63	02:54:56	15:30:00	15	1989	8.28	55.22	1961	8.2	54.44	833.7	6.4	2.18	109.9	2	17	0.22	1.44	-2.1	5.4	3.2
64	03:09:56	15:45:00	15	1120	4.67	31.11	1111	4.6	30.78	402.3	3.4	1.98	74.3	1.3	5	0.07	0.44	-2.1	1.1	-1
65	03:24:56	16:00:00	15	24	0.1	0.67	24	0.1	0.67	1.7	0	0.84	3.4	0.1	0	0	0	0	0	0
66	03:39:56	16:15:00	15	2	0	0	2	0	0	0	0	0	1.1	0	0	0	0	0	0	0
67	03:54:56	16:30:00	15	22	0.08	0.56	22	0.1	0.56	0	0	0	4.3	0.1	0	0	0	0	0	0
68	04:09:56	16:45:00	15	89	0.37	2.44	89	0.4	2.44	9.8	0.1	1.23	12.5	0.2	0	0	0	0	0	0
69	04:24:56	17:00:00	15	47	0.18	1.22	47	0.2	1.22	4.6	0.1	0.91	7	0.1	0	0	0	0	0	0
70	04:39:56	17:15:00	15	57	0.23	1.56	57	0.2	1.56	8.4	0.1	1.2	5.3	0.1	0	0	0	0	0	0
71	04:54:56	17:30:00	15	91	0.37	2.44	91	0.4	2.44	3.6	0.1	1.2	17.5	0.2	0	0	0	0	0	0
72	05:09:56	17:45:00	15	720	3	20	679	2.8	18.78	218.6	1.9	1.93	57.8	1	13	0.25	1.67	-2.2	1.1	-1.1
73	05:24:56	18:00:00	15	1227	5.1	34	1213	5	33.67	443.7	4	1.85	61.6	1.1	9	0.1	0.67	-4.5	3.4	-1.1
74	05:39:56	18:15:00	15	916	3.82	25.44	913	3.8	25.33	317.2	2.7	1.98	65.2	1.1	8	0.07	0.44	-1	3	2
75	05:54:56	18:30:00	15	1559	6.48	43.22	1517	6.3	42.11	620.9	5.1	2.03	72.8	1.5	15	0.25	1.67	-9.1	2	-7.1
76	06:09:56	18:45:00	15	37	0.15	1	37	0.1	1	0	0	0	9.9	0.1	0	0	0	0	0	0
77	06:24:56	19:00:00	15	5	0.02	0.11	5	0	0.11	0	0	0	0.7	0	0	0	0	0	0	0
78	06:39:56	19:15:00	15	0	0	0	0	0	0	0	0	0	0	0	0	0	0	0	0	0
79	06:54:56	19:30:00	15	0	0	0	0	0	0	0	0	0	0	0	0	0	0	0	0	0
80	07:09:56	19:45:00	15	17	0.07	0.44	17	0.1	0.44	2.5	0.1	0.83	2.2	0.1	0	0	0	0	0	0
81	07:24:56	20:00:00	15	6	0.02	0.11	6	0	0.11	0.6	0	0.56	1.4	0	0	0	0	0	0	0
82	07:39:56	20:15:00	15	0	0	0	0	0	0	0	0	0	0	0	0	0	0	0	0	0
83	07:54:56	20:30:00	15	4	0.02	0.11	4	0	0.11	0	0	0	1	0	0	0	0	0	0	0
84	08:09:56	20:45:00	15	1179	4.9	32.67	1169	4.9	32.44	488.8	3.8	2.13	49.8	0.9	8	0.08	0.56	-1	1	0
85	08:24:56	21:00:00	15	1061	4.42	29.44	1054	4.4	29.22	338.7	2.9	1.92	75.6	1.4	5	0.07	0.44	-2.1	6.2	4.1
86	08:39:56	21:15:00	15	79	0.32	2.11	79	0.3	2.11	11.7	0.1	1.3	11.1	0.1	0	0	0	0	0	0
87	08:54:56	21:30:00	15	176	0.73	4.89	176	0.7	4.89	24.5	0.3	1.16	24.7	0.5	0	0	0	0	0	0
88	09:09:56	21:45:00	15	114	0.47	3.11	114	0.5	3.11	6.8	0.1	0.84	18.8	0.3	0	0	0	0	0	0
89	09:24:56	22:00:00	15	68	0.28	1.89	68	0.3	1.89	4.8	0.1	0.96	13.2	0.2	0	0	0	0	0	0
90	09:39:56	22:15:00	15	34	0.13	0.89	34	0.1	0.89	2.4	0	1.2	5.7	0.1	0	0	0	0	0	0
91	09:54:56	22:30:00	15	50	0.2	1.33	50	0.2	1.33	2.9	0.1	0.96	8.9	0.1	0	0	0	0	0	0
92	10:09:56	22:45:00	15	53	0.22	1.44	53	0.2	1.44	4.5	0.1	0.9	9.5	0.2	0	0	0	0	0	0
93	10:24:56	23:00:00	15	677	2.82	18.78	658	2.7	18.22	258.4	2.1	2.02	34.9	0.7	11	0.13	0.89	-4.1	3.2	-0.9
94	10:39:56	23:15:00	15	1339	5.57	37.11	1313	5.5	36.44	428.6	3.9	1.86	91.6	1.6	16	0.22	1.44	-5.4	7.4	2
95	10:54:56	23:30:00	15	43	0.17	1.11	43	0.2	1.11	42.9	0.1	7.15	4.1	0.1	0	0	0	-1.1	0	-1.1

## Sheet: Mouse 3
Block	Time	Time	Occupancy (min)	Act Counts	Act (min)	Act (%)	H-Move (counts)	H-Move (min)	H-Move (%)	Travel (cm)	Travel (min)	Travel (cm/s)	Fine Move (cm)	Fine Move (min)	Rear (counts)	Rear time (min)	Rear time (%)	L-Rotations	R-Rotations	Net-Rotations
1	11:14:58	00:00:00	15	2324	9.68	64.56	2276	9.5	63.22	1005.5	7.9	2.12	79.2	1.6	27	0.38	2.56	-12.5	6.5	-6
2	11:29:58	00:15:00	15	2331	9.7	64.67	2295	9.6	63.67	1072.9	8.1	2.22	82.9	1.6	34	0.4	2.67	-5.4	6.4	1
3	11:44:58	00:30:00	15	2401	10	66.67	2350	9.8	65.22	1126.7	8.5	2.21	69.1	1.3	36	0.43	2.89	-10.5	8.3	-2.2
4	11:59:58	00:45:00	15	2342	9.75	65	2327	9.7	64.56	1066.1	8	2.22	86.7	1.5	24	0.28	1.89	-10.7	5.2	-5.6
5	12:14:58	01:00:00	15	2274	9.47	63.11	2256	9.4	62.67	988.4	7.8	2.1	90.4	1.5	18	0.18	1.22	-7.2	15.5	8.4
6	12:29:58	01:15:00	15	2341	9.75	65	2318	9.7	64.33	1033.1	8.1	2.12	81.1	1.5	13	0.17	1.11	-17.1	11	-6.1
7	12:44:58	01:30:00	15	1883	7.83	52.22	1861	7.8	51.67	670.2	5.9	1.9	100.2	1.8	10	0.15	1	-8.4	8.5	0.1
8	12:59:58	01:45:00	15	903	3.75	25	903	3.8	25	193	2.2	1.45	86.2	1.6	0	0	0	-3.2	4.2	1
9	13:14:58	02:00:00	15	1065	4.43	29.56	1065	4.4	29.56	349	3.2	1.8	68.9	1.2	1	0	0	-2.1	6.1	4
10	13:29:58	02:15:00	15	257	1.07	7.11	257	1.1	7.11	30.5	0.5	1.09	39.5	0.7	0	0	0	0	2	2
11	13:44:58	02:30:00	15	149	0.62	4.11	149	0.6	4.11	15.2	0.2	1.17	24	0.5	0	0	0	0	0	0
12	13:59:58	02:45:00	15	107	0.43	2.89	107	0.4	2.89	9.4	0.2	0.94	16.8	0.3	0	0	0	0	0	0
13	14:14:58	03:00:00	15	257	1.07	7.11	257	1.1	7.11	42.4	0.5	1.57	27	0.5	0	0	0	0	0	0
14	14:29:58	03:15:00	15	114	0.47	3.11	114	0.5	3.11	20.3	0.3	1.27	15.4	0.2	0	0	0	0	0	0
15	14:44:58	03:30:00	15	458	1.9	12.67	458	1.9	12.67	64.3	0.8	1.34	65.6	1.1	0	0	0	0	2.2	2.2
16	14:59:58	03:45:00	15	1043	4.33	28.89	1042	4.3	28.89	248.2	2.6	1.56	103.7	1.8	3	0.02	0.11	-4.4	3.1	-1.2
17	15:14:58	04:00:00	15	223	0.92	6.11	223	0.9	6.11	39	0.5	1.22	23.5	0.5	0	0	0	0	0	0
18	15:29:58	04:15:00	15	368	1.53	10.22	368	1.5	10.22	51.8	0.7	1.26	43.5	0.8	0	0	0	-1	0	-1
19	15:44:58	04:30:00	15	353	1.47	9.78	353	1.5	9.78	33.2	0.5	1.14	56.8	0.9	0	0	0	-1	0	-1
20	15:59:58	04:45:00	15	1192	4.97	33.11	1192	5	33.11	256.1	3	1.41	118.4	2.1	0	0	0	-7.2	4	-3.2
21	16:14:58	05:00:00	15	506	2.1	14	506	2.1	14	100.2	1.4	1.24	44.8	0.8	0	0	0	-5	2	-3
22	16:29:58	05:15:00	15	76	0.32	2.11	76	0.3	2.11	6.7	0.1	1.11	13.1	0.2	0	0	0	0	0	0
23	16:44:58	05:30:00	15	137	0.57	3.78	137	0.6	3.78	17.7	0.2	1.36	17.5	0.3	0	0	0	-1	0	-1
24	16:59:58	05:45:00	15	182	0.75	5	182	0.8	5	25.6	0.3	1.28	21.4	0.5	0	0	0	0	0	0
25	17:14:58	06:00:00	15	137	0.57	3.78	137	0.6	3.78	23.6	0.3	1.18	15.3	0.3	0	0	0	-1	0	-1
26	17:29:58	06:15:00	15	71	0.28	1.89	71	0.3	1.89	6.1	0.1	1.22	12	0.2	0	0	0	0	0	0
27	17:44:58	06:30:00	15	397	1.65	11	397	1.6	11	25.8	0.4	1.12	82.9	1.4	0	0	0	0	0	0
28	17:59:58	06:45:00	15	496	2.07	13.78	496	2.1	13.78	78.6	1.1	1.14	61.7	1.1	0	0	0	-2	1	-1
29	18:14:58	07:00:00	15	1676	6.98	46.56	1626	6.8	45.11	457.8	4.3	1.79	139.9	2.6	19	0.33	2.22	-7.2	3.1	-4.1
30	18:29:58	07:15:00	15	2174	9.05	60.33	2114	8.8	58.67	917.9	7.2	2.13	90.4	1.6	32	0.5	3.33	-11.5	5.3	-6.1
31	18:44:58	07:30:00	15	852	3.55	23.67	852	3.5	23.67	233.5	2.3	1.7	71.2	1.1	0	0	0	-3	1	-2
32	18:59:58	07:45:00	15	611	2.53	16.89	611	2.5	16.89	166.1	1.5	1.81	57.8	0.9	1	0	0	-2	3	1
33	19:14:58	08:00:00	15	397	1.65	11	397	1.6	11	62.9	0.8	1.26	46.6	0.8	0	0	0	-1	2	1
34	19:29:58	08:15:00	15	911	3.78	25.22	909	3.8	25.22	174.5	1.8	1.65	107.3	1.8	6	0.03	0.22	-3	3	0
35	19:44:58	08:30:00	15	1569	6.53	43.56	1552	6.5	43.11	336.4	3.3	1.71	173.7	3	9	0.15	1	-6.2	6	-0.2
36	19:59:58	08:45:00	15	2773	11.55	77	2621	10.9	72.78	1637.2	9.6	2.84	80.2	1.4	96	1.53	10.22	-11.6	3.1	-8.5
37	20:14:58	09:00:00	15	1574	6.55	43.67	1537	6.4	42.67	492.6	4	2.04	134.1	2.5	29	0.42	2.78	-6.5	1	-5.5
38	20:29:58	09:15:00	15	2414	10.05	67	2284	9.5	63.44	1235.7	8	2.56	90.5	1.6	58	1.13	7.56	-10.2	6.1	-4.1
39	20:44:58	09:30:00	15	1370	5.7	38	1368	5.7	38	511.1	4.3	1.99	78.6	1.6	7	0.05	0.33	-8.2	2.1	-6.1
40	20:59:58	09:45:00	15	2205	9.18	61.22	2074	8.6	57.56	932.5	7.2	2.15	82.7	1.5	53	1.08	7.22	-4	11.5	7.5
41	21:14:58	10:00:00	15	2605	10.85	72.33	2452	10.2	68.11	1225.7	8.7	2.35	89.1	1.7	79	1.33	8.89	-8.3	5	-3.2
42	21:29:58	10:15:00	15	2496	10.4	69.33	2409	10	66.89	1051.1	8.4	2.09	98.4	1.6	43	0.75	5	-9.4	9.4	0
43	21:44:58	10:30:00	15	1775	7.38	49.22	1761	7.3	48.89	722.6	5.7	2.12	95.8	1.6	15	0.2	1.33	-9.3	3	-6.3
44	21:59:58	10:45:00	15	1999	8.32	55.44	1961	8.2	54.44	809.9	6.2	2.18	113.4	1.9	23	0.33	2.22	-8.2	3.2	-5
45	22:14:58	11:00:00	15	2031	8.45	56.33	2026	8.4	56.22	784	6.6	1.97	101.6	1.9	12	0.08	0.56	-8.4	3.3	-5.1
46	22:29:58	11:15:00	15	2604	10.85	72.33	2596	10.8	72.11	1224.9	9.2	2.21	103.8	1.5	16	0.15	1	-10.7	10.7	0
47	22:44:58	11:30:00	15	1929	8.03	53.56	1924	8	53.44	885.8	6.4	2.32	100.8	1.8	9	0.05	0.33	-8.4	8.3	-0.1
48	22:59:58	11:45:00	15	2658	11.07	73.78	2608	10.9	72.44	1268.9	9.2	2.3	90.6	1.5	24	0.37	2.44	-13.5	8.6	-4.9
49	23:14:58	12:00:00	15	2440	10.17	67.78	2435	10.1	67.56	1162.4	8.8	2.19	87.7	1.4	4	0.03	0.22	-8.6	10.5	1.9
50	23:29:58	12:15:00	15	2454	10.22	68.11	2451	10.2	68	1110.2	8.6	2.16	102.4	1.8	6	0.03	0.22	-10	10.3	0.2
51	23:44:58	12:30:00	15	2173	9.05	60.33	2172	9.1	60.33	1007.2	7.8	2.16	69	1.3	2	0.02	0.11	-10.6	8.4	-2.1
52	23:59:58	12:45:00	15	1432	5.97	39.78	1432	6	39.78	560.4	4.5	2.08	78.1	1.4	0	0	0	-3	8.4	5.4
53	00:14:58	13:00:00	15	1016	4.23	28.22	1016	4.2	28.22	328.6	3	1.86	70.9	1.2	0	0	0	-1	2	1
54	00:29:58	13:15:00	15	164	0.68	4.56	164	0.7	4.56	30.2	0.3	1.51	19.5	0.3	0	0	0	0	0	0
55	00:44:58	13:30:00	15	76	0.32	2.11	76	0.3	2.11	9	0.1	1.29	11.5	0.1	0	0	0	0	1.1	1.1
56	00:59:58	13:45:00	15	108	0.45	3	108	0.5	3	23	0.3	1.15	4.8	0.1	0	0	0	0	1.1	1.1
57	01:14:58	14:00:00	15	171	0.7	4.67	171	0.7	4.67	53.1	0.5	1.97	16.9	0.3	0	0	0	-1.1	2.1	1
58	01:29:58	14:15:00	15	239	0.98	6.56	239	1	6.56	18.5	0.2	1.23	39.6	0.7	0	0	0	0	0	0
59	01:44:58	14:30:00	15	152	0.63	4.22	152	0.6	4.22	18.3	0.2	1.22	19.3	0.4	0	0	0	0	0	0
60	01:59:58	14:45:00	15	318	1.32	8.78	318	1.3	8.78	62.7	0.7	1.46	38	0.7	0	0	0	-1	1	0
61	02:14:58	15:00:00	15	234	0.97	6.44	234	1	6.44	43.3	0.6	1.31	30.6	0.4	0	0	0	0	1	1
62	02:29:58	15:15:00	15	321	1.33	8.89	321	1.3	8.89	61.6	0.8	1.28	26.4	0.5	0	0	0	0	2.2	2.2
63	02:44:58	15:30:00	15	404	1.68	11.22	404	1.7	11.22	68.4	0.9	1.29	44.9	0.8	0	0	0	0	3	3
64	02:59:58	15:45:00	15	169	0.7	4.67	169	0.7	4.67	34.3	0.4	1.43	18.9	0.3	0	0	0	-1	0	-1
65	03:14:58	16:00:00	15	390	1.62	10.78	390	1.6	10.78	71.3	0.9	1.32	39.8	0.7	0	0	0	-2.1	0	-2.1
66	03:29:58	16:15:00	15	471	1.95	13	471	1.9	13	53.7	0.8	1.12	66.3	1.2	0	0	0	-2.1	0	-2.1
67	03:44:58	16:30:00	15	239	0.98	6.56	239	1	6.56	41.4	0.6	1.18	22.7	0.4	0	0	0	-3	0	-3
68	03:59:58	16:45:00	15	119	0.48	3.22	119	0.5	3.22	11.9	0.1	1.33	20.7	0.3	0	0	0	0	0	0
69	04:14:58	17:00:00	15	309	1.28	8.56	309	1.3	8.56	43.8	0.6	1.29	44.8	0.8	0	0	0	-1	3	2
70	04:29:58	17:15:00	15	123	0.5	3.33	123	0.5	3.33	12.4	0.2	1.03	26.2	0.4	0	0	0	0	0	0
71	04:44:58	17:30:00	15	1211	5.03	33.56	1187	4.9	32.89	412.4	3.2	2.13	97.2	1.5	18	0.22	1.44	-5.2	0	-5.2
72	04:59:58	17:45:00	15	1462	6.08	40.56	1441	6	40	340.5	3.6	1.58	144.3	2.6	10	0.15	1	-6	5.2	-0.8
73	05:14:58	18:00:00	15	1940	8.08	53.89	1866	7.8	51.78	793.6	5.8	2.26	100	1.7	38	0.73	4.89	-2.2	3.1	0.9
74	05:29:58	18:15:00	15	1852	7.72	51.44	1829	7.6	50.78	653.5	5.5	1.96	113.6	1.9	18	0.2	1.33	-4.1	2	-2.1
75	05:44:58	18:30:00	15	1906	7.93	52.89	1875	7.8	52	732.6	6.2	1.97	98.7	1.8	17	0.32	2.11	-6.3	2	-4.3
76	05:59:58	18:45:00	15	1606	6.68	44.56	1567	6.5	43.44	491.7	4.1	2.01	145.7	2.5	26	0.42	2.78	-6.2	5.2	-1
77	06:14:58	19:00:00	15	2196	9.15	61	2188	9.1	60.78	982.4	7.3	2.23	96.8	1.7	5	0.07	0.44	-7.1	10.4	3.3
78	06:29:58	19:15:00	15	1671	6.95	46.33	1656	6.9	46	598.4	5.2	1.9	85.3	1.4	5	0.1	0.67	-7	10.3	3.2
79	06:44:58	19:30:00	15	1300	5.42	36.11	1297	5.4	36	433.6	3.7	1.96	113.3	1.7	3	0.05	0.33	-7.4	2	-5.4
80	06:59:58	19:45:00	15	228	0.95	6.33	228	0.9	6.33	24.4	0.4	1.06	32.2	0.7	0	0	0	0	0	0
81	07:14:58	20:00:00	15	84	0.35	2.33	84	0.3	2.33	15.5	0.2	1.41	7.1	0.1	0	0	0	0	2.1	2.1
82	07:29:58	20:15:00	15	377	1.57	10.44	377	1.6	10.44	63	0.8	1.26	40.6	0.7	0	0	0	0	2	2
83	07:44:58	20:30:00	15	309	1.28	8.56	309	1.3	8.56	36.2	0.5	1.25	50	0.8	0	0	0	0	1	1
84	07:59:58	20:45:00	15	267	1.1	7.33	267	1.1	7.33	52.6	0.7	1.35	29.2	0.5	0	0	0	0	1	1
85	08:14:58	21:00:00	15	163	0.67	4.44	163	0.7	4.44	23.5	0.3	1.31	19.9	0.3	0	0	0	0	0	0
86	08:29:58	21:15:00	15	473	1.97	13.11	473	2	13.11	40.2	0.6	1.15	81.4	1.4	0	0	0	0	1	1
87	08:44:58	21:30:00	15	39	0.15	1	39	0.1	1	3.6	0.1	0.9	6	0.1	0	0	0	0	0	0
88	08:59:58	21:45:00	15	174	0.72	4.78	174	0.7	4.78	21.1	0.3	1.17	22.6	0.4	0	0	0	0	0	0
89	09:14:58	22:00:00	15	367	1.52	10.11	367	1.5	10.11	63	0.9	1.17	33.5	0.6	0	0	0	-2	0	-2
90	09:29:58	22:15:00	15	53	0.22	1.44	53	0.2	1.44	8	0.1	1.14	4.6	0.1	0	0	0	0	0	0
91	09:44:58	22:30:00	15	205	0.85	5.67	205	0.8	5.67	31	0.4	1.35	25.5	0.4	0	0	0	-2	0	-2
92	09:59:58	22:45:00	15	518	2.15	14.33	518	2.1	14.33	107.5	1.2	1.51	54.9	1	0	0	0	-2.1	1	-1.1
93	10:14:58	23:00:00	15	929	3.87	25.78	929	3.9	25.78	211.8	2.4	1.49	84.5	1.5	2	0.02	0.11	-2.1	2.1	-0.1
94	10:29:58	23:15:00	15	1999	8.32	55.44	1985	8.3	55.11	787.8	6.6	2	103.2	1.7	20	0.27	1.78	-6.1	10.5	4.4
95	10:44:58	23:30:00	15	13	0.05	0.33	13	0.1	0.33	35.3	0	17.67	4.6	0.1	0	0	0	0	0	0

## Sheet: Mouse 4
Block	Time	Time	Occupancy (min)	Act Counts	Act (min)	Act (%)	H-Move (counts)	H-Move (min)	H-Move (%)	Travel (cm)	Travel (min)	Travel (cm/s)	Fine Move (cm)	Fine Move (min)	Rear (counts)	Rear time (min)	Rear time (%)	L-Rotations	R-Rotations	Net-Rotations
1	11:14:58	00:00:00	15	2435	10.13	67.56	2358	9.8	65.44	1437.5	8.6	2.8	77	1.3	47	0.67	4.44	-6.4	4.1	-2.2
2	11:29:58	00:15:00	15	2504	10.43	69.56	2380	9.9	66.11	1338.3	8.5	2.61	97.7	1.3	61	0.9	6	-11.5	9.3	-2.3
3	11:44:58	00:30:00	15	2285	9.52	63.44	2201	9.2	61.11	1456.4	8	3.03	62.1	1.2	46	0.7	4.67	-9.5	11.4	1.9
4	11:59:58	00:45:00	15	2488	10.37	69.11	2422	10.1	67.22	1444.5	9	2.68	75.2	1.2	51	0.6	4	-12.7	4.3	-8.4
5	12:14:58	01:00:00	15	2425	10.1	67.33	2377	9.9	66	1276.3	8.2	2.58	110.9	1.6	34	0.42	2.78	-5.6	4.2	-1.4
6	12:29:58	01:15:00	15	2170	9.03	60.22	2100	8.8	58.33	1085.3	7.2	2.51	87.7	1.6	45	0.62	4.11	-7.3	6.4	-0.9
7	12:44:58	01:30:00	15	1970	8.2	54.67	1902	7.9	52.78	957.2	6.7	2.38	63.3	1.1	37	0.55	3.67	-3	4.3	1.2
8	12:59:58	01:45:00	15	2237	9.32	62.11	2114	8.8	58.67	1175.4	7.4	2.65	81.9	1.3	41	0.9	6	-6.2	4.3	-2
9	13:14:58	02:00:00	15	2028	8.45	56.33	1996	8.3	55.44	843.6	6.2	2.26	130.4	2.1	28	0.32	2.11	-1	6.3	5.2
10	13:29:58	02:15:00	15	1778	7.4	49.33	1753	7.3	48.67	843.5	6	2.36	80.5	1.2	24	0.22	1.44	-8.5	3	-5.5
11	13:44:58	02:30:00	15	2204	9.18	61.22	2080	8.7	57.78	1076.9	7.1	2.54	110.8	1.9	41	0.88	5.89	-6.6	6.4	-0.3
12	13:59:58	02:45:00	15	1865	7.77	51.78	1824	7.6	50.67	945.1	6.1	2.59	90.1	1.6	32	0.4	2.67	-4.1	5.4	1.2
13	14:14:58	03:00:00	15	1603	6.67	44.44	1592	6.6	44.22	549.7	4.7	1.95	111.7	2	11	0.12	0.78	-6.5	4.1	-2.3
14	14:29:58	03:15:00	15	1792	7.47	49.78	1774	7.4	49.22	519	5.3	1.62	134.4	2.4	11	0.12	0.78	-1	5.2	4.2
15	14:44:58	03:30:00	15	1436	5.98	39.89	1422	5.9	39.44	564	4.6	2.05	68.7	1.4	10	0.08	0.56	-4.3	4.2	-0.1
16	14:59:58	03:45:00	15	553	2.3	15.33	553	2.3	15.33	100.7	1.3	1.28	67.9	1	0	0	0	-2	0	-2
17	15:14:58	04:00:00	15	1931	8.03	53.56	1824	7.6	50.67	813.2	5.6	2.42	130.9	1.7	37	0.73	4.89	-9.5	2.1	-7.5
18	15:29:58	04:15:00	15	1306	5.43	36.22	1300	5.4	36.11	422.3	4	1.77	74.4	1.4	7	0.07	0.44	-3.1	6.4	3.4
19	15:44:58	04:30:00	15	331	1.37	9.11	331	1.4	9.11	61.2	0.8	1.33	39.2	0.6	0	0	0	-1.1	1.1	0
20	15:59:58	04:45:00	15	72	0.3	2	72	0.3	2	14.2	0.1	1.58	6.5	0.1	0	0	0	0	0	0
21	16:14:58	05:00:00	15	446	1.85	12.33	446	1.9	12.33	44.2	0.6	1.34	77.7	1.2	0	0	0	0	0	0
22	16:29:58	05:15:00	15	1446	6.02	40.11	1446	6	40.11	292.5	3.5	1.41	196.4	2.6	0	0	0	-2	3.1	1.1
23	16:44:58	05:30:00	15	1906	7.93	52.89	1816	7.6	50.44	840.8	6.1	2.28	92.5	1.4	28	0.6	4	-1.2	4.4	3.1
24	16:59:58	05:45:00	15	779	3.23	21.56	767	3.2	21.22	237.7	2.1	1.9	68.2	1.2	6	0.1	0.67	0	2.1	2.1
25	17:14:58	06:00:00	15	81	0.33	2.22	81	0.3	2.22	13.9	0.2	1.26	8.5	0.1	0	0	0	0	1	1
26	17:29:58	06:15:00	15	33	0.13	0.89	33	0.1	0.89	9.7	0.1	1.39	1.7	0	0	0	0	0	0	0
27	17:44:58	06:30:00	15	72	0.3	2	72	0.3	2	13.7	0.2	1.06	5.9	0.1	0	0	0	-1	0	-1
28	17:59:58	06:45:00	15	949	3.95	26.33	949	4	26.33	187.3	2.3	1.36	110	1.7	0	0	0	-3	0	-3
29	18:14:58	07:00:00	15	1261	5.25	35	1244	5.2	34.56	397.4	3.3	2	116.1	1.7	6	0.12	0.78	-3.1	4.1	1
30	18:29:58	07:15:00	15	208	0.87	5.78	208	0.9	5.78	90.4	0.6	2.58	11.5	0.2	0	0	0	-2.1	0	-2.1
31	18:44:58	07:30:00	15	64	0.27	1.78	64	0.3	1.78	5	0.1	1.25	14.8	0.2	0	0	0	0	0	0
32	18:59:58	07:45:00	15	252	1.05	7	252	1.1	7	78.9	0.7	2.02	22.6	0.5	0	0	0	-1.1	0	-1.1
33	19:14:58	08:00:00	15	911	3.78	25.22	911	3.8	25.22	239.7	2.3	1.76	117.3	1.5	0	0	0	-5.1	1	-4.1
34	19:29:58	08:15:00	15	2002	8.33	55.56	1801	7.5	50	861	5.5	2.63	158.4	1.9	49	1.28	8.56	-4.2	1	-3.2
35	19:44:58	08:30:00	15	2601	10.83	72.22	2406	10	66.78	1520.2	8.9	2.85	80.9	1.1	85	1.63	10.89	-14.7	4.3	-10.4
36	19:59:58	08:45:00	15	2464	10.27	68.44	2314	9.6	64.22	1448.7	8.5	2.83	85.6	1.3	71	1.17	7.78	-9.7	12.8	3.1
37	20:14:58	09:00:00	15	1567	6.52	43.44	1537	6.4	42.67	691.2	4.3	2.69	161.4	2.1	28	0.38	2.56	-5.4	3.2	-2.2
38	20:29:58	09:15:00	15	2276	9.48	63.22	2197	9.2	61	1430.4	8	3	83.8	1.1	58	0.85	5.67	-8.4	8.3	-0.1
39	20:44:58	09:30:00	15	2322	9.67	64.44	2245	9.3	62.33	1380.3	7.9	2.91	97.9	1.4	49	0.68	4.56	-10.6	9.2	-1.4
40	20:59:58	09:45:00	15	1350	5.62	37.44	1307	5.4	36.22	615.3	3.8	2.68	141.2	1.5	23	0.33	2.22	-4.4	4.2	-0.2
41	21:14:58	10:00:00	15	1849	7.7	51.33	1808	7.5	50.22	894.8	6	2.47	101.2	1.6	32	0.33	2.22	-13.9	4.3	-9.6
42	21:29:58	10:15:00	15	617	2.57	17.11	617	2.6	17.11	279.5	1.9	2.45	59.4	0.7	0	0	0	-2	4	2
43	21:44:58	10:30:00	15	2190	9.12	60.78	2063	8.6	57.22	1282.3	7.5	2.85	73.4	1.2	59	0.95	6.33	-9.8	2.1	-7.7
44	21:59:58	10:45:00	15	1932	8.05	53.67	1827	7.6	50.67	1086.4	6.4	2.84	89.8	1.2	41	0.78	5.22	-3.2	10.6	7.4
45	22:14:58	11:00:00	15	1554	6.47	43.11	1535	6.4	42.56	657.5	4.6	2.37	152.1	1.8	23	0.28	1.89	-6.6	5.5	-1.1
46	22:29:58	11:15:00	15	1314	5.47	36.44	1311	5.5	36.33	366.6	3.1	1.99	203.7	2.4	3	0.05	0.33	-2.1	0	-2.1
47	22:44:58	11:30:00	15	1481	6.17	41.11	1452	6	40.33	567.1	4.1	2.31	135.4	2	13	0.17	1.11	-4.4	3.1	-1.3
48	22:59:58	11:45:00	15	1867	7.77	51.78	1820	7.6	50.56	1042.6	6.4	2.73	86.9	1.2	41	0.48	3.22	-4.1	4.1	0
49	23:14:58	12:00:00	15	953	3.97	26.44	947	3.9	26.22	355.5	2.6	2.25	113.6	1.3	7	0.07	0.44	-2.1	0	-2.1
50	23:29:58	12:15:00	15	2214	9.22	61.44	2141	8.9	59.44	1373.3	7.7	2.96	85.9	1.2	54	0.78	5.22	-6.5	6.5	0
51	23:44:58	12:30:00	15	1744	7.27	48.44	1709	7.1	47.44	765.2	5.4	2.36	110.4	1.9	24	0.25	1.67	-8.2	5.1	-3.1
52	23:59:58	12:45:00	15	1136	4.73	31.56	1134	4.7	31.44	408.7	2.9	2.32	112.7	1.4	3	0.02	0.11	-3.2	2.2	-1
53	00:14:58	13:00:00	15	1925	8.02	53.44	1875	7.8	52	1325.7	7	3.14	48.6	0.8	38	0.48	3.22	-9.3	2.1	-7.2
54	00:29:58	13:15:00	15	1071	4.45	29.67	1065	4.4	29.56	512.7	3.8	2.25	72.8	0.9	9	0.05	0.33	-4.5	1.1	-3.4
55	00:44:58	13:30:00	15	1523	6.33	42.22	1515	6.3	42	795.4	5.3	2.51	71.6	1.1	6	0.05	0.33	-5.4	3.4	-2
56	00:59:58	13:45:00	15	497	2.07	13.78	483	2	13.33	222.7	1.6	2.27	33.3	0.5	4	0.07	0.44	-3.3	0	-3.3
57	01:14:58	14:00:00	15	0	0	0	0	0	0	0	0	0	0	0	0	0	0	0	0	0
58	01:29:58	14:15:00	15	1025	4.27	28.44	1024	4.3	28.44	266.2	2.3	1.93	163.4	1.9	2	0.02	0.11	-1	0	-1
59	01:44:58	14:30:00	15	470	1.95	13	470	1.9	13	179.8	1.4	2.07	42.9	0.6	0	0	0	0	1.1	1.1
60	01:59:58	14:45:00	15	360	1.5	10	360	1.5	10	91	0.9	1.69	48.2	0.7	0	0	0	-1.1	0	-1.1
61	02:14:58	15:00:00	15	1184	4.93	32.89	1135	4.7	31.44	669.2	4.1	2.72	37.6	0.6	18	0.35	2.33	-6.3	1	-5.3
62	02:29:58	15:15:00	15	627	2.6	17.33	627	2.6	17.33	291	2.1	2.26	36.1	0.3	0	0	0	-2	2	0
63	02:44:58	15:30:00	15	218	0.9	6	218	0.9	6	66.6	0.6	1.85	30.1	0.3	0	0	0	-1.2	0	-1.2
64	02:59:58	15:45:00	15	66	0.27	1.78	66	0.3	1.78	27.1	0.2	1.94	1.5	0	0	0	0	0	0	0
65	03:14:58	16:00:00	15	64	0.27	1.78	64	0.3	1.78	29.5	0.2	2.46	1.1	0	0	0	0	0	0	0
66	03:29:58	16:15:00	15	139	0.57	3.78	139	0.6	3.78	76.7	0.5	2.48	5.6	0.1	0	0	0	0	0	0
67	03:44:58	16:30:00	15	41	0.17	1.11	41	0.2	1.11	20	0.2	2	2.2	0	0	0	0	0	0	0
68	03:59:58	16:45:00	15	0	0	0	0	0	0	0	0	0	0	0	0	0	0	0	0	0
69	04:14:58	17:00:00	15	83	0.33	2.22	83	0.3	2.22	21.8	0.2	1.68	9.8	0.1	0	0	0	0	0	0
70	04:29:58	17:15:00	15	699	2.9	19.33	697	2.9	19.33	268.2	2.1	2.16	55	0.7	1	0	0	-5.1	0	-5.1
71	04:44:58	17:30:00	15	135	0.55	3.67	135	0.6	3.67	50	0.4	1.92	18.1	0.2	0	0	0	0	0	0
72	04:59:58	17:45:00	15	122	0.5	3.33	122	0.5	3.33	33	0.4	1.5	12.7	0.2	0	0	0	0	1.1	1.1
73	05:14:58	18:00:00	15	162	0.67	4.44	162	0.7	4.44	74.1	0.6	2.25	9.5	0.1	0	0	0	0	0	0
74	05:29:58	18:15:00	15	59	0.23	1.56	59	0.2	1.56	15.9	0.1	1.99	15	0.1	0	0	0	0	0	0
75	05:44:58	18:30:00	15	54	0.22	1.44	54	0.2	1.44	21.3	0.2	1.93	7.8	0.1	0	0	0	0	0	0
76	05:59:58	18:45:00	15	61	0.25	1.67	61	0.2	1.67	23.8	0.2	1.7	1.9	0	0	0	0	0	0	0
77	06:14:58	19:00:00	15	367	1.52	10.11	367	1.5	10.11	185.1	1.2	2.54	25.4	0.4	1	0	0	-1.2	3.2	2
78	06:29:58	19:15:00	15	4	0.02	0.11	4	0	0.11	0	0	0	2.2	0	0	0	0	0	0	0
79	06:44:58	19:30:00	15	87	0.35	2.33	87	0.3	2.33	45.9	0.4	2.08	0.7	0	0	0	0	0	0	0
80	06:59:58	19:45:00	15	11	0.03	0.22	11	0	0.22	3.6	0	1.81	2.6	0	0	0	0	0	0	0
81	07:14:58	20:00:00	15	540	2.25	15	538	2.2	14.89	129.9	1.4	1.55	54.7	0.8	2	0.03	0.22	0	1	1
82	07:29:58	20:15:00	15	185	0.77	5.11	185	0.8	5.11	64.7	0.6	1.8	10.1	0.3	0	0	0	0	1.2	1.2
83	07:44:58	20:30:00	15	60	0.25	1.67	60	0.2	1.67	13.8	0.2	1.06	3.7	0.1	0	0	0	0	0	0
84	07:59:58	20:45:00	15	41	0.17	1.11	41	0.2	1.11	3.1	0	1.56	8.4	0.1	0	0	0	0	0	0
85	08:14:58	21:00:00	15	68	0.28	1.89	68	0.3	1.89	6.6	0.1	1.11	8.8	0.2	0	0	0	0	0	0
86	08:29:58	21:15:00	15	29	0.12	0.78	29	0.1	0.78	8.4	0.1	1.68	2.1	0.1	0	0	0	0	0	0
87	08:44:58	21:30:00	15	339	1.4	9.33	339	1.4	9.33	81.6	0.9	1.48	24.1	0.4	0	0	0	0	1	1
88	08:59:58	21:45:00	15	352	1.47	9.78	352	1.5	9.78	75.7	0.9	1.43	44	0.7	0	0	0	0	1	1
89	09:14:58	22:00:00	15	191	0.78	5.22	191	0.8	5.22	63.9	0.5	2.06	14	0.2	0	0	0	-1	0	-1
90	09:29:58	22:15:00	15	48	0.2	1.33	48	0.2	1.33	10.2	0.1	1.45	5.8	0.1	0	0	0	-1	0	-1
91	09:44:58	22:30:00	15	58	0.23	1.56	58	0.2	1.56	2.8	0	1.39	14.5	0.1	0	0	0	0	0	0
92	09:59:58	22:45:00	15	149	0.62	4.11	149	0.6	4.11	19.3	0.2	1.38	25.3	0.3	0	0	0	0	0	0
93	10:14:58	23:00:00	15	25	0.1	0.67	25	0.1	0.67	2.5	0.1	0.83	4.7	0.1	0	0	0	0	0	0
94	10:29:58	23:15:00	15	0	0	0	0	0	0	0	0	0	0	0	0	0	0	0	0	0
95	10:44:58	23:30:00	15	2	0	0	2	0	0	17.6	0	17.55	0	0	0	0	0	0	0	0

## Sheet: Mouse 5
Block	Time	Time	Occupancy (min)	Act Counts	Act (min)	Act (%)	H-Move (counts)	H-Move (min)	H-Move (%)	Travel (cm)	Travel (min)	Travel (cm/s)	Fine Move (cm)	Fine Move (min)	Rear (counts)	Rear time (min)	Rear time (%)	L-Rotations	R-Rotations	Net-Rotations
1	11:04:16	00:00:00	15	2588	10.78	71.89	2549	10.6	70.78	1395.8	9.3	2.51	73.7	1.4	21	0.28	1.89	-13.1	6.6	-6.5
2	11:19:16	00:15:00	15	2250	9.37	62.44	2209	9.2	61.33	947.3	7.7	2.05	72.6	1.4	20	0.33	2.22	-11.7	3.2	-8.5
3	11:34:16	00:30:00	15	2172	9.05	60.33	2156	9	59.89	981	7.5	2.18	93.5	1.6	18	0.13	0.89	-9.5	9.7	0.2
4	11:49:16	00:45:00	15	2167	9.02	60.11	2044	8.5	56.78	991.4	7.2	2.29	68.7	1.4	34	0.9	6	-7.4	6.4	-1
5	12:04:16	01:00:00	15	2272	9.47	63.11	2120	8.8	58.89	1087	8	2.27	52	0.9	45	1.02	6.78	-8.6	8.4	-0.2
6	12:19:16	01:15:00	15	2276	9.48	63.22	2115	8.8	58.67	1037.4	7.3	2.37	84	1.6	28	0.97	6.44	-4.3	4.3	0
7	12:34:16	01:30:00	15	2015	8.38	55.89	1959	8.2	54.33	897.1	6.7	2.25	93.6	1.7	22	0.37	2.44	-9.5	6.3	-3.3
8	12:49:16	01:45:00	15	1833	7.63	50.89	1661	6.9	46.11	731.7	5.8	2.1	61.2	1.2	25	0.92	6.11	-4.3	3	-1.2
9	13:04:16	02:00:00	15	2110	8.78	58.56	2030	8.4	56.33	883.5	7.1	2.08	74.6	1.4	18	0.5	3.33	-7.3	5.5	-1.9
10	13:19:16	02:15:00	15	1721	7.17	47.78	1704	7.1	47.33	617.9	5.2	1.97	115.7	2	6	0.1	0.67	-9.4	5.3	-4.1
11	13:34:16	02:30:00	15	1575	6.55	43.67	1570	6.5	43.56	605.9	5.3	1.89	76.9	1.4	1	0.02	0.11	-6.3	5.1	-1.2
12	13:49:16	02:45:00	15	1018	4.23	28.22	1018	4.2	28.22	313	2.6	2.02	86.1	1.7	0	0	0	-5.1	0	-5.1
13	14:04:16	03:00:00	15	145	0.6	4	145	0.6	4	10.9	0.1	1.21	26.6	0.4	0	0	0	0	0	0
14	14:19:16	03:15:00	15	51	0.2	1.33	51	0.2	1.33	6.7	0.1	1.12	7.2	0.1	0	0	0	0	0	0
15	14:34:16	03:30:00	15	0	0	0	0	0	0	0	0	0	0	0	0	0	0	0	0	0
16	14:49:16	03:45:00	15	85	0.35	2.33	85	0.3	2.33	15.1	0.1	1.68	9	0.2	0	0	0	0	0	0
17	15:04:16	04:00:00	15	174	0.72	4.78	174	0.7	4.78	76	0.5	2.45	7.2	0.1	0	0	0	0	0	0
18	15:19:16	04:15:00	15	22	0.08	0.56	22	0.1	0.56	2.6	0	2.64	6.2	0.1	0	0	0	0	0	0
19	15:34:16	04:30:00	15	0	0	0	0	0	0	0	0	0	0	0	0	0	0	0	0	0
20	15:49:16	04:45:00	15	12	0.05	0.33	12	0.1	0.33	3.4	0	1.68	1.4	0.1	0	0	0	0	0	0
21	16:04:16	05:00:00	15	5	0.02	0.11	5	0	0.11	1.7	0	1.68	0	0	0	0	0	0	0	0
22	16:19:16	05:15:00	15	0	0	0	0	0	0	0	0	0	0	0	0	0	0	0	0	0
23	16:34:16	05:30:00	15	31	0.12	0.78	31	0.1	0.78	6	0.1	2	5.5	0.1	0	0	0	0	0	0
24	16:49:16	05:45:00	15	234	0.97	6.44	234	1	6.44	63.5	0.6	1.77	24.2	0.3	0	0	0	0	0	0
25	17:04:16	06:00:00	15	1153	4.8	32	1153	4.8	32	324.8	3.3	1.65	86.3	1.4	0	0	0	-5.2	5.2	0
26	17:19:16	06:15:00	15	1708	7.12	47.44	1624	6.8	45.11	684.4	4.9	2.33	110.1	2	9	0.38	2.56	-6.6	3.4	-3.2
27	17:34:16	06:30:00	15	758	3.15	21	754	3.1	20.89	122.9	1.4	1.48	98	1.6	1	0.03	0.22	-2	0	-2
28	17:49:16	06:45:00	15	96	0.4	2.67	96	0.4	2.67	10.1	0.2	0.92	13	0.2	0	0	0	0	0	0
29	18:04:16	07:00:00	15	16	0.07	0.44	16	0.1	0.44	0	0	0	3.8	0.1	0	0	0	0	0	0
30	18:19:16	07:15:00	15	24	0.1	0.67	24	0.1	0.67	2.9	0	1.47	3	0.1	0	0	0	0	0	0
31	18:34:16	07:30:00	15	0	0	0	0	0	0	0	0	0	0	0	0	0	0	0	0	0
32	18:49:16	07:45:00	15	331	1.37	9.11	331	1.4	9.11	81	0.8	1.59	34.3	0.6	0	0	0	-1	0	-1
33	19:04:16	08:00:00	15	1214	5.05	33.67	1212	5	33.67	316.7	3.1	1.68	113.7	1.9	4	0.05	0.33	-5.2	3.1	-2.1
34	19:19:16	08:15:00	15	2201	9.17	61.11	1786	7.4	49.56	834.4	6	2.31	87.6	1.4	61	2.38	15.89	-2	8.6	6.6
35	19:34:16	08:30:00	15	1661	6.92	46.11	1495	6.2	41.44	760.5	5.2	2.43	60.5	1.1	33	1.33	8.89	-8.6	9.5	1
36	19:49:16	08:45:00	15	1974	8.22	54.78	1712	7.1	47.56	785.4	5.7	2.3	83.3	1.4	43	1.62	10.78	-5.3	9.6	4.4
37	20:04:16	09:00:00	15	2014	8.38	55.89	1736	7.2	48.22	897.7	6.5	2.3	46.5	0.8	43	1.78	11.89	-5.1	5.1	0
38	20:19:16	09:15:00	15	1702	7.08	47.22	1583	6.6	43.89	695.1	5.4	2.16	67.7	1.1	32	0.82	5.44	-3.2	3.4	0.1
39	20:34:16	09:30:00	15	1753	7.3	48.67	1688	7	46.89	607.7	5.2	1.97	94.3	1.8	11	0.47	3.11	-6.4	6.4	0
40	20:49:16	09:45:00	15	2227	9.27	61.78	1929	8	53.56	994.8	6.8	2.45	64.1	1.1	41	1.9	12.67	-7.2	10.5	3.3
41	21:04:16	10:00:00	15	2160	9	60	1948	8.1	54.11	903	6.2	2.42	115.2	2	32	1.43	9.56	-5.5	2.2	-3.3
42	21:19:16	10:15:00	15	1965	8.18	54.56	1870	7.8	51.89	747.9	5.9	2.1	103	1.7	19	0.62	4.11	-6.3	3.1	-3.2
43	21:34:16	10:30:00	15	1973	8.22	54.78	1849	7.7	51.33	822	6.2	2.22	81.7	1.4	28	0.87	5.78	-5.3	6.1	0.9
44	21:49:16	10:45:00	15	2021	8.42	56.11	2021	8.4	56.11	673.2	6.5	1.74	117.9	1.9	1	0	0	-15.8	5.2	-10.6
45	22:04:16	11:00:00	15	1871	7.78	51.89	1871	7.8	51.89	711.3	6.1	1.93	92.9	1.7	0	0	0	-6	4.1	-1.9
46	22:19:16	11:15:00	15	1808	7.53	50.22	1789	7.5	49.67	649.9	5.8	1.88	89.2	1.7	9	0.13	0.89	-10.1	6.4	-3.7
47	22:34:16	11:30:00	15	2342	9.75	65	2335	9.7	64.78	831.9	7.7	1.8	121	2	4	0.03	0.22	-13.5	11.5	-2.1
48	22:49:16	11:45:00	15	2049	8.53	56.89	2002	8.3	55.56	711.7	6.1	1.94	133.3	2	3	0.27	1.78	-7.6	3.2	-4.4
49	23:04:16	12:00:00	15	1198	4.98	33.22	1198	5	33.22	380.8	3.5	1.84	86.3	1.5	0	0	0	-1	5.3	4.3
50	23:19:16	12:15:00	15	204	0.85	5.67	204	0.8	5.67	0	0	0	49.3	0.8	0	0	0	0	0	0
51	23:34:16	12:30:00	15	6	0.02	0.11	6	0	0.11	0	0	0	1.2	0	0	0	0	0	0	0
52	23:49:16	12:45:00	15	10	0.03	0.22	10	0	0.22	0	0	0	2.4	0	0	0	0	0	0	0
53	00:04:16	13:00:00	15	48	0.2	1.33	48	0.2	1.33	7.7	0.1	1.28	5.8	0.1	0	0	0	0	0	0
54	00:19:16	13:15:00	15	2	0	0	2	0	0	0	0	0	0	0	0	0	0	0	0	0
55	00:34:16	13:30:00	15	12	0.05	0.33	12	0.1	0.33	2.2	0	1.1	0.8	0	0	0	0	0	0	0
56	00:49:16	13:45:00	15	137	0.57	3.78	137	0.6	3.78	38.3	0.5	1.37	6	0.1	0	0	0	-1	1	0
57	01:04:16	14:00:00	15	201	0.83	5.56	201	0.8	5.56	27.6	0.4	1.26	26.9	0.4	0	0	0	-1	0	-1
58	01:19:16	14:15:00	15	49	0.2	1.33	49	0.2	1.33	9.8	0.1	1.4	6.5	0.1	0	0	0	0	0	0
59	01:34:16	14:30:00	15	350	1.45	9.67	350	1.4	9.67	58.6	0.8	1.15	42.1	0.7	0	0	0	-1	3	2
60	01:49:16	14:45:00	15	560	2.33	15.56	560	2.3	15.56	75.1	1	1.21	75.3	1.2	0	0	0	-1.2	6.4	5.1
61	02:04:16	15:00:00	15	1247	5.18	34.56	1245	5.2	34.56	427.1	3.9	1.83	72.8	1.4	2	0.03	0.22	-3	4.1	1.1
62	02:19:16	15:15:00	15	168	0.7	4.67	168	0.7	4.67	23.4	0.3	1.46	21.5	0.3	0	0	0	-1	0	-1
63	02:34:16	15:30:00	15	152	0.63	4.22	152	0.6	4.22	13.8	0.2	1.15	26.8	0.4	0	0	0	0	0	0
64	02:49:16	15:45:00	15	182	0.75	5	182	0.8	5	24.2	0.3	1.27	27.8	0.6	0	0	0	0	0	0
65	03:04:16	16:00:00	15	172	0.72	4.78	172	0.7	4.78	41.3	0.5	1.38	9.7	0.2	0	0	0	0	0	0
66	03:19:16	16:15:00	15	99	0.4	2.67	99	0.4	2.67	22.4	0.3	1.07	5.7	0.1	0	0	0	0	0	0
67	03:34:16	16:30:00	15	7	0.02	0.11	7	0	0.11	1.4	0	1.39	0	0	0	0	0	0	0	0
68	03:49:16	16:45:00	15	29	0.12	0.78	29	0.1	0.78	6.5	0.1	1.08	2.7	0.1	0	0	0	0	0	0
69	04:04:16	17:00:00	15	104	0.43	2.89	104	0.4	2.89	19.2	0.3	1.2	9.2	0.2	0	0	0	0	0	0
70	04:19:16	17:15:00	15	25	0.1	0.67	25	0.1	0.67	4.8	0.1	1.6	1.9	0.1	0	0	0	0	0	0
71	04:34:16	17:30:00	15	751	3.12	20.78	751	3.1	20.78	114.9	1.6	1.2	97.1	1.7	0	0	0	-2	3	1
72	04:49:16	17:45:00	15	482	2	13.33	482	2	13.33	93	1.1	1.43	43.3	0.8	0	0	0	0	4	4
73	05:04:16	18:00:00	15	164	0.68	4.56	164	0.7	4.56	17.6	0.3	1.1	28.3	0.4	0	0	0	0	1	1
74	05:19:16	18:15:00	15	269	1.12	7.44	269	1.1	7.44	49.8	0.6	1.46	32.9	0.5	0	0	0	-1	1	0
75	05:34:16	18:30:00	15	372	1.55	10.33	372	1.6	10.33	83.9	1	1.38	30.3	0.5	0	0	0	-2.1	2.1	0
76	05:49:16	18:45:00	15	140	0.58	3.89	140	0.6	3.89	7.6	0.1	1.09	27.6	0.4	0	0	0	0	0	0
77	06:04:16	19:00:00	15	48	0.2	1.33	48	0.2	1.33	1.4	0	0.72	10.1	0.2	0	0	0	0	0	0
78	06:19:16	19:15:00	15	570	2.37	15.78	570	2.4	15.78	60.6	0.9	1.16	92.6	1.6	0	0	0	-3	0	-3
79	06:34:16	19:30:00	15	1355	5.63	37.56	1353	5.6	37.56	371.3	3.9	1.57	98	1.7	1	0	0	-8.3	3.3	-5
80	06:49:16	19:45:00	15	1375	5.72	38.11	1313	5.5	36.44	400.9	3.7	1.82	107.2	1.8	9	0.37	2.44	-3.1	3.2	0.1
81	07:04:16	20:00:00	15	1129	4.7	31.33	1127	4.7	31.22	321.5	3.3	1.62	80.1	1.5	1	0.02	0.11	-6.4	3	-3.4
82	07:19:16	20:15:00	15	1694	7.05	47	1694	7	47	382.3	4.8	1.33	134.6	2.5	0	0	0	-9.1	6.6	-2.5
83	07:34:16	20:30:00	15	1819	7.57	50.44	1792	7.5	49.78	594.2	5.7	1.73	105.1	1.9	8	0.18	1.22	-8.3	7.6	-0.7
84	07:49:16	20:45:00	15	1218	5.07	33.78	1217	5.1	33.78	328.4	3.4	1.61	94.2	1.8	1	0	0	-3.3	1	-2.3
85	08:04:16	21:00:00	15	162	0.67	4.44	162	0.7	4.44	19.9	0.3	1.24	21.9	0.4	0	0	0	0	1	1
86	08:19:16	21:15:00	15	6	0.02	0.11	6	0	0.11	0	0	0	1.7	0	0	0	0	0	0	0
87	08:34:16	21:30:00	15	40	0.17	1.11	40	0.2	1.11	3.4	0.1	0.84	6.5	0.2	0	0	0	0	0	0
88	08:49:16	21:45:00	15	22	0.08	0.56	22	0.1	0.56	0	0	0	4.6	0.1	0	0	0	0	0	0
89	09:04:16	22:00:00	15	14	0.05	0.33	14	0.1	0.33	0	0	0	3.8	0.1	0	0	0	0	0	0
90	09:19:16	22:15:00	15	2	0	0	2	0	0	0	0	0	0	0	0	0	0	0	0	0
91	09:34:16	22:30:00	15	0	0	0	0	0	0	0	0	0	0	0	0	0	0	0	0	0
92	09:49:16	22:45:00	15	404	1.68	11.22	404	1.7	11.22	49.6	0.8	1.1	56.3	1	0	0	0	0	1	1
93	10:04:16	23:00:00	15	522	2.17	14.44	522	2.2	14.44	82.2	1.1	1.21	64.6	1.1	0	0	0	-1	2	1
94	10:19:16	23:15:00	15	262	1.08	7.22	262	1.1	7.22	40	0.5	1.43	35.3	0.7	0	0	0	0	0	0
95	10:34:16	23:30:00	15	28	0.12	0.78	28	0.1	0.78	3	0.1	1.01	4.8	0.1	0	0	0	0	0	0
96	10:49:16	23:45:00	15	44	0.18	1.22	44	0.2	1.22	7.7	0.1	1.29	5.4	0.1	0	0	0	0	1	1

## Sheet: Mouse 6
Block	Time	Time	Occupancy (min)	Act Counts	Act (min)	Act (%)	H-Move (counts)	H-Move (min)	H-Move (%)	Travel (cm)	Travel (min)	Travel (cm/s)	Fine Move (cm)	Fine Move (min)	Rear (counts)	Rear time (min)	Rear time (%)	L-Rotations	R-Rotations	Net-Rotations
1	11:04:16	00:00:00	15	2565	10.68	71.22	2489	10.4	69.11	1367.4	8.9	2.55	77.7	1.4	36	0.62	4.11	-4.3	4.2	-0.1
2	11:19:16	00:15:00	15	2583	10.75	71.67	2460	10.2	68.33	1296.2	8.8	2.46	86.3	1.6	49	1.02	6.78	-5.3	7.1	1.9
3	11:34:16	00:30:00	15	2314	9.63	64.22	2218	9.2	61.56	1079	7.6	2.36	94.6	1.6	31	0.6	4	-6.3	7.5	1.2
4	11:49:16	00:45:00	15	2124	8.85	59	2011	8.4	55.78	1018.5	7	2.44	70.9	1.4	36	0.75	5	-10.4	8.7	-1.7
5	12:04:16	01:00:00	15	2266	9.43	62.89	2171	9	60.22	1085.8	7.7	2.36	78.2	1.3	38	0.65	4.33	-8.1	4.1	-4
6	12:19:16	01:15:00	15	2079	8.65	57.67	2006	8.3	55.67	968	6.6	2.44	96.3	1.6	33	0.7	4.67	-7.3	11.3	4
7	12:34:16	01:30:00	15	2329	9.7	64.67	2192	9.1	60.89	1158.2	7.9	2.45	54	0.9	59	1.08	7.22	-10.4	3.1	-7.4
8	12:49:16	01:45:00	15	1994	8.3	55.33	1961	8.2	54.44	839.7	6.6	2.13	90.2	1.6	16	0.25	1.67	-3.1	10.5	7.4
9	13:04:16	02:00:00	15	1889	7.87	52.44	1876	7.8	52.11	740.5	6	2.04	102	1.8	7	0.1	0.67	-7.2	2.2	-5
10	13:19:16	02:15:00	15	990	4.12	27.44	990	4.1	27.44	263.7	2.4	1.82	96.2	1.7	1	0.02	0.11	-2.4	5.2	2.8
11	13:34:16	02:30:00	15	44	0.18	1.22	44	0.2	1.22	4.1	0.1	1.36	6.7	0.1	0	0	0	0	0	0
12	13:49:16	02:45:00	15	1432	5.97	39.78	1426	5.9	39.56	453.1	4.2	1.8	106.9	1.8	4	0.08	0.56	-2.1	2	-0.1
13	14:04:16	03:00:00	15	1629	6.78	45.22	1596	6.7	44.33	544.1	4.8	1.87	99.4	1.6	10	0.2	1.33	-1	4	3
14	14:19:16	03:15:00	15	915	3.8	25.33	904	3.8	25.11	214.9	1.9	1.87	104.8	1.8	1	0.05	0.33	-1	1.1	0.1
15	14:34:16	03:30:00	15	787	3.27	21.78	787	3.3	21.78	97	1.2	1.29	112.7	2	0	0	0	0	0	0
16	14:49:16	03:45:00	15	277	1.15	7.67	275	1.1	7.56	72.6	0.6	2.02	26.1	0.5	1	0	0	0	0	0
17	15:04:16	04:00:00	15	296	1.23	8.22	296	1.2	8.22	9.4	0.1	1.17	61.7	1.2	0	0	0	0	0	0
18	15:19:16	04:15:00	15	70	0.28	1.89	70	0.3	1.89	5.3	0.1	1.06	11.8	0.2	0	0	0	0	0	0
19	15:34:16	04:30:00	15	0	0	0	0	0	0	0	0	0	0	0	0	0	0	0	0	0
20	15:49:16	04:45:00	15	330	1.37	9.11	330	1.4	9.11	13	0.2	1	66	1.1	0	0	0	0	0	0
21	16:04:16	05:00:00	15	150	0.62	4.11	150	0.6	4.11	7.7	0.1	1.1	28.9	0.4	0	0	0	0	0	0
22	16:19:16	05:15:00	15	25	0.1	0.67	25	0.1	0.67	1.4	0	0.72	4.6	0.1	0	0	0	0	0	0
23	16:34:16	05:30:00	15	45	0.18	1.22	45	0.2	1.22	7.2	0.1	1.8	9.2	0.1	0	0	0	0	1.2	1.2
24	16:49:16	05:45:00	15	321	1.33	8.89	321	1.3	8.89	31.3	0.5	1.16	52	0.9	0	0	0	0	0	0
25	17:04:16	06:00:00	15	978	4.07	27.11	895	3.7	24.78	315.8	2.6	2.02	62.1	1.1	24	0.55	3.67	-1	4.3	3.3
26	17:19:16	06:15:00	15	1542	6.42	42.78	1290	5.4	35.78	575.1	4.1	2.32	62.8	1.3	57	1.58	10.56	-8.1	3.1	-5
27	17:34:16	06:30:00	15	1434	5.97	39.78	1392	5.8	38.67	430.9	4	1.8	96.9	1.6	12	0.32	2.11	-4.2	4.4	0.2
28	17:49:16	06:45:00	15	779	3.23	21.56	749	3.1	20.78	178.9	1.9	1.61	68	1.1	6	0.15	1	-2.2	0	-2.2
29	18:04:16	07:00:00	15	90	0.37	2.44	90	0.4	2.44	4.3	0.1	1.08	17.3	0.2	0	0	0	0	0	0
30	18:19:16	07:15:00	15	114	0.47	3.11	114	0.5	3.11	25	0.3	1.47	8.1	0.2	0	0	0	0	0	0
31	18:34:16	07:30:00	15	180	0.75	5	180	0.8	5	20.1	0.3	1.18	26.2	0.5	0	0	0	-1	1.2	0.2
32	18:49:16	07:45:00	15	1037	4.32	28.78	1013	4.2	28.11	335.3	2.9	1.96	77.3	1.4	11	0.18	1.22	-2.1	1	-1.1
33	19:04:16	08:00:00	15	1996	8.32	55.44	1750	7.3	48.56	853.8	6.1	2.33	70.4	1.1	76	1.82	12.11	-9.3	6.3	-3
34	19:19:16	08:15:00	15	2168	9.03	60.22	1881	7.8	52.22	1014.6	6.4	2.63	85.1	1.4	91	2.13	14.22	-3.2	15.8	12.7
35	19:34:16	08:30:00	15	1648	6.87	45.78	1502	6.2	41.67	670.5	4.9	2.29	85.9	1.4	38	1.2	8	-6.3	6.6	0.3
36	19:49:16	08:45:00	15	2408	10.03	66.89	2159	9	59.89	1328.8	7.8	2.83	86.2	1.2	86	1.95	13	-5.4	8.4	3
37	20:04:16	09:00:00	15	1838	7.65	51	1727	7.2	47.89	967.9	6.1	2.66	74.6	1.3	49	0.87	5.78	-3	7.1	4.1
38	20:19:16	09:15:00	15	2672	11.13	74.22	2551	10.6	70.78	1518.2	9.3	2.72	72.5	1.4	80	1.15	7.67	-6.2	7.3	1.1
39	20:34:16	09:30:00	15	2079	8.65	57.67	1921	8	53.33	1012.2	6.8	2.49	77.1	1.3	53	1.12	7.44	-4.3	4	-0.2
40	20:49:16	09:45:00	15	2204	9.18	61.22	2033	8.5	56.44	1066.1	6.8	2.61	100.8	1.7	65	1.35	9	-10.4	5.1	-5.3
41	21:04:16	10:00:00	15	2281	9.5	63.33	2125	8.8	59	1124.7	7.3	2.58	80.4	1.6	50	1.13	7.56	-6.1	10.5	4.4
42	21:19:16	10:15:00	15	2189	9.12	60.78	2015	8.4	55.89	1108.1	7.1	2.59	70	1.2	53	1.27	8.44	-7.4	7.5	0.1
43	21:34:16	10:30:00	15	2361	9.83	65.56	2158	9	59.89	1182.5	7.7	2.58	89.9	1.6	56	1.45	9.67	-13.6	7.1	-6.5
44	21:49:16	10:45:00	15	2214	9.22	61.44	2112	8.8	58.67	1111.2	7.3	2.55	85.7	1.4	34	0.67	4.44	-7.3	5.3	-2
45	22:04:16	11:00:00	15	1258	5.23	34.89	1208	5	33.56	495.8	3.8	2.19	67.8	1.2	21	0.35	2.33	-3	6.5	3.5
46	22:19:16	11:15:00	15	2291	9.53	63.56	2139	8.9	59.33	1192.3	7.5	2.63	69	1.3	53	1	6.67	-3.1	7.3	4.2
47	22:34:16	11:30:00	15	1648	6.87	45.78	1588	6.6	44.11	668.5	5	2.21	87.5	1.4	18	0.37	2.44	-2	4.1	2.1
48	22:49:16	11:45:00	15	1322	5.5	36.67	1318	5.5	36.56	417	3.9	1.79	96.2	1.6	2	0.02	0.11	-2	3.1	1.1
49	23:04:16	12:00:00	15	131	0.53	3.56	131	0.5	3.56	20.2	0.2	1.35	15.3	0.2	0	0	0	0	0	0
50	23:19:16	12:15:00	15	231	0.95	6.33	231	0.9	6.33	60.7	0.6	1.84	22.1	0.4	0	0	0	-2	0	-2
51	23:34:16	12:30:00	15	1231	5.12	34.11	1228	5.1	34.11	369.1	3.5	1.76	93.8	1.8	4	0.03	0.22	-5	2.2	-2.8
52	23:49:16	12:45:00	15	1239	5.15	34.33	1229	5.1	34.11	386.1	3.6	1.8	90.9	1.5	6	0.08	0.56	-2	4	2
53	00:04:16	13:00:00	15	46	0.18	1.22	46	0.2	1.22	4.1	0.1	1.36	8.5	0.1	0	0	0	0	1	1
54	00:19:16	13:15:00	15	69	0.28	1.89	69	0.3	1.89	16.4	0.2	1.49	5.1	0.1	0	0	0	0	0	0
55	00:34:16	13:30:00	15	0	0	0	0	0	0	0	0	0	0	0	0	0	0	0	0	0
56	00:49:16	13:45:00	15	0	0	0	0	0	0	0	0	0	0	0	0	0	0	0	0	0
57	01:04:16	14:00:00	15	12	0.05	0.33	12	0.1	0.33	6.2	0.1	2.08	0.5	0	0	0	0	0	0	0
58	01:19:16	14:15:00	15	0	0	0	0	0	0	0	0	0	0	0	0	0	0	0	0	0
59	01:34:16	14:30:00	15	0	0	0	0	0	0	0	0	0	0	0	0	0	0	0	0	0
60	01:49:16	14:45:00	15	0	0	0	0	0	0	0	0	0	0	0	0	0	0	0	0	0
61	02:04:16	15:00:00	15	1280	5.33	35.56	1229	5.1	34.11	523.2	3.8	2.33	86.2	1.5	19	0.45	3	-4.2	3.2	-1
62	02:19:16	15:15:00	15	1141	4.75	31.67	1141	4.8	31.67	257.4	2.7	1.57	118.3	1.9	0	0	0	-3	4	1
63	02:34:16	15:30:00	15	1633	6.8	45.33	1550	6.5	43	652.6	5.1	2.15	89.7	1.6	23	0.55	3.67	-4.2	5.2	1
64	02:49:16	15:45:00	15	2114	8.8	58.67	2092	8.7	58.11	765.7	6.8	1.89	103.5	1.8	10	0.15	1	-7.4	3.1	-4.2
65	03:04:16	16:00:00	15	1573	6.55	43.67	1557	6.5	43.22	535.1	4.7	1.9	95.2	1.6	6	0.12	0.78	-4.2	8.2	4
66	03:19:16	16:15:00	15	225	0.93	6.22	225	0.9	6.22	33.8	0.5	1.21	29.7	0.5	0	0	0	-1.1	0	-1.1
67	03:34:16	16:30:00	15	0	0	0	0	0	0	0	0	0	0	0	0	0	0	0	0	0
68	03:49:16	16:45:00	15	0	0	0	0	0	0	0	0	0	0	0	0	0	0	0	0	0
69	04:04:16	17:00:00	15	0	0	0	0	0	0	0	0	0	0	0	0	0	0	0	0	0
70	04:19:16	17:15:00	15	49	0.2	1.33	49	0.2	1.33	8.9	0.2	0.89	5	0.1	0	0	0	0	0	0
71	04:34:16	17:30:00	15	186	0.77	5.11	186	0.8	5.11	29.2	0.4	1.17	22.2	0.4	0	0	0	0	0	0
72	04:49:16	17:45:00	15	36	0.15	1	36	0.1	1	5.3	0.1	1.32	4.7	0.1	0	0	0	0	0	0
73	05:04:16	18:00:00	15	420	1.75	11.67	420	1.8	11.67	72.6	0.8	1.54	55.5	0.8	0	0	0	-2.1	0	-2.1
74	05:19:16	18:15:00	15	27	0.1	0.67	27	0.1	0.67	5	0.1	1	3.1	0.1	0	0	0	0	0	0
75	05:34:16	18:30:00	15	4	0.02	0.11	4	0	0.11	0	0	0	0	0	0	0	0	0	0	0
76	05:49:16	18:45:00	15	14	0.05	0.33	14	0.1	0.33	2	0	2	2.5	0	0	0	0	0	0	0
77	06:04:16	19:00:00	15	361	1.5	10	361	1.5	10	90.8	0.9	1.65	30.6	0.5	0	0	0	0	0	0
78	06:19:16	19:15:00	15	1448	6.03	40.22	1377	5.7	38.22	648.4	4.3	2.51	77.7	1.4	28	0.58	3.89	-5.6	3.4	-2.2
79	06:34:16	19:30:00	15	1658	6.9	46	1521	6.3	42.22	727.1	5.2	2.35	63.8	1.2	43	0.9	6	-4.1	5.3	1.2
80	06:49:16	19:45:00	15	2024	8.43	56.22	1895	7.9	52.56	1019.7	6.6	2.56	76.8	1.3	58	1.08	7.22	-2.2	10.7	8.5
81	07:04:16	20:00:00	15	1599	6.65	44.33	1517	6.3	42.11	674.3	5	2.26	67.5	1.3	28	0.8	5.33	-5.3	7.6	2.3
82	07:19:16	20:15:00	15	949	3.95	26.33	949	4	26.33	253.2	2.6	1.61	73.9	1.3	0	0	0	-3.1	3	-0.1
83	07:34:16	20:30:00	15	1476	6.15	41	1473	6.1	40.89	611.4	5.2	1.96	62.9	0.9	1	0.02	0.11	-4	5.1	1.1
84	07:49:16	20:45:00	15	23	0.08	0.56	23	0.1	0.56	4.6	0.1	1.53	1.7	0	0	0	0	0	0	0
85	08:04:16	21:00:00	15	248	1.03	6.89	248	1	6.89	21.1	0.3	1.17	47.8	0.8	0	0	0	0	0	0
86	08:19:16	21:15:00	15	48	0.2	1.33	48	0.2	1.33	14.2	0.2	1.18	0	0	0	0	0	0	0	0
87	08:34:16	21:30:00	15	79	0.32	2.11	79	0.3	2.11	8.3	0.1	1.18	11.9	0.2	0	0	0	0	0	0
88	08:49:16	21:45:00	15	21	0.08	0.56	21	0.1	0.56	3.4	0	1.69	3.9	0.1	0	0	0	0	0	0
89	09:04:16	22:00:00	15	33	0.13	0.89	33	0.1	0.89	3.9	0.1	0.99	4.7	0.1	0	0	0	0	0	0
90	09:19:16	22:15:00	15	88	0.37	2.44	88	0.4	2.44	12.5	0.2	1.04	12.2	0.2	0	0	0	0	0	0
91	09:34:16	22:30:00	15	96	0.4	2.67	96	0.4	2.67	13.1	0.2	1.19	13.1	0.2	0	0	0	0	0	0
92	09:49:16	22:45:00	15	925	3.85	25.67	925	3.9	25.67	219.3	2.2	1.67	95	1.6	0	0	0	-1	2.2	1.2
93	10:04:16	23:00:00	15	1270	5.28	35.22	1261	5.2	35	382.8	3.4	1.87	102.2	1.8	8	0.08	0.56	-2.2	4.5	2.3
94	10:19:16	23:15:00	15	20	0.08	0.56	20	0.1	0.56	1.5	0	0.76	3	0.1	0	0	0	0	0	0
95	10:34:16	23:30:00	15	0	0	0	0	0	0	0	0	0	0	0	0	0	0	0	0	0
96	10:49:16	23:45:00	15	10	0.03	0.22	10	0	0.22	78.7	0.1	26.24	0	0	0	0	0	0	0	0

## Sheet: Mouse 7
Block	Time	Time	Occupancy (min)	Act Counts	Act (min)	Act (%)	H-Move (counts)	H-Move (min)	H-Move (%)	Travel (cm)	Travel (min)	Travel (cm/s)	Fine Move (cm)	Fine Move (min)	Rear (counts)	Rear time (min)	Rear time (%)	L-Rotations	R-Rotations	Net-Rotations
1	11:03:43	00:00:00	15	2622	10.92	72.78	2505	10.4	69.56	1546.6	9.5	2.7	54.3	0.9	48	0.83	5.56	-12.5	12.4	-0.1
2	11:18:43	00:15:00	15	1731	7.2	48	1661	6.9	46.11	704.6	5.5	2.14	78.7	1.4	27	0.55	3.67	-5.4	3.3	-2.1
3	11:33:43	00:30:00	15	1613	6.72	44.78	1527	6.3	42.33	690.5	5.2	2.21	45.2	1	25	0.55	3.67	-3	2.1	-0.9
4	11:48:43	00:45:00	15	1816	7.57	50.44	1754	7.3	48.67	809.9	6.1	2.2	67.3	1.3	22	0.47	3.11	-5.1	4.3	-0.9
5	12:03:43	01:00:00	15	2012	8.38	55.89	1821	7.6	50.56	931.7	6.7	2.32	54.1	1.1	38	1.25	8.33	-2.2	8.6	6.4
6	12:18:43	01:15:00	15	1407	5.85	39	1334	5.5	37	653.5	4.7	2.34	47.5	0.9	18	0.43	2.89	-4	6.1	2.1
7	12:33:43	01:30:00	15	1659	6.9	46	1626	6.8	45.11	667.6	5.5	2.01	76.2	1.4	20	0.33	2.22	-5.3	4.3	-1.1
8	12:48:43	01:45:00	15	1941	8.08	53.89	1863	7.8	51.67	939.7	6.8	2.31	51.6	1.1	19	0.43	2.89	-4.1	9.2	5.1
9	13:03:43	02:00:00	15	1343	5.58	37.22	1273	5.3	35.33	508.5	4.2	2.04	62.1	1.1	7	0.3	2	-5.3	3.1	-2.1
10	13:18:43	02:15:00	15	1212	5.05	33.67	1192	5	33.11	392.7	3.2	2.06	95.7	1.7	4	0.1	0.67	-5.1	1	-4.1
11	13:33:43	02:30:00	15	1650	6.87	45.78	1609	6.7	44.67	753.8	5.7	2.22	61.9	1.1	12	0.22	1.44	-6.4	5.5	-0.9
12	13:48:43	02:45:00	15	823	3.42	22.78	823	3.4	22.78	198.2	1.9	1.71	84.4	1.6	0	0	0	-2	2	0
13	14:03:43	03:00:00	15	93	0.38	2.56	93	0.4	2.56	10.8	0.1	1.35	11.8	0.2	0	0	0	0	0	0
14	14:18:43	03:15:00	15	162	0.67	4.44	162	0.7	4.44	14.9	0.2	1.24	23.5	0.5	0	0	0	0	0	0
15	14:33:43	03:30:00	15	1015	4.22	28.11	946	3.9	26.22	394.8	3.2	2.06	44.3	0.7	10	0.33	2.22	-2.2	5.2	3
16	14:48:43	03:45:00	15	1457	6.07	40.44	1384	5.8	38.44	616.2	4.5	2.27	68.5	1.3	20	0.45	3	-6.1	4.1	-2
17	15:03:43	04:00:00	15	322	1.33	8.89	322	1.3	8.89	23.3	0.4	0.97	55.2	1	0	0	0	0	0	0
18	15:18:43	04:15:00	15	22	0.08	0.56	22	0.1	0.56	4.1	0.1	1.02	1.4	0.1	0	0	0	0	0	0
19	15:33:43	04:30:00	15	86	0.35	2.33	86	0.3	2.33	30.6	0.2	2.04	4.6	0.1	0	0	0	0	0	0
20	15:48:43	04:45:00	15	2	0	0	2	0	0	1.9	0	1.92	0	0	0	0	0	0	0	0
21	16:03:43	05:00:00	15	8	0.03	0.22	8	0	0.22	0	0	0	1.9	0	0	0	0	0	0	0
22	16:18:43	05:15:00	15	48	0.2	1.33	48	0.2	1.33	0	0	0	11	0.2	0	0	0	0	0	0
23	16:33:43	05:30:00	15	651	2.7	18	641	2.7	17.78	210.5	2.1	1.68	29.9	0.6	4	0.05	0.33	-2.1	3.1	1
24	16:48:43	05:45:00	15	822	3.42	22.78	777	3.2	21.56	235.5	2	2	75.3	1.2	13	0.38	2.56	-3	3	0
25	17:03:43	06:00:00	15	250	1.03	6.89	250	1	6.89	27.8	0.4	1.16	35.4	0.6	0	0	0	0	0	0
26	17:18:43	06:15:00	15	199	0.82	5.44	199	0.8	5.44	38.1	0.3	1.9	30	0.5	0	0	0	0	0	0
27	17:33:43	06:30:00	15	290	1.2	8	290	1.2	8	86.9	0.9	1.64	22.9	0.4	0	0	0	0	0	0
28	17:48:43	06:45:00	15	1388	5.78	38.56	1250	5.2	34.67	507.7	3.8	2.23	73.9	1.3	31	0.8	5.33	-4.2	5.2	1
29	18:03:43	07:00:00	15	428	1.78	11.89	428	1.8	11.89	52.9	0.7	1.23	57.2	1.1	0	0	0	0	1.1	1.1
30	18:18:43	07:15:00	15	118	0.48	3.22	118	0.5	3.22	6	0.1	1	23	0.4	0	0	0	0	0	0
31	18:33:43	07:30:00	15	170	0.7	4.67	170	0.7	4.67	12.2	0.2	1.02	27.8	0.6	0	0	0	0	0	0
32	18:48:43	07:45:00	15	273	1.13	7.56	273	1.1	7.56	60	0.6	1.67	32.3	0.6	0	0	0	-2.1	0	-2.1
33	19:03:43	08:00:00	15	1470	6.12	40.78	1317	5.5	36.56	685.7	4.4	2.61	63.2	1.1	38	1.1	7.33	-2.1	5.2	3.1
34	19:18:43	08:15:00	15	2217	9.23	61.56	1971	8.2	54.67	991.9	6.9	2.4	72	1.1	71	1.62	10.78	-5.3	7.3	1.9
35	19:33:43	08:30:00	15	2378	9.9	66	1915	8	53.11	1067.1	6.9	2.58	63.9	1.1	86	2.95	19.67	-9.5	7.5	-2.1
36	19:48:43	08:45:00	15	2233	9.3	62	2007	8.3	55.67	1030.5	7.1	2.41	85.1	1.2	65	1.75	11.67	-5.1	8.7	3.6
37	20:03:43	09:00:00	15	2393	9.97	66.44	2198	9.2	61	1172.8	7.7	2.53	98	1.6	77	1.68	11.22	-12.5	7.2	-5.3
38	20:18:43	09:15:00	15	2368	9.87	65.78	2119	8.8	58.78	1298.3	7.8	2.76	61	0.9	80	1.73	11.56	-5.4	7.4	2.1
39	20:33:43	09:30:00	15	1787	7.43	49.56	1636	6.8	45.44	820.1	5.7	2.41	75.3	1.3	39	0.87	5.78	-3	6.3	3.3
40	20:48:43	09:45:00	15	1618	6.73	44.89	1536	6.4	42.67	837.1	5.4	2.59	51.6	1	37	0.63	4.22	-6.4	5.2	-1.2
41	21:03:43	10:00:00	15	2203	9.17	61.11	1925	8	53.44	1015.6	6.8	2.47	76.8	1.2	70	1.93	12.89	-4.3	8.2	3.9
42	21:18:43	10:15:00	15	1621	6.75	45	1495	6.2	41.44	689.7	5	2.28	60.6	0.9	34	0.95	6.33	-8	4.2	-3.8
43	21:33:43	10:30:00	15	2156	8.98	59.89	1933	8.1	53.67	982.5	6.5	2.5	85.7	1.4	64	1.53	10.22	-5.4	6.2	0.9
44	21:48:43	10:45:00	15	1842	7.67	51.11	1790	7.5	49.67	718.6	5.8	2.05	98.1	1.7	29	0.5	3.33	-9.4	8.4	-1
45	22:03:43	11:00:00	15	1614	6.72	44.78	1584	6.6	44	681.2	5.5	2.08	54.4	0.9	16	0.23	1.56	-3.1	3.1	0
46	22:18:43	11:15:00	15	1526	6.35	42.33	1447	6	40.11	536.9	4.4	2.05	102.3	1.7	21	0.52	3.44	-4.3	4.2	0
47	22:33:43	11:30:00	15	1516	6.32	42.11	1515	6.3	42	483.1	4.2	1.9	124.8	1.9	2	0	0	-3.2	7.4	4.1
48	22:48:43	11:45:00	15	2321	9.67	64.44	2216	9.2	61.56	1130.4	7.9	2.39	80.3	1.5	34	0.8	5.33	-10.5	7.2	-3.3
49	23:03:43	12:00:00	15	148	0.62	4.11	148	0.6	4.11	13.4	0.2	1.03	23.4	0.4	0	0	0	0	0	0
50	23:18:43	12:15:00	15	673	2.8	18.67	673	2.8	18.67	182.4	1.7	1.79	71.7	1.1	0	0	0	-3.2	1	-2.2
51	23:33:43	12:30:00	15	2065	8.6	57.33	2028	8.4	56.33	1050.2	7.2	2.44	75.6	1.4	16	0.3	2	-3	14.4	11.4
52	23:48:43	12:45:00	15	2255	9.38	62.56	2083	8.7	57.78	1084.7	7.5	2.42	78.5	1.2	41	1.1	7.33	-6.3	5.3	-1
53	00:03:43	13:00:00	15	861	3.58	23.89	861	3.6	23.89	279.3	2.5	1.84	56	1.1	0	0	0	-2	2.1	0.1
54	00:18:43	13:15:00	15	0	0	0	0	0	0	0	0	0	0	0	0	0	0	0	0	0
55	00:33:43	13:30:00	15	2070	8.62	57.44	2070	8.6	57.44	869	6.9	2.11	106.8	1.9	0	0	0	-6.5	7.5	1
56	00:48:43	13:45:00	15	2042	8.5	56.67	1967	8.2	54.56	954.3	6.8	2.34	72.4	1.3	18	0.47	3.11	-8.7	5.4	-3.3
57	01:03:43	14:00:00	15	316	1.32	8.78	316	1.3	8.78	28.3	0.4	1.13	49.1	0.9	0	0	0	0	0	0
58	01:18:43	14:15:00	15	6	0.02	0.11	6	0	0.11	0	0	0	0	0	0	0	0	0	0	0
59	01:33:43	14:30:00	15	0	0	0	0	0	0	0	0	0	0	0	0	0	0	0	0	0
60	01:48:43	14:45:00	15	0	0	0	0	0	0	0	0	0	0	0	0	0	0	0	0	0
61	02:03:43	15:00:00	15	197	0.82	5.44	197	0.8	5.44	58.1	0.4	2.32	21.7	0.4	0	0	0	0	0	0
62	02:18:43	15:15:00	15	211	0.87	5.78	211	0.9	5.78	7.4	0.1	0.93	42.7	0.8	0	0	0	0	0	0
63	02:33:43	15:30:00	15	267	1.1	7.33	267	1.1	7.33	25.7	0.4	1.03	40.1	0.7	0	0	0	0	0	0
64	02:48:43	15:45:00	15	156	0.65	4.33	156	0.7	4.33	7.2	0.1	1.03	29.5	0.5	0	0	0	0	0	0
65	03:03:43	16:00:00	15	60	0.25	1.67	60	0.2	1.67	2.4	0.1	0.8	12	0.2	0	0	0	0	0	0
66	03:18:43	16:15:00	15	35	0.13	0.89	35	0.1	0.89	4.6	0.1	0.91	4.3	0.1	0	0	0	0	0	0
67	03:33:43	16:30:00	15	59	0.23	1.56	59	0.2	1.56	5.5	0.1	0.92	7.7	0.2	0	0	0	0	0	0
68	03:48:43	16:45:00	15	92	0.38	2.56	92	0.4	2.56	7	0.1	0.99	15.1	0.3	0	0	0	0	0	0
69	04:03:43	17:00:00	15	145	0.6	4	145	0.6	4	6	0.1	1.5	29.3	0.5	0	0	0	0	0	0
70	04:18:43	17:15:00	15	95	0.38	2.56	95	0.4	2.56	3.4	0.1	0.84	20.2	0.3	0	0	0	0	0	0
71	04:33:43	17:30:00	15	493	2.05	13.67	493	2	13.67	76.4	0.8	1.7	71.9	1.3	0	0	0	-2	0	-2
72	04:48:43	17:45:00	15	182	0.75	5	182	0.8	5	12.2	0.2	0.87	31.9	0.6	0	0	0	0	0	0
73	05:03:43	18:00:00	15	85	0.35	2.33	85	0.3	2.33	6	0.1	1	14.9	0.3	0	0	0	0	0	0
74	05:18:43	18:15:00	15	99	0.4	2.67	99	0.4	2.67	7	0.1	0.99	17	0.3	0	0	0	0	0	0
75	05:33:43	18:30:00	15	98	0.4	2.67	98	0.4	2.67	8.6	0.1	0.96	15.4	0.2	0	0	0	0	0	0
76	05:48:43	18:45:00	15	1733	7.22	48.11	1733	7.2	48.11	460.8	5.1	1.5	122.8	2.1	0	0	0	-11.7	7.6	-4.1
77	06:03:43	19:00:00	15	1179	4.9	32.67	1095	4.5	30.33	574.9	4.1	2.36	35.5	0.7	28	0.65	4.33	-3.2	2.2	-1
78	06:18:43	19:15:00	15	1067	4.43	29.56	1035	4.3	28.67	457.1	3.3	2.31	63.4	1.2	7	0.18	1.22	-2	1.1	-0.9
79	06:33:43	19:30:00	15	1087	4.52	30.11	1087	4.5	30.11	385.5	2.9	2.24	88.1	1.6	1	0	0	-4.5	1.2	-3.2
80	06:48:43	19:45:00	15	1679	6.98	46.56	1556	6.5	43.22	665	5	2.24	90.6	1.4	33	0.83	5.56	-3	3.3	0.2
81	07:03:43	20:00:00	15	2243	9.33	62.22	2202	9.2	61.11	1002.6	7.2	2.32	110.1	1.8	13	0.27	1.78	-5.4	7.1	1.8
82	07:18:43	20:15:00	15	1582	6.58	43.89	1522	6.3	42.22	766.7	5.2	2.48	62.7	1.1	17	0.4	2.67	-2.2	7.3	5
83	07:33:43	20:30:00	15	1893	7.88	52.56	1893	7.9	52.56	823	6	2.29	107.4	2	0	0	0	-7.3	1.1	-6.1
84	07:48:43	20:45:00	15	209	0.87	5.78	209	0.9	5.78	19.7	0.3	1.16	30.7	0.5	0	0	0	0	0	0
85	08:03:43	21:00:00	15	55	0.22	1.44	55	0.2	1.44	7.7	0.1	1.1	5.5	0.1	0	0	0	0	0	0
86	08:18:43	21:15:00	15	402	1.67	11.11	402	1.7	11.11	8.4	0.1	0.93	87.8	1.6	0	0	0	0	0	0
87	08:33:43	21:30:00	15	37	0.15	1	37	0.1	1	1.9	0	0.96	7.2	0.2	0	0	0	0	0	0
88	08:48:43	21:45:00	15	0	0	0	0	0	0	0	0	0	0	0	0	0	0	0	0	0
89	09:03:43	22:00:00	15	6	0.02	0.11	6	0	0.11	0	0	0	0	0	0	0	0	0	0	0
90	09:18:43	22:15:00	15	53	0.22	1.44	53	0.2	1.44	4.6	0.1	0.91	9.4	0.1	0	0	0	0	0	0
91	09:33:43	22:30:00	15	12	0.05	0.33	12	0.1	0.33	1	0	0.96	2.2	0.1	0	0	0	0	0	0
92	09:48:43	22:45:00	15	56	0.23	1.56	56	0.2	1.56	1.7	0	0.84	11.3	0.2	0	0	0	0	0	0
93	10:03:43	23:00:00	15	91	0.37	2.44	91	0.4	2.44	6.8	0.1	0.97	15.8	0.3	0	0	0	0	0	0
94	10:18:43	23:15:00	15	1226	5.1	34	1169	4.9	32.44	603.5	3.9	2.59	53.6	0.9	11	0.3	2	-3	4.1	1.1
95	10:33:43	23:30:00	15	941	3.92	26.11	941	3.9	26.11	238.8	2	1.97	103.1	1.7	0	0	0	-2	0	-2
96	10:48:43	23:45:00	15	837	3.48	23.22	837	3.5	23.22	403.3	2.5	2.74	56.1	1	0	0	0	-2.1	0	-2.1

## Sheet: Mouse 8
Block	Time	Time	Occupancy (min)	Act Counts	Act (min)	Act (%)	H-Move (counts)	H-Move (min)	H-Move (%)	Travel (cm)	Travel (min)	Travel (cm/s)	Fine Move (cm)	Fine Move (min)	Rear (counts)	Rear time (min)	Rear time (%)	L-Rotations	R-Rotations	Net-Rotations
1	11:03:43	00:00:00	15	2235	9.3	62	2186	9.1	60.67	1038	7.9	2.2	69.7	1.4	37	0.43	2.89	-7.4	8.7	1.3
2	11:18:43	00:15:00	15	1930	8.03	53.56	1894	7.9	52.56	843.9	6.8	2.08	66.1	1.2	22	0.3	2	-9.4	10.4	1
3	11:33:43	00:30:00	15	2099	8.73	58.22	2016	8.4	56	863	7.1	2.03	67.2	1.2	35	0.57	3.78	-5.1	6.5	1.4
4	11:48:43	00:45:00	15	1638	6.82	45.44	1588	6.6	44.11	663.8	5.4	2.06	72	1.4	25	0.38	2.56	-4.3	5.4	1.1
5	12:03:43	01:00:00	15	1297	5.4	36	1286	5.3	35.67	308.2	3.4	1.51	114.4	2.1	4	0.08	0.56	-3.1	3	-0.1
6	12:18:43	01:15:00	15	1777	7.4	49.33	1701	7.1	47.22	701.4	5.8	2.03	69.6	1.3	35	0.53	3.56	-10.8	6.4	-4.4
7	12:33:43	01:30:00	15	2334	9.72	64.78	2208	9.2	61.33	1055.2	7.7	2.29	76.2	1.4	47	0.9	6	-4.1	5.1	1
8	12:48:43	01:45:00	15	1781	7.42	49.44	1765	7.3	49	663	6	1.83	65.9	1.3	5	0.08	0.56	-5.2	4.2	-1
9	13:03:43	02:00:00	15	833	3.47	23.11	830	3.5	23	226.4	2.1	1.78	86.2	1.4	4	0.03	0.22	-1	2	1
10	13:18:43	02:15:00	15	188	0.78	5.22	188	0.8	5.22	53.1	0.6	1.43	12.9	0.3	0	0	0	-1	0	-1
11	13:33:43	02:30:00	15	153	0.63	4.22	153	0.6	4.22	34	0.4	1.55	18	0.2	0	0	0	0	0	0
12	13:48:43	02:45:00	15	183	0.75	5	183	0.8	5	34.9	0.4	1.59	24.6	0.4	0	0	0	0	1	1
13	14:03:43	03:00:00	15	206	0.85	5.67	206	0.8	5.67	39.4	0.5	1.31	21.8	0.3	0	0	0	0	0	0
14	14:18:43	03:15:00	15	1183	4.92	32.78	1167	4.8	32.33	412	3.7	1.87	70.8	1.2	6	0.13	0.89	-5.1	3.6	-1.5
15	14:33:43	03:30:00	15	1372	5.72	38.11	1372	5.7	38.11	499	4.7	1.76	58.6	1.2	0	0	0	-5.2	3	-2.2
16	14:48:43	03:45:00	15	284	1.18	7.89	284	1.2	7.89	44	0.7	1.13	34.9	0.7	0	0	0	-2.1	1.1	-1
17	15:03:43	04:00:00	15	58	0.23	1.56	58	0.2	1.56	3.9	0.1	0.97	11.6	0.2	0	0	0	0	0	0
18	15:18:43	04:15:00	15	58	0.23	1.56	58	0.2	1.56	11.2	0.2	1.12	5.6	0.1	0	0	0	0	0	0
19	15:33:43	04:30:00	15	44	0.18	1.22	44	0.2	1.22	1.7	0	0.84	9.2	0.2	0	0	0	0	0	0
20	15:48:43	04:45:00	15	559	2.32	15.44	559	2.3	15.44	132.5	1.5	1.44	51.2	0.9	0	0	0	-2.1	2	-0.1
21	16:03:43	05:00:00	15	34	0.13	0.89	34	0.1	0.89	2.7	0	1.34	4.8	0.1	0	0	0	0	0	0
22	16:18:43	05:15:00	15	20	0.08	0.56	20	0.1	0.56	0.7	0	0.72	3.1	0.1	0	0	0	0	0	0
23	16:33:43	05:30:00	15	143	0.58	3.89	143	0.6	3.89	15.1	0.2	1.26	24.4	0.4	0	0	0	0	0	0
24	16:48:43	05:45:00	15	1151	4.78	31.89	1151	4.8	31.89	226.5	2.6	1.46	122	1.8	1	0	0	-1.2	1	-0.2
25	17:03:43	06:00:00	15	1548	6.45	43	1504	6.3	41.78	515.2	5	1.73	74.5	1.4	13	0.23	1.56	-2	1	-1
26	17:18:43	06:15:00	15	743	3.08	20.56	743	3.1	20.56	221.5	2.2	1.67	48.3	0.9	0	0	0	-2.1	3.1	1
27	17:33:43	06:30:00	15	244	1.02	6.78	244	1	6.78	54.8	0.5	1.71	29.1	0.4	0	0	0	0	2	2
28	17:48:43	06:45:00	15	48	0.2	1.33	48	0.2	1.33	1.7	0	0.84	10.2	0.2	0	0	0	0	0	0
29	18:03:43	07:00:00	15	121	0.5	3.33	121	0.5	3.33	33.2	0.3	1.85	10.4	0.2	0	0	0	0	1	1
30	18:18:43	07:15:00	15	103	0.42	2.78	103	0.4	2.78	37.5	0.4	1.5	3.6	0.1	0	0	0	0	0	0
31	18:33:43	07:30:00	15	373	1.55	10.33	373	1.6	10.33	74.8	0.9	1.34	34.4	0.6	0	0	0	-2	3	1
32	18:48:43	07:45:00	15	319	1.32	8.78	319	1.3	8.78	57.4	0.6	1.55	37.6	0.5	0	0	0	-1	0	-1
33	19:03:43	08:00:00	15	799	3.32	22.11	799	3.3	22.11	143.7	1.9	1.25	83.6	1.5	0	0	0	0	3.2	3.2
34	19:18:43	08:15:00	15	924	3.85	25.67	924	3.9	25.67	149.2	1.9	1.31	112.4	1.9	0	0	0	-2	1.1	-0.9
35	19:33:43	08:30:00	15	1606	6.68	44.56	1475	6.1	40.89	744.4	5	2.49	66.2	1.1	59	1.02	6.78	0	5.4	5.4
36	19:48:43	08:45:00	15	1714	7.13	47.56	1647	6.8	45.67	656.3	5.1	2.14	104	1.8	31	0.53	3.56	-5	3.2	-1.9
37	20:03:43	09:00:00	15	1847	7.68	51.22	1706	7.1	47.33	805.5	5.3	2.53	106.6	1.7	47	0.87	5.78	-3.3	3.7	0.4
38	20:18:43	09:15:00	15	1387	5.77	38.44	1354	5.6	37.56	454.4	4.2	1.82	88.4	1.5	19	0.28	1.89	-2.1	1.1	-1
39	20:33:43	09:30:00	15	1473	6.13	40.89	1427	5.9	39.56	560.3	4.3	2.18	112.9	1.7	25	0.43	2.89	-3.3	2	-1.2
40	20:48:43	09:45:00	15	1504	6.27	41.78	1390	5.8	38.56	705.4	4.6	2.57	68.1	1.2	38	0.7	4.67	-6.4	5.1	-1.4
41	21:03:43	10:00:00	15	1449	6.03	40.22	1406	5.8	39	498.7	4.3	1.93	86.5	1.7	18	0.3	2	-2.2	1	-1.2
42	21:18:43	10:15:00	15	1479	6.15	41	1367	5.7	37.89	535.5	4.5	2	70.1	1.1	31	0.65	4.33	-3.2	3.3	0.1
43	21:33:43	10:30:00	15	1989	8.28	55.22	1982	8.2	55	958.3	6.8	2.34	79.6	1.5	12	0.13	0.89	-2	12.9	10.9
44	21:48:43	10:45:00	15	2477	10.32	68.78	2457	10.2	68.22	1272.6	9	2.36	67.4	1.1	17	0.22	1.44	-3.1	8.2	5.1
45	22:03:43	11:00:00	15	1158	4.82	32.11	1156	4.8	32.11	403.9	3.6	1.84	64.7	1.1	5	0.03	0.22	-7.5	2.5	-5.1
46	22:18:43	11:15:00	15	1908	7.95	53	1899	7.9	52.67	972	7	2.33	59.5	1	8	0.07	0.44	-11.8	8.3	-3.5
47	22:33:43	11:30:00	15	1253	5.22	34.78	1252	5.2	34.78	290.6	2.9	1.68	135.6	2.2	4	0.02	0.11	-3.1	2.1	-1.1
48	22:48:43	11:45:00	15	503	2.08	13.89	503	2.1	13.89	50.9	0.7	1.27	77.1	1.4	0	0	0	0	1	1
49	23:03:43	12:00:00	15	107	0.43	2.89	107	0.4	2.89	3.1	0.1	0.78	22.1	0.4	0	0	0	0	0	0
50	23:18:43	12:15:00	15	61	0.25	1.67	61	0.2	1.67	7.2	0.1	1.2	8.4	0.2	0	0	0	0	0	0
51	23:33:43	12:30:00	15	497	2.07	13.78	497	2.1	13.78	42.4	0.6	1.28	82.4	1.4	0	0	0	0	1	1
52	23:48:43	12:45:00	15	4	0.02	0.11	4	0	0.11	2.6	0	2.64	0	0	0	0	0	0	0	0
53	00:03:43	13:00:00	15	0	0	0	0	0	0	0	0	0	0	0	0	0	0	0	0	0
54	00:18:43	13:15:00	15	295	1.22	8.11	295	1.2	8.11	73.9	0.8	1.48	22.7	0.3	0	0	0	-3.3	0	-3.3
55	00:33:43	13:30:00	15	1585	6.6	44	1585	6.6	44	312.6	4	1.29	167.3	2.5	0	0	0	-4	5.3	1.2
56	00:48:43	13:45:00	15	718	2.98	19.89	712	3	19.78	210.9	2.1	1.65	46.5	0.8	4	0.05	0.33	-1.2	0	-1.2
57	01:03:43	14:00:00	15	1091	4.53	30.22	1091	4.5	30.22	206.7	2.5	1.4	125.8	2.1	3	0	0	-5.2	1.1	-4.1
58	01:18:43	14:15:00	15	1323	5.5	36.67	1314	5.5	36.44	277.2	2.8	1.64	170.5	2.5	3	0.08	0.56	-2.3	3.1	0.8
59	01:33:43	14:30:00	15	89	0.37	2.44	89	0.4	2.44	6.5	0.1	0.93	14.6	0.3	0	0	0	0	0	0
60	01:48:43	14:45:00	15	51	0.2	1.33	51	0.2	1.33	2.4	0.1	0.8	9.8	0.2	0	0	0	0	0	0
61	02:03:43	15:00:00	15	243	1	6.67	243	1	6.67	22.7	0.4	0.98	36.2	0.6	0	0	0	0	0	0
62	02:18:43	15:15:00	15	147	0.6	4	147	0.6	4	10.3	0.2	1.03	25.4	0.5	0	0	0	0	0	0
63	02:33:43	15:30:00	15	74	0.3	2	74	0.3	2	10.1	0.1	1.27	9.7	0.1	0	0	0	0	0	0
64	02:48:43	15:45:00	15	10	0.03	0.22	10	0	0.22	1.5	0	1.52	2.9	0	0	0	0	0	0	0
65	03:03:43	16:00:00	15	0	0	0	0	0	0	0	0	0	0	0	0	0	0	0	0	0
66	03:18:43	16:15:00	15	0	0	0	0	0	0	0	0	0	0	0	0	0	0	0	0	0
67	03:33:43	16:30:00	15	123	0.5	3.33	123	0.5	3.33	31.7	0.3	1.58	9.9	0.2	0	0	0	-1	0	-1
68	03:48:43	16:45:00	15	1114	4.63	30.89	1107	4.6	30.67	224.7	2.8	1.34	119.5	1.9	1	0.02	0.11	-4.1	0	-4.1
69	04:03:43	17:00:00	15	478	1.98	13.22	478	2	13.22	27.5	0.4	1.15	89.5	1.7	0	0	0	0	1	1
70	04:18:43	17:15:00	15	12	0.05	0.33	12	0.1	0.33	0	0	0	1.9	0	0	0	0	0	0	0
71	04:33:43	17:30:00	15	0	0	0	0	0	0	0	0	0	0	0	0	0	0	0	0	0
72	04:48:43	17:45:00	15	63	0.25	1.67	63	0.2	1.67	6.2	0.1	1.04	9.8	0.2	0	0	0	0	0	0
73	05:03:43	18:00:00	15	10	0.03	0.22	10	0	0.22	1	0	0.96	1.4	0.1	0	0	0	0	0	0
74	05:18:43	18:15:00	15	335	1.38	9.22	335	1.4	9.22	20.4	0.3	0.97	62.9	1.1	0	0	0	0	0	0
75	05:33:43	18:30:00	15	824	3.43	22.89	810	3.4	22.44	184.8	1.8	1.74	92.2	1.6	4	0.07	0.44	-2.1	1	-1.1
76	05:48:43	18:45:00	15	36	0.15	1	36	0.1	1	1.9	0	0.96	6	0.2	0	0	0	0	0	0
77	06:03:43	19:00:00	15	88	0.37	2.44	88	0.4	2.44	6.2	0.1	1.04	15.1	0.3	0	0	0	0	0	0
78	06:18:43	19:15:00	15	45	0.18	1.22	45	0.2	1.22	5.8	0.1	0.96	5.5	0.1	0	0	0	0	0	0
79	06:33:43	19:30:00	15	87	0.35	2.33	87	0.3	2.33	3.8	0.1	0.77	16.6	0.4	0	0	0	0	0	0
80	06:48:43	19:45:00	15	60	0.25	1.67	60	0.2	1.67	6.5	0.1	1.3	7.9	0.2	0	0	0	0	0	0
81	07:03:43	20:00:00	15	339	1.4	9.33	339	1.4	9.33	45.1	0.5	1.41	55	0.9	0	0	0	0	0	0
82	07:18:43	20:15:00	15	990	4.12	27.44	971	4	26.89	345.3	3.1	1.84	62	0.9	9	0.17	1.11	-5	1	-4
83	07:33:43	20:30:00	15	1399	5.82	38.78	1390	5.8	38.56	394	4	1.62	93.7	1.8	5	0.07	0.44	-5	0	-5
84	07:48:43	20:45:00	15	1469	6.12	40.78	1447	6	40.11	612.9	5	2.03	58.7	1	11	0.15	1	-5.4	5.2	-0.2
85	08:03:43	21:00:00	15	335	1.38	9.22	335	1.4	9.22	39.1	0.5	1.22	47.6	0.9	0	0	0	-1	1	0
86	08:18:43	21:15:00	15	37	0.15	1	37	0.1	1	6.4	0.1	1.28	3.3	0.1	0	0	0	0	0	0
87	08:33:43	21:30:00	15	318	1.32	8.78	318	1.3	8.78	55	0.7	1.25	35	0.6	0	0	0	-1	0	-1
88	08:48:43	21:45:00	15	240	1	6.67	240	1	6.67	44.6	0.6	1.27	23.7	0.4	0	0	0	-2	0	-2
89	09:03:43	22:00:00	15	0	0	0	0	0	0	0	0	0	0	0	0	0	0	0	0	0
90	09:18:43	22:15:00	15	0	0	0	0	0	0	0	0	0	0	0	0	0	0	0	0	0
91	09:33:43	22:30:00	15	0	0	0	0	0	0	0	0	0	0	0	0	0	0	0	0	0
92	09:48:43	22:45:00	15	0	0	0	0	0	0	0	0	0	0	0	0	0	0	0	0	0
93	10:03:43	23:00:00	15	119	0.48	3.22	119	0.5	3.22	32.5	0.3	1.55	6.8	0.1	0	0	0	-1.2	0	-1.2
94	10:18:43	23:15:00	15	1161	4.83	32.22	1161	4.8	32.22	214.6	2.7	1.32	124.7	2	0	0	0	-4.2	5.1	0.9
95	10:33:43	23:30:00	15	730	3.03	20.22	730	3	20.22	127.3	1.7	1.26	84.1	1.4	0	0	0	-4.1	0	-4.1
96	10:48:43	23:45:00	15	163	0.67	4.44	163	0.7	4.44	30.9	0.4	1.34	18.6	0.3	0	0	0	0	0	0
