# Supplementary material for: Locomotor activity as an effective measure of the severity of inflammatory arthritis in a mouse model
Source: PLoS One. 2024 Jan 17;19(1):e0291399. doi: 10.1371/journal.pone.0291399 (PMC10793911; doi:10.1371/journal.pone.0291399)
Supplement: S3 File — (XLSX) [file pone.0291399.s018.xlsx]

## Sheet: Mouse 1
Block	Time	Time	Occupancy (min)	Act Counts	Act (min)	Act (%)	H-Move (counts)	H-Move (min)	H-Move (%)	Travel (cm)	Travel (min)	Travel (cm/s)	Fine Move (cm)	Fine Move (min)	Rear (counts)	Rear time (min)	Rear time (%)	L-Rotations	R-Rotations	Net-Rotations
1	11:52:07	00:00:00	15	2326	9.68	64.56	2250	9.4	62.44	1471.8	8.4	2.91	47.9	0.9	49	0.63	4.22	-4.4	6.2	1.9
2	12:07:07	00:15:00	15	2089	8.7	58	2032	8.5	56.44	1080.2	7.6	2.38	53.4	1	38	0.48	3.22	-3.1	8.2	5.1
3	12:22:07	00:30:00	15	2326	9.68	64.56	2216	9.2	61.56	1289.8	7.9	2.71	83.3	1.4	60	0.88	5.89	-6.3	2	-4.2
4	12:37:07	00:45:00	15	2192	9.13	60.89	2126	8.8	59	1266.2	7.9	2.67	57.8	1	48	0.65	4.33	-11.5	3.1	-8.4
5	12:52:07	01:00:00	15	1957	8.15	54.33	1856	7.7	51.56	1120.2	6.6	2.82	58.7	1.1	50	0.83	5.56	-9.3	6.3	-3.1
6	13:07:07	01:15:00	15	1470	6.12	40.78	1444	6	40.11	728	4.8	2.51	62	1.1	19	0.22	1.44	-7	2.3	-4.7
7	13:22:07	01:30:00	15	1669	6.95	46.33	1591	6.6	44.11	843.4	5.3	2.64	76.6	1.3	37	0.63	4.22	-5.2	4.2	-1.1
8	13:37:07	01:45:00	15	1296	5.4	36	1285	5.3	35.67	557.9	4	2.35	84.9	1.4	10	0.15	1	-4.2	1	-3.2
9	13:52:07	02:00:00	15	2551	10.62	70.78	2405	10	66.78	1605.3	9.2	2.91	48.2	0.9	56	1.08	7.22	-8.4	7.1	-1.3
10	14:07:07	02:15:00	15	1737	7.23	48.22	1672	7	46.44	770	5.6	2.28	78.8	1.4	21	0.5	3.33	-4.1	8.4	4.3
11	14:22:07	02:30:00	15	2534	10.55	70.33	2345	9.8	65.11	1356.8	8.7	2.6	63.9	1.1	32	1.08	7.22	-10.3	10.3	0
12	14:37:07	02:45:00	15	1238	5.15	34.33	1238	5.2	34.33	431.3	3.6	2.02	86.2	1.7	1	0.03	0.22	-2.3	3.2	0.9
13	14:52:07	03:00:00	15	350	1.45	9.67	350	1.4	9.67	127	1	2.12	24.8	0.5	0	0	0	0	3.1	3.1
14	15:07:07	03:15:00	15	98	0.4	2.67	98	0.4	2.67	5.5	0.1	0.92	18.9	0.3	0	0	0	0	0	0
15	15:22:07	03:30:00	15	147	0.6	4	147	0.6	4	46	0.4	1.84	14	0.3	0	0	0	-1	0	-1
16	15:37:07	03:45:00	15	1138	4.73	31.56	1042	4.3	28.89	641	3.7	2.91	39.1	0.7	29	0.6	4	-3	2.1	-0.9
17	15:52:07	04:00:00	15	1768	7.37	49.11	1648	6.9	45.78	984.5	5.8	2.83	47	1	40	0.8	5.33	-2.3	5.5	3.2
18	16:07:07	04:15:00	15	250	1.03	6.89	250	1	6.89	17.8	0.3	0.99	41.5	0.8	0	0	0	0	0	0
19	16:22:07	04:30:00	15	34	0.13	0.89	34	0.1	0.89	1.9	0	0.96	6.7	0.1	0	0	0	0	0	0
20	16:37:07	04:45:00	15	0	0	0	0	0	0	0	0	0	0	0	0	0	0	0	0	0
21	16:52:07	05:00:00	15	93	0.38	2.56	93	0.4	2.56	22.3	0.3	1.4	8.6	0.2	0	0	0	0	1	1
22	17:07:07	05:15:00	15	789	3.28	21.89	782	3.2	21.67	302.8	2.6	1.94	39.8	0.7	9	0.05	0.33	-2.1	1.1	-1
23	17:22:07	05:30:00	15	2094	8.72	58.11	1709	7.1	47.44	1137.5	6	3.15	66.5	1.1	68	2.22	14.78	-3	2	-1
24	17:37:07	05:45:00	15	294	1.22	8.11	293	1.2	8.11	34.9	0.5	1.16	38.2	0.8	1	0	0	0	0	0
25	17:52:07	06:00:00	15	656	2.73	18.22	656	2.7	18.22	241.2	1.9	2.15	49.5	0.8	1	0	0	0	3.2	3.2
26	18:07:07	06:15:00	15	1748	7.28	48.56	1528	6.4	42.44	1026.1	5.3	3.23	60.8	1	46	1.43	9.56	-4.1	8.3	4.3
27	18:22:07	06:30:00	15	617	2.57	17.11	578	2.4	16	244.2	1.9	2.14	24.1	0.4	9	0.25	1.67	-2	0	-2
28	18:37:07	06:45:00	15	314	1.3	8.67	314	1.3	8.67	46.1	0.5	1.44	39.5	0.8	0	0	0	0	0	0
29	18:52:07	07:00:00	15	296	1.23	8.22	296	1.2	8.22	30.2	0.4	1.16	46.6	0.9	0	0	0	0	0	0
30	19:07:07	07:15:00	15	256	1.07	7.11	256	1.1	7.11	88.2	0.6	2.59	26.7	0.4	0	0	0	0	1	1
31	19:22:07	07:30:00	15	2608	10.87	72.44	1841	7.7	51.11	1282.3	6.8	3.16	59.1	0.8	85	4.18	27.89	-4.3	6.3	2
32	19:37:07	07:45:00	15	1618	6.73	44.89	1257	5.2	34.89	1059.2	4.8	3.68	31.9	0.5	60	2.02	13.44	-1.1	5.2	4.2
33	19:52:07	08:00:00	15	2873	11.97	79.78	2352	9.8	65.33	1887.3	8.9	3.52	47.9	0.8	107	3.17	21.11	-7.9	14.9	7
34	20:07:07	08:15:00	15	2914	12.13	80.89	2559	10.7	71	2344.7	10	3.91	50.5	0.8	111	2.52	16.78	-4.2	11.5	7.3
35	20:22:07	08:30:00	15	2998	12.48	83.22	2661	11.1	73.89	2500	10.4	4.02	43.9	0.6	114	2.37	15.78	-5.4	12.6	7.2
36	20:37:07	08:45:00	15	1441	6	40	1341	5.6	37.22	730	4.1	2.96	92.8	1.3	30	0.75	5	-1	1	0
37	20:52:07	09:00:00	15	2755	11.47	76.44	2440	10.2	67.78	1953.2	9.3	3.49	52.2	0.9	74	2	13.33	-4.3	11.3	7
38	21:07:07	09:15:00	15	1748	7.28	48.56	1720	7.2	47.78	1088	6	3.04	72.2	1.1	29	0.37	2.44	-4	6.3	2.3
39	21:22:07	09:30:00	15	1668	6.95	46.33	1590	6.6	44.11	905.6	5.2	2.89	83.3	1.5	29	0.6	4	-3.2	5.4	2.2
40	21:37:07	09:45:00	15	1975	8.22	54.78	1790	7.5	49.67	1286.2	6.3	3.4	73.8	1.2	48	1.22	8.11	-4.3	4.4	0
41	21:52:07	10:00:00	15	1895	7.88	52.56	1729	7.2	48	1289.6	6.3	3.4	56.1	0.9	45	1.08	7.22	-2	10.3	8.3
42	22:07:07	10:15:00	15	1628	6.78	45.22	1585	6.6	44	819.9	5.3	2.59	90.4	1.5	33	0.42	2.78	-6.2	2.2	-4
43	22:22:07	10:30:00	15	2137	8.9	59.33	1967	8.2	54.56	1188.9	6.9	2.87	72.6	1.4	39	1.13	7.56	-4	3.2	-0.9
44	22:37:07	10:45:00	15	2252	9.38	62.56	2086	8.7	57.89	1352.6	7.5	2.99	76.7	1.4	41	1.15	7.67	-4.3	9.4	5.1
45	22:52:07	11:00:00	15	1175	4.88	32.56	1168	4.9	32.44	420.8	3.2	2.2	85.8	1.6	6	0.1	0.67	-3.1	1.1	-2
46	23:07:07	11:15:00	15	2102	8.75	58.33	2030	8.4	56.33	1086.1	6.8	2.64	83	1.3	21	0.57	3.78	-9.6	7.3	-2.2
47	23:22:07	11:30:00	15	1624	6.77	45.11	1621	6.8	45	695.4	5.6	2.08	71.5	1.1	5	0.03	0.22	-8.5	3.2	-5.3
48	23:37:07	11:45:00	15	1980	8.25	55	1980	8.2	55	1010.8	6.6	2.54	90.4	1.5	0	0	0	-3.3	5.1	1.8
49	23:52:07	12:00:00	15	2196	9.15	61	2153	9	59.78	1260.4	7.7	2.73	75.5	1.3	27	0.32	2.11	-6.3	6.3	0
50	00:07:07	12:15:00	15	723	3	20	722	3	20	227.1	2.2	1.73	46	0.9	1	0.02	0.11	-3	1	-2
51	00:22:07	12:30:00	15	5	0.02	0.11	5	0	0.11	0	0	0	0.7	0	0	0	0	0	0	0
52	00:37:07	12:45:00	15	39	0.15	1	39	0.1	1	1.7	0	0.84	8.4	0.1	0	0	0	0	0	0
53	00:52:07	13:00:00	15	190	0.78	5.22	190	0.8	5.22	5.3	0.1	1.06	39.6	0.7	0	0	0	0	0	0
54	01:07:07	13:15:00	15	6	0.02	0.11	6	0	0.11	0	0	0	1.4	0	0	0	0	0	0	0
55	01:22:07	13:30:00	15	40	0.17	1.11	40	0.2	1.11	2.6	0.1	0.88	7.7	0.1	0	0	0	0	0	0
56	01:37:07	13:45:00	15	103	0.42	2.78	103	0.4	2.78	7.9	0.1	0.88	16.1	0.3	0	0	0	0	0	0
57	01:52:07	14:00:00	15	132	0.55	3.67	132	0.6	3.67	46.8	0.4	2.03	8.4	0.1	0	0	0	0	0	0
58	02:07:07	14:15:00	15	1482	6.17	41.11	1305	5.4	36.22	743.9	4.5	2.79	66.7	1.1	32	1	6.67	-3.1	2.1	-1
59	02:22:07	14:30:00	15	1980	8.25	55	1892	7.9	52.56	1087.7	6.5	2.8	69.6	1.4	35	0.63	4.22	-4.2	8.2	4
60	02:37:07	14:45:00	15	1303	5.42	36.11	1122	4.7	31.11	837	4	3.49	36.3	0.6	44	1.23	8.22	0	6.5	6.5
61	02:52:07	15:00:00	15	43	0.17	1.11	43	0.2	1.11	4.3	0.1	1.08	7.2	0.1	0	0	0	0	0	0
62	03:07:07	15:15:00	15	84	0.35	2.33	84	0.3	2.33	10.6	0.1	1.17	9.1	0.2	0	0	0	0	0	0
63	03:22:07	15:30:00	15	0	0	0	0	0	0	0	0	0	0	0	0	0	0	0	0	0
64	03:37:07	15:45:00	15	71	0.28	1.89	71	0.3	1.89	5	0.1	1.01	12.7	0.2	0	0	0	0	0	0
65	03:52:07	16:00:00	15	182	0.75	5	182	0.8	5	30.4	0.4	1.32	23	0.3	0	0	0	0	0	0
66	04:07:07	16:15:00	15	1000	4.17	27.78	960	4	26.67	498.2	3.3	2.52	45.3	0.7	13	0.28	1.89	-2.1	1.1	-1
67	04:22:07	16:30:00	15	2126	8.85	59	2033	8.5	56.44	1393	7.3	3.17	58.8	1.1	38	0.8	5.33	-3.4	7.4	4
68	04:37:07	16:45:00	15	436	1.82	12.11	435	1.8	12	149.7	1	2.58	49.4	1	1	0	0	0	0	0
69	04:52:07	17:00:00	15	208	0.87	5.78	208	0.9	5.78	15.8	0.2	1.13	34.6	0.7	0	0	0	0	0	0
70	05:07:07	17:15:00	15	351	1.45	9.67	351	1.4	9.67	26.4	0.5	0.98	57.6	1.1	0	0	0	0	0	0
71	05:22:07	17:30:00	15	171	0.7	4.67	171	0.7	4.67	4.8	0.1	0.96	36.7	0.7	0	0	0	0	0	0
72	05:37:07	17:45:00	15	17	0.07	0.44	17	0.1	0.44	1.2	0	1.2	2.4	0	0	0	0	0	0	0
73	05:52:07	18:00:00	15	0	0	0	0	0	0	0	0	0	0	0	0	0	0	0	0	0
74	06:07:07	18:15:00	15	199	0.82	5.44	199	0.8	5.44	15.6	0.2	1.3	37.8	0.6	0	0	0	-1	0	-1
75	06:22:07	18:30:00	15	620	2.58	17.22	616	2.6	17.11	240.2	1.9	2.16	46.2	0.8	6	0.07	0.44	-2	2	0
76	06:37:07	18:45:00	15	2228	9.28	61.89	1858	7.7	51.56	1155.7	6.7	2.9	57.4	1	49	2.1	14	-7.3	8.3	1
77	06:52:07	19:00:00	15	2131	8.87	59.11	1907	7.9	52.89	1350.5	7	3.19	53.1	0.8	50	1.53	10.22	-4.1	8.3	4.3
78	07:07:07	19:15:00	15	1883	7.83	52.22	1870	7.8	51.89	974.7	6.8	2.38	57.9	1	3	0.1	0.67	-7.4	6.3	-1.1
79	07:22:07	19:30:00	15	392	1.63	10.89	392	1.6	10.89	81.2	0.9	1.56	44.8	0.8	0	0	0	0	0	0
80	07:37:07	19:45:00	15	67	0.27	1.78	67	0.3	1.78	5.8	0.1	1.16	12.7	0.2	0	0	0	0	0	0
81	07:52:07	20:00:00	15	47	0.18	1.22	47	0.2	1.22	9.4	0.1	1.05	3.4	0.1	0	0	0	-1.1	0	-1.1
82	08:07:07	20:15:00	15	78	0.32	2.11	78	0.3	2.11	12.2	0.2	1.22	8.7	0.1	0	0	0	-1	0	-1
83	08:22:07	20:30:00	15	11	0.03	0.22	11	0	0.22	2.5	0	1.25	0	0	0	0	0	0	0	0
84	08:37:07	20:45:00	15	36	0.15	1	36	0.1	1	4.2	0.1	1.39	5	0.1	0	0	0	0	0	0
85	08:52:07	21:00:00	15	2	0	0	2	0	0	1.7	0	1.67	0	0	0	0	0	0	0	0
86	09:07:07	21:15:00	15	28	0.12	0.78	28	0.1	0.78	0	0	0	8.1	0.1	0	0	0	0	0	0
87	09:22:07	21:30:00	15	700	2.92	19.44	698	2.9	19.33	166.1	1.7	1.63	66.3	1.2	1	0.03	0.22	-4.3	1	-3.3
88	09:37:07	21:45:00	15	198	0.82	5.44	198	0.8	5.44	16.2	0.3	1.01	37	0.6	0	0	0	-1	0	-1
89	09:52:07	22:00:00	15	84	0.35	2.33	84	0.3	2.33	16	0.3	1	7.4	0.1	0	0	0	0	0	0
90	10:07:07	22:15:00	15	44	0.18	1.22	44	0.2	1.22	8.1	0.1	1.15	4.4	0.1	0	0	0	0	0	0
91	10:22:07	22:30:00	15	60	0.25	1.67	60	0.2	1.67	1.7	0	0.83	14.7	0.2	0	0	0	0	0	0
92	10:37:07	22:45:00	15	142	0.58	3.89	142	0.6	3.89	17.2	0.2	1.15	16.9	0.3	0	0	0	-2	0	-2
93	10:52:07	23:00:00	15	32	0.13	0.89	32	0.1	0.89	39.7	0.1	13.23	7	0.1	0	0	0	0	0	0

## Sheet: mouse 2
Block	Time	Time	Occupancy (min)	Act Counts	Act (min)	Act (%)	H-Move (counts)	H-Move (min)	H-Move (%)	Travel (cm)	Travel (min)	Travel (cm/s)	Fine Move (cm)	Fine Move (min)	Rear (counts)	Rear time (min)	Rear time (%)	L-Rotations	R-Rotations	Net-Rotations
1	11:52:07	00:00:00	15	2699	11.23	74.89	2507	10.4	69.56	1810.2	9.2	3.29	74.7	1.2	84	1.72	11.44	-17.5	7.2	-10.3
2	12:07:07	00:15:00	15	2647	11.02	73.44	2379	9.9	66	1941.1	9.3	3.47	46.2	0.8	96	1.82	12.11	-6.4	10.4	4
3	12:22:07	00:30:00	15	2578	10.73	71.56	2379	9.9	66	1925.8	9	3.58	61.9	1	80	1.57	10.44	-4.2	7.3	3.1
4	12:37:07	00:45:00	15	2679	11.15	74.33	2433	10.1	67.56	1985	9.2	3.59	71.2	1.1	86	1.77	11.78	-7.3	5.4	-1.9
5	12:52:07	01:00:00	15	2401	10	66.67	2285	9.5	63.44	1808.8	8.4	3.6	70.1	1.1	70	1	6.67	-1.1	4.2	3.1
6	13:07:07	01:15:00	15	2385	9.93	66.22	2076	8.7	57.67	1597.5	7.8	3.43	55.2	0.8	70	1.92	12.78	-4.1	8.6	4.5
7	13:22:07	01:30:00	15	1997	8.32	55.44	1838	7.7	51	1145.6	6.3	3.01	74.7	1.3	37	1.03	6.89	-3.1	8.3	5.2
8	13:37:07	01:45:00	15	2077	8.65	57.67	1981	8.2	55	1193.4	7.1	2.79	68	1.3	33	0.63	4.22	-4	13.3	9.3
9	13:52:07	02:00:00	15	1869	7.78	51.89	1759	7.3	48.78	1204.3	6.2	3.24	79.7	1.2	53	0.87	5.78	-4.2	8.6	4.4
10	14:07:07	02:15:00	15	1591	6.62	44.11	1583	6.6	43.89	631	5.3	1.98	86.3	1.6	6	0.07	0.44	-3.3	4.1	0.8
11	14:22:07	02:30:00	15	1903	7.92	52.78	1765	7.3	49	946.3	5.9	2.69	90.8	1.4	30	0.92	6.11	-3.1	7.4	4.3
12	14:37:07	02:45:00	15	1891	7.87	52.44	1868	7.8	51.89	884.7	6.5	2.27	75.4	1.5	14	0.15	1	-7.3	3	-4.3
13	14:52:07	03:00:00	15	617	2.57	17.11	617	2.6	17.11	152.1	1.6	1.58	61.3	1.1	0	0	0	-1	2	1
14	15:07:07	03:15:00	15	225	0.93	6.22	225	0.9	6.22	24	0.3	1.27	39.7	0.6	0	0	0	0	0	0
15	15:22:07	03:30:00	15	1664	6.93	46.22	1537	6.4	42.67	951.1	5.2	3.05	75	1.2	53	0.77	5.11	-4.1	4.1	0
16	15:37:07	03:45:00	15	1395	5.8	38.67	1269	5.3	35.22	842.1	4.7	3.01	30.7	0.6	46	0.88	5.89	-2.1	4	1.9
17	15:52:07	04:00:00	15	2435	10.13	67.56	2126	8.8	59	1695.1	7.8	3.61	76.5	1.2	90	2.02	13.44	-3.2	10.3	7.1
18	16:07:07	04:15:00	15	672	2.8	18.67	653	2.7	18.11	221.4	1.8	2.11	51	0.8	12	0.17	1.11	-1.1	3.1	2
19	16:22:07	04:30:00	15	0	0	0	0	0	0	0	0	0	0	0	0	0	0	0	0	0
20	16:37:07	04:45:00	15	173	0.72	4.78	173	0.7	4.78	23.7	0.3	1.18	23.6	0.3	0	0	0	0	0	0
21	16:52:07	05:00:00	15	1979	8.23	54.89	1783	7.4	49.44	1080	6.1	2.97	93.4	1.4	66	1.28	8.56	-1.1	7.1	6.1
22	17:07:07	05:15:00	15	672	2.8	18.67	653	2.7	18.11	173.1	1.8	1.57	55.9	0.9	5	0.12	0.78	0	0	0
23	17:22:07	05:30:00	15	45	0.18	1.22	45	0.2	1.22	10.8	0.1	1.55	0.8	0	0	0	0	0	0	0
24	17:37:07	05:45:00	15	33	0.13	0.89	33	0.1	0.89	2.5	0.1	0.84	6.9	0.1	0	0	0	0	0	0
25	17:52:07	06:00:00	15	120	0.5	3.33	120	0.5	3.33	29.7	0.4	1.24	5.6	0.1	0	0	0	-1.2	0	-1.2
26	18:07:07	06:15:00	15	292	1.22	8.11	292	1.2	8.11	81.2	0.8	1.73	27.6	0.6	0	0	0	-1.1	0	-1.1
27	18:22:07	06:30:00	15	1407	5.85	39	1354	5.6	37.56	683.5	4.1	2.78	95.3	1.5	30	0.52	3.44	-1	4	3
28	18:37:07	06:45:00	15	509	2.12	14.11	509	2.1	14.11	78.7	1.1	1.19	64	1.1	0	0	0	-1	1	0
29	18:52:07	07:00:00	15	224	0.93	6.22	224	0.9	6.22	46.8	0.5	1.46	22.8	0.4	0	0	0	0	0	0
30	19:07:07	07:15:00	15	2231	9.28	61.89	2041	8.5	56.67	1272.2	7.4	2.87	74.3	1.2	84	1.4	9.33	-6.1	10.1	4
31	19:22:07	07:30:00	15	2014	8.38	55.89	1813	7.5	50.33	1067.7	6.2	2.85	81.5	1.2	79	1.67	11.11	-5.1	6.3	1.2
32	19:37:07	07:45:00	15	1015	4.22	28.11	870	3.6	24.11	573	3.1	3.1	40.5	0.6	37	1.03	6.89	-3.1	1	-2.1
33	19:52:07	08:00:00	15	3014	12.55	83.67	2496	10.4	69.33	2497.4	9.8	4.23	44	0.7	136	3.58	23.89	-4.1	15	10.9
34	20:07:07	08:15:00	15	2877	11.98	79.89	2443	10.2	67.78	2326.9	9.1	4.25	78.3	1.1	118	2.98	19.89	-7.6	11.3	3.8
35	20:22:07	08:30:00	15	2895	12.05	80.33	2499	10.4	69.33	2432	9.8	4.16	57.8	0.8	113	2.73	18.22	-5.2	12.4	7.3
36	20:37:07	08:45:00	15	2826	11.77	78.44	2465	10.3	68.44	2279.6	9.2	4.15	63.7	0.9	95	2.57	17.11	-2.2	12.6	10.3
37	20:52:07	09:00:00	15	2063	8.58	57.22	1807	7.5	50.11	1490.4	6.6	3.75	70.4	1	65	1.63	10.89	-4.3	5.2	0.9
38	21:07:07	09:15:00	15	2665	11.1	74	2300	9.6	63.89	2024.4	8.7	3.9	58.3	0.8	74	2.27	15.11	-6.4	8.3	1.9
39	21:22:07	09:30:00	15	1903	7.92	52.78	1706	7.1	47.33	1114.9	5.9	3.15	74.8	1.1	45	1.25	8.33	0	6.1	6.1
40	21:37:07	09:45:00	15	2358	9.82	65.44	2050	8.5	56.89	1855.5	7.8	3.96	47.8	0.7	90	2.27	15.11	-2.1	10.6	8.5
41	21:52:07	10:00:00	15	2912	12.13	80.89	2597	10.8	72.11	2393.4	9.8	4.06	57.9	0.8	100	2.32	15.44	-1.1	16	15
42	22:07:07	10:15:00	15	2069	8.62	57.44	1973	8.2	54.78	1293.6	6.8	3.19	80.4	1.5	45	0.8	5.33	-4.3	9.3	5.1
43	22:22:07	10:30:00	15	2235	9.3	62	2125	8.8	59	1816.2	7.9	3.82	51.2	0.9	68	1.23	8.22	-5.4	6.1	0.7
44	22:37:07	10:45:00	15	1685	7.02	46.78	1611	6.7	44.67	1038.7	5.5	3.12	75.7	1.1	52	0.72	4.78	-6.3	3.3	-3
45	22:52:07	11:00:00	15	507	2.1	14	496	2.1	13.78	317.4	1.8	3.02	18.5	0.4	9	0.12	0.78	-1	1	0
46	23:07:07	11:15:00	15	2587	10.77	71.78	2245	9.3	62.33	1858.3	8.4	3.67	70.1	1.1	76	2.17	14.44	-3.2	5.5	2.4
47	23:22:07	11:30:00	15	1796	7.48	49.89	1609	6.7	44.67	1239.8	5.8	3.59	51.1	0.9	59	1.43	9.56	-4.2	8.3	4.1
48	23:37:07	11:45:00	15	531	2.2	14.67	522	2.2	14.44	283.2	1.8	2.6	18.7	0.3	5	0.07	0.44	-2.2	1	-1.2
49	23:52:07	12:00:00	15	1435	5.97	39.78	1370	5.7	38	822.9	4.8	2.89	71.7	1.1	32	0.52	3.44	-3.2	2	-1.2
50	00:07:07	12:15:00	15	1323	5.5	36.67	1271	5.3	35.22	773.3	4.6	2.79	46.4	0.6	19	0.33	2.22	-2.1	7.3	5.2
51	00:22:07	12:30:00	15	2078	8.65	57.67	2062	8.6	57.22	1054.1	7.5	2.33	61.8	1.2	9	0.17	1.11	-6.4	4.1	-2.3
52	00:37:07	12:45:00	15	800	3.33	22.22	798	3.3	22.11	228.4	2.1	1.8	75.8	1.3	2	0.02	0.11	0	2	2
53	00:52:07	13:00:00	15	167	0.68	4.56	165	0.7	4.56	89.4	0.5	2.88	10	0.2	1	0	0	0	0	0
54	01:07:07	13:15:00	15	81	0.33	2.22	81	0.3	2.22	15.4	0.2	1.02	7.2	0.1	0	0	0	0	0	0
55	01:22:07	13:30:00	15	23	0.08	0.56	23	0.1	0.56	2.8	0	1.39	3.3	0.1	0	0	0	0	0	0
56	01:37:07	13:45:00	15	66	0.27	1.78	66	0.3	1.78	19.5	0.2	1.62	3.6	0.1	0	0	0	0	0	0
57	01:52:07	14:00:00	15	148	0.62	4.11	148	0.6	4.11	27.8	0.4	1.07	13.6	0.2	0	0	0	0	0	0
58	02:07:07	14:15:00	15	420	1.75	11.67	420	1.8	11.67	57	0.8	1.24	58.9	0.9	0	0	0	0	0	0
59	02:22:07	14:30:00	15	133	0.55	3.67	133	0.6	3.67	23.6	0.3	1.18	17.8	0.2	0	0	0	0	0	0
60	02:37:07	14:45:00	15	986	4.1	27.33	943	3.9	26.11	352.6	2.8	2.09	81.3	1.1	13	0.25	1.67	-3.3	2	-1.3
61	02:52:07	15:00:00	15	2200	9.17	61.11	2092	8.7	58.11	1424.6	7.4	3.22	107.6	1.5	51	1.02	6.78	-2	7	5
62	03:07:07	15:15:00	15	1375	5.72	38.11	1329	5.5	36.89	993	4.8	3.41	48.2	0.7	31	0.42	2.78	-4.3	5.3	1
63	03:22:07	15:30:00	15	1018	4.23	28.22	1001	4.2	27.78	469.6	3.3	2.38	49.3	1	16	0.13	0.89	-5.3	3	-2.2
64	03:37:07	15:45:00	15	1980	8.25	55	1962	8.2	54.44	906.4	6.6	2.28	85.9	1.6	18	0.17	1.11	-7.1	2.1	-5.1
65	03:52:07	16:00:00	15	1456	6.07	40.44	1384	5.8	38.44	741.4	4.7	2.64	54.3	1	34	0.6	4	-2.2	2.2	0
66	04:07:07	16:15:00	15	14	0.05	0.33	14	0.1	0.33	3.9	0.1	1.3	0	0	0	0	0	0	0	0
67	04:22:07	16:30:00	15	0	0	0	0	0	0	0	0	0	0	0	0	0	0	0	0	0
68	04:37:07	16:45:00	15	6	0.02	0.11	6	0	0.11	0	0	0	0	0	0	0	0	0	0	0
69	04:52:07	17:00:00	15	14	0.05	0.33	14	0.1	0.33	0	0	0	5.5	0	0	0	0	0	0	0
70	05:07:07	17:15:00	15	16	0.07	0.44	16	0.1	0.44	1.7	0	0.83	1.9	0	0	0	0	0	0	0
71	05:22:07	17:30:00	15	195	0.8	5.33	195	0.8	5.33	23.2	0.3	1.16	28.5	0.5	0	0	0	0	1.1	1.1
72	05:37:07	17:45:00	15	305	1.27	8.44	305	1.3	8.44	41.8	0.5	1.39	44	0.7	0	0	0	0	1.2	1.2
73	05:52:07	18:00:00	15	583	2.42	16.11	581	2.4	16.11	203.2	1.7	2.01	41.5	0.8	6	0.03	0.22	-2	3	1
74	06:07:07	18:15:00	15	870	3.62	24.11	846	3.5	23.44	352.6	2.7	2.18	49.2	0.9	9	0.13	0.89	-3	2	-1
75	06:22:07	18:30:00	15	1127	4.68	31.22	1116	4.7	31	493.8	3.7	2.22	61.3	0.9	9	0.08	0.56	-3	1	-2
76	06:37:07	18:45:00	15	273	1.13	7.56	273	1.1	7.56	45.8	0.6	1.31	27.7	0.6	0	0	0	0	0	0
77	06:52:07	19:00:00	15	20	0.08	0.56	20	0.1	0.56	5.3	0.1	1.32	1.1	0	0	0	0	0	0	0
78	07:07:07	19:15:00	15	178	0.73	4.89	178	0.7	4.89	24.1	0.3	1.27	24.7	0.4	0	0	0	0	0	0
79	07:22:07	19:30:00	15	113	0.47	3.11	113	0.5	3.11	20.4	0.3	1.2	10.7	0.2	0	0	0	0	0	0
80	07:37:07	19:45:00	15	22	0.08	0.56	22	0.1	0.56	3.3	0.1	1.11	3.1	0.1	0	0	0	0	0	0
81	07:52:07	20:00:00	15	100	0.42	2.78	100	0.4	2.78	11.4	0.2	1.04	16.4	0.2	0	0	0	0	0	0
82	08:07:07	20:15:00	15	1035	4.3	28.67	1029	4.3	28.56	318.6	2.8	1.89	78	1.4	4	0.07	0.44	-1	4	3
83	08:22:07	20:30:00	15	190	0.78	5.22	190	0.8	5.22	39.4	0.6	1.19	16.2	0.2	0	0	0	-3.1	1.1	-2
84	08:37:07	20:45:00	15	0	0	0	0	0	0	0	0	0	0	0	0	0	0	0	0	0
85	08:52:07	21:00:00	15	12	0.05	0.33	12	0.1	0.33	0	0	0	2.8	0.1	0	0	0	0	0	0
86	09:07:07	21:15:00	15	69	0.28	1.89	69	0.3	1.89	13.4	0.2	1.11	7.8	0.1	0	0	0	0	0	0
87	09:22:07	21:30:00	15	128	0.53	3.56	128	0.5	3.56	16.8	0.2	1.2	17.7	0.3	0	0	0	-1	0	-1
88	09:37:07	21:45:00	15	140	0.58	3.89	140	0.6	3.89	20.2	0.2	1.34	22.6	0.3	0	0	0	-2.1	0	-2.1
89	09:52:07	22:00:00	15	34	0.13	0.89	34	0.1	0.89	7.8	0.1	1.55	3.1	0.1	0	0	0	-1.1	0	-1.1
90	10:07:07	22:15:00	15	118	0.48	3.22	118	0.5	3.22	18.8	0.2	1.34	14.4	0.2	0	0	0	0	0	0
91	10:22:07	22:30:00	15	222	0.92	6.11	222	0.9	6.11	30.6	0.4	1.18	28.7	0.5	0	0	0	-1	0	-1
92	10:37:07	22:45:00	15	286	1.18	7.89	286	1.2	7.89	31.8	0.4	1.27	43.5	0.8	0	0	0	0	1	1
93	10:52:07	23:00:00	15	1326	5.52	36.78	1220	5.1	33.89	730.1	4.1	2.94	54.2	0.9	34	0.67	4.44	-2	5.4	3.4

## Sheet: Mouse 3
Block	Time	Time	Occupancy (min)	Act Counts	Act (min)	Act (%)	H-Move (counts)	H-Move (min)	H-Move (%)	Travel (cm)	Travel (min)	Travel (cm/s)	Fine Move (cm)	Fine Move (min)	Rear (counts)	Rear time (min)	Rear time (%)	L-Rotations	R-Rotations	Net-Rotations
1	11:24:10	00:00:00	15	2472	10.3	68.67	2376	9.9	66	1339.3	8.7	2.56	61.3	1.1	41	0.73	4.89	-5.4	7.6	2.3
2	11:39:10	00:15:00	15	2730	11.37	75.78	2671	11.1	74.11	1743.5	9.9	2.94	72.2	1.1	53	0.62	4.11	-8.1	8.1	0
3	11:54:10	00:30:00	15	2813	11.72	78.11	2726	11.3	75.67	1828.2	10.1	3.01	79.1	1.3	67	0.95	6.33	-7.1	7.1	0
4	12:09:10	00:45:00	15	2475	10.3	68.67	2423	10.1	67.22	1516.5	8.9	2.85	69.4	1.2	54	0.6	4	-5.2	4.3	-1
5	12:24:10	01:00:00	15	2379	9.9	66	2348	9.8	65.22	1123.4	8.1	2.32	100.9	1.8	37	0.42	2.78	-12.5	4.1	-8.4
6	12:39:10	01:15:00	15	1624	6.77	45.11	1596	6.7	44.33	597.3	4.6	2.18	123	2	17	0.23	1.56	-9.3	5.3	-4
7	12:54:10	01:30:00	15	2173	9.05	60.33	2107	8.8	58.44	1142.9	7.6	2.51	66.2	1.2	37	0.63	4.22	-7.3	6.1	-1.2
8	13:09:10	01:45:00	15	2102	8.75	58.33	2050	8.5	56.89	1193.7	7.2	2.76	75.6	1.3	40	0.5	3.33	-7.4	7.2	-0.2
9	13:24:10	02:00:00	15	1907	7.93	52.89	1890	7.9	52.44	817.5	6.2	2.2	90	1.8	14	0.17	1.11	-10.3	6.1	-4.2
10	13:39:10	02:15:00	15	1913	7.97	53.11	1889	7.9	52.44	800.9	6.2	2.16	91.4	1.6	12	0.23	1.56	-5.3	10.7	5.4
11	13:54:10	02:30:00	15	2259	9.4	62.67	2246	9.3	62.33	1191.6	7.9	2.51	83.2	1.5	10	0.1	0.67	-13.6	1	-12.6
12	14:09:10	02:45:00	15	1961	8.17	54.44	1950	8.1	54.11	887.1	6.7	2.22	84.6	1.5	7	0.1	0.67	-13.5	2	-11.5
13	14:24:10	03:00:00	15	1020	4.25	28.33	1019	4.2	28.22	444.8	3.2	2.3	60.7	1	1	0	0	-4.4	1.1	-3.2
14	14:39:10	03:15:00	15	37	0.15	1	37	0.1	1	8.1	0.1	1.16	2.1	0.1	0	0	0	0	0	0
15	14:54:10	03:30:00	15	214	0.88	5.89	214	0.9	5.89	39.5	0.5	1.28	20.2	0.3	0	0	0	-1	0	-1
16	15:09:10	03:45:00	15	118	0.48	3.22	118	0.5	3.22	16	0.2	1.46	16.3	0.2	0	0	0	0	0	0
17	15:24:10	04:00:00	15	35	0.13	0.89	35	0.1	0.89	5	0.1	1.01	3.8	0.1	0	0	0	0	0	0
18	15:39:10	04:15:00	15	331	1.37	9.11	331	1.4	9.11	1.7	0	1.68	76.1	1.3	0	0	0	0	0	0
19	15:54:10	04:30:00	15	792	3.3	22	792	3.3	22	190.5	2.1	1.5	75.9	1.3	1	0	0	-2	0	-2
20	16:09:10	04:45:00	15	2171	9.03	60.22	2081	8.7	57.78	1202.6	7.1	2.84	99.7	1.7	61	0.87	5.78	-3.1	3.2	0.1
21	16:24:10	05:00:00	15	2597	10.82	72.11	2340	9.8	65	1684.2	8.8	3.2	49.1	0.9	77	1.85	12.33	-10.3	6.4	-3.9
22	16:39:10	05:15:00	15	1295	5.38	35.89	1284	5.3	35.67	468.8	3.8	2.07	92.8	1.6	7	0.07	0.44	-5.4	2.1	-3.3
23	16:54:10	05:30:00	15	1803	7.5	50	1794	7.5	49.78	975.2	6.1	2.66	81	1.4	16	0.15	1	-3	6.3	3.3
24	17:09:10	05:45:00	15	555	2.3	15.33	547	2.3	15.11	149.9	1.3	1.9	54.5	0.8	5	0.1	0.67	0	2	2
25	17:24:10	06:00:00	15	124	0.52	3.44	124	0.5	3.44	19.3	0.3	1.2	15.5	0.3	0	0	0	-1	0	-1
26	17:39:10	06:15:00	15	5	0.02	0.11	5	0	0.11	1	0	0.96	0.2	0	0	0	0	0	0	0
27	17:54:10	06:30:00	15	11	0.03	0.22	11	0	0.22	2.2	0	2.16	0.2	0	0	0	0	0	0	0
28	18:09:10	06:45:00	15	104	0.43	2.89	104	0.4	2.89	15.9	0.2	1.06	11.8	0.2	0	0	0	0	0	0
29	18:24:10	07:00:00	15	74	0.3	2	74	0.3	2	4.8	0.1	0.8	14.6	0.3	0	0	0	-1	0	-1
30	18:39:10	07:15:00	15	286	1.18	7.89	286	1.2	7.89	33.2	0.4	1.38	45.9	0.9	0	0	0	-1	0	-1
31	18:54:10	07:30:00	15	538	2.23	14.89	523	2.2	14.44	217.5	1.6	2.27	28.2	0.6	4	0.08	0.56	-4	1	-3
32	19:09:10	07:45:00	15	2940	12.25	81.67	2764	11.5	76.78	1947	10.6	3.08	62.2	1.2	107	1.72	11.44	-6.1	5.1	-1
33	19:24:10	08:00:00	15	2031	8.45	56.33	1957	8.2	54.33	1013	6.4	2.65	114.6	2.1	36	0.68	4.56	-1.1	7.4	6.3
34	19:39:10	08:15:00	15	2184	9.1	60.67	2024	8.4	56.22	1379.4	7.1	3.25	82.7	1.4	57	1.43	9.56	-7.5	7.4	-0.1
35	19:54:10	08:30:00	15	1759	7.32	48.78	1704	7.1	47.33	863.2	5.4	2.66	99.8	1.5	27	0.5	3.33	-2.1	9.5	7.4
36	20:09:10	08:45:00	15	1839	7.65	51	1790	7.5	49.67	713.9	5.3	2.26	140.4	2.2	21	0.45	3	-4.2	4.4	0.3
37	20:24:10	09:00:00	15	2798	11.65	77.67	2533	10.6	70.33	1884.5	9.4	3.32	71.9	1.1	88	1.97	13.11	-7.3	10.3	3
38	20:39:10	09:15:00	15	2680	11.17	74.44	2543	10.6	70.56	1837.9	9.4	3.24	77.7	1.3	92	1.38	9.22	-9.4	8.5	-0.8
39	20:54:10	09:30:00	15	1883	7.83	52.22	1835	7.6	50.89	1143.4	6.3	3.02	78.9	1.4	36	0.53	3.56	-7.1	6.2	-0.9
40	21:09:10	09:45:00	15	1756	7.32	48.78	1744	7.3	48.44	621.2	4.8	2.18	150.3	2.6	15	0.25	1.67	-5.3	5.4	0.1
41	21:24:10	10:00:00	15	1847	7.68	51.22	1807	7.5	50.11	748	5.1	2.44	151.3	2.2	27	0.47	3.11	-4.1	2	-2.1
42	21:39:10	10:15:00	15	1641	6.83	45.56	1632	6.8	45.33	585	4.7	2.06	123.8	2.1	10	0.1	0.67	-5	1	-4
43	21:54:10	10:30:00	15	2166	9.02	60.11	2092	8.7	58.11	1031.9	6.5	2.63	125.6	2.1	38	0.65	4.33	-6.3	2.3	-4
44	22:09:10	10:45:00	15	1238	5.15	34.33	1193	5	33.11	654.2	4	2.75	50.1	0.8	24	0.4	2.67	-5.4	2.1	-3.3
45	22:24:10	11:00:00	15	1373	5.72	38.11	1324	5.5	36.78	650.9	4.7	2.32	52.7	0.9	29	0.45	3	-4.3	3	-1.3
46	22:39:10	11:15:00	15	1551	6.45	43	1526	6.3	42.33	701.1	4.9	2.4	84.7	1.5	21	0.28	1.89	-6.4	2	-4.4
47	22:54:10	11:30:00	15	127	0.52	3.44	127	0.5	3.44	24.7	0.4	1.03	10.5	0.2	0	0	0	0	1	1
48	23:09:10	11:45:00	15	27	0.1	0.67	27	0.1	0.67	4.4	0.1	0.87	3.1	0.1	0	0	0	0	0	0
49	23:24:10	12:00:00	15	121	0.5	3.33	121	0.5	3.33	16.6	0.2	1.19	18.3	0.2	0	0	0	0	1	1
50	23:39:10	12:15:00	15	263	1.08	7.22	263	1.1	7.22	13.2	0.2	1.02	52.7	0.9	0	0	0	0	1	1
51	23:54:10	12:30:00	15	56	0.23	1.56	56	0.2	1.56	7.1	0.1	1.19	8.1	0.1	0	0	0	0	0	0
52	00:09:10	12:45:00	15	432	1.8	12	432	1.8	12	102.4	1.2	1.44	33.6	0.6	0	0	0	-3	3.2	0.2
53	00:24:10	13:00:00	15	2187	9.1	60.67	2111	8.8	58.56	1028.8	6.6	2.6	121.4	1.9	41	0.8	5.33	-10.3	7.1	-3.1
54	00:39:10	13:15:00	15	2265	9.43	62.89	2182	9.1	60.56	1254.9	7.4	2.81	94.4	1.6	45	0.83	5.56	-6.3	5.2	-1.1
55	00:54:10	13:30:00	15	1766	7.35	49	1681	7	46.67	968.5	5.5	2.92	85.1	1.4	43	0.7	4.67	-5.2	1	-4.2
56	01:09:10	13:45:00	15	2430	10.12	67.44	2356	9.8	65.44	1556.3	8.4	3.08	77.9	1.3	46	0.77	5.11	-6.3	6.3	0
57	01:24:10	14:00:00	15	2057	8.57	57.11	2041	8.5	56.67	1265.1	7.1	2.97	76.7	1.4	15	0.18	1.22	-7.3	4.1	-3.2
58	01:39:10	14:15:00	15	2171	9.03	60.22	2120	8.8	58.89	1482.7	7.7	3.2	60.7	1	27	0.5	3.33	-8.4	7.2	-1.1
59	01:54:10	14:30:00	15	1616	6.73	44.89	1613	6.7	44.78	807.5	5.6	2.4	66.1	1	4	0.05	0.33	-6.5	3.2	-3.3
60	02:09:10	14:45:00	15	598	2.48	16.56	596	2.5	16.56	202.5	1.7	1.97	54.7	0.8	1	0	0	-3.2	1	-2.2
61	02:24:10	15:00:00	15	5	0.02	0.11	5	0	0.11	1	0	0.96	0.2	0	0	0	0	0	0	0
62	02:39:10	15:15:00	15	28	0.12	0.78	28	0.1	0.78	2.6	0.1	0.88	3.8	0.1	0	0	0	0	0	0
63	02:54:10	15:30:00	15	445	1.85	12.33	445	1.9	12.33	74.7	1	1.2	47.2	0.8	0	0	0	-2	0	-2
64	03:09:10	15:45:00	15	187	0.77	5.11	187	0.8	5.11	26.6	0.4	1.16	19	0.5	0	0	0	0	0	0
65	03:24:10	16:00:00	15	80	0.33	2.22	80	0.3	2.22	14.2	0.2	1.29	6.9	0.1	0	0	0	-1.1	0	-1.1
66	03:39:10	16:15:00	15	179	0.73	4.89	179	0.7	4.89	16.2	0.2	1.08	33.4	0.5	0	0	0	0	0	0
67	03:54:10	16:30:00	15	94	0.38	2.56	94	0.4	2.56	17.2	0.2	1.43	7.1	0.1	0	0	0	0	0	0
68	04:09:10	16:45:00	15	125	0.52	3.44	125	0.5	3.44	11.4	0.1	1.27	19.6	0.4	0	0	0	0	1.1	1.1
69	04:24:10	17:00:00	15	1778	7.4	49.33	1751	7.3	48.56	902.3	5.8	2.62	97.7	1.6	27	0.42	2.78	-5.3	4.3	-1
70	04:39:10	17:15:00	15	2187	9.1	60.67	2114	8.8	58.67	1247.3	7.5	2.78	65.4	1.1	40	0.78	5.22	-8.4	5.4	-3
71	04:54:10	17:30:00	15	1970	8.2	54.67	1922	8	53.33	1119.5	7	2.66	60.8	1.1	28	0.48	3.22	-7.5	3.2	-4.2
72	05:09:10	17:45:00	15	1046	4.35	29	1035	4.3	28.67	517.9	3.5	2.47	43.9	0.8	4	0.1	0.67	-3.1	5.2	2.1
73	05:24:10	18:00:00	15	46	0.18	1.22	46	0.2	1.22	0	0	0	9.6	0.1	0	0	0	0	0	0
74	05:39:10	18:15:00	15	30	0.12	0.78	30	0.1	0.78	2.2	0	1.08	6	0.1	0	0	0	0	0	0
75	05:54:10	18:30:00	15	6	0.02	0.11	6	0	0.11	1.3	0	1.28	0.6	0	0	0	0	0	0	0
76	06:09:10	18:45:00	15	0	0	0	0	0	0	0	0	0	0	0	0	0	0	0	0	0
77	06:24:10	19:00:00	15	6	0.02	0.11	6	0	0.11	1.5	0	1.52	0.6	0	0	0	0	-1.1	0	-1.1
78	06:39:10	19:15:00	15	17	0.07	0.44	17	0.1	0.44	2.9	0.1	0.96	1.2	0.1	0	0	0	0	0	0
79	06:54:10	19:30:00	15	76	0.32	2.11	76	0.3	2.11	3.8	0.1	0.96	14.2	0.2	0	0	0	0	0	0
80	07:09:10	19:45:00	15	680	2.83	18.89	646	2.7	17.89	353.2	1.9	3.02	40.1	0.7	14	0.25	1.67	-3.1	3.1	0
81	07:24:10	20:00:00	15	2051	8.53	56.89	2002	8.3	55.56	1239.5	7.1	2.9	66.6	1.2	37	0.52	3.44	-6.1	9.6	3.4
82	07:39:10	20:15:00	15	716	2.98	19.89	716	3	19.89	339.4	2.4	2.39	41.2	0.7	0	0	0	-4.2	0	-4.2
83	07:54:10	20:30:00	15	0	0	0	0	0	0	0	0	0	0	0	0	0	0	0	0	0
84	08:09:10	20:45:00	15	306	1.27	8.44	306	1.3	8.44	7.8	0.1	1.11	66.5	1.1	0	0	0	-1	0	-1
85	08:24:10	21:00:00	15	46	0.18	1.22	46	0.2	1.22	0	0	0	10.8	0.2	0	0	0	0	0	0
86	08:39:10	21:15:00	15	53	0.22	1.44	53	0.2	1.44	2.9	0.1	0.96	9.7	0.1	0	0	0	0	0	0
87	08:54:10	21:30:00	15	79	0.32	2.11	79	0.3	2.11	10.6	0.1	1.32	8.9	0.2	0	0	0	0	0	0
88	09:09:10	21:45:00	15	132	0.55	3.67	132	0.6	3.67	12.5	0.2	0.97	20.9	0.4	0	0	0	-1	0	-1
89	09:24:10	22:00:00	15	122	0.5	3.33	122	0.5	3.33	7	0.1	0.87	22.8	0.5	0	0	0	0	0	0
90	09:39:10	22:15:00	15	12	0.05	0.33	12	0.1	0.33	2.8	0	1.39	0.3	0	0	0	0	0	0	0
91	09:54:10	22:30:00	15	711	2.95	19.67	708	3	19.67	160.5	1.4	1.89	83.8	1.4	3	0.05	0.33	-1.1	1	-0.1
92	10:09:10	22:45:00	15	1675	6.97	46.44	1643	6.8	45.56	840.2	5.8	2.42	61.1	1.1	21	0.33	2.22	-11.3	2.1	-9.1
93	10:24:10	23:00:00	15	236	0.98	6.56	236	1	6.56	41.4	0.5	1.38	25.2	0.4	0	0	0	0	0	0
94	10:39:10	23:15:00	15	94	0.38	2.56	94	0.4	2.56	13.1	0.2	1.09	12.2	0.2	0	0	0	0	0	0
95	10:54:10	23:30:00	15	2	0	0	2	0	0	6.2	0	6.2	0	0	0	0	0	0	0	0

## Sheet: Mouse 4
Block	Time	Time	Occupancy (min)	Act Counts	Act (min)	Act (%)	H-Move (counts)	H-Move (min)	H-Move (%)	Travel (cm)	Travel (min)	Travel (cm/s)	Fine Move (cm)	Fine Move (min)	Rear (counts)	Rear time (min)	Rear time (%)	L-Rotations	R-Rotations	Net-Rotations
1	11:24:10	00:00:00	15	2232	9.3	62	2192	9.1	60.89	1437.5	8.4	2.85	54.6	0.9	42	0.5	3.33	-8.2	8.4	0.2
2	11:39:10	00:15:00	15	2530	10.53	70.22	2496	10.4	69.33	1678.8	9.4	2.99	50.3	0.9	40	0.42	2.78	-10.4	8.6	-1.8
3	11:54:10	00:30:00	15	2116	8.82	58.78	2082	8.7	57.78	1330.6	7.3	3.02	82.3	1.6	39	0.45	3	-7.4	4.3	-3.1
4	12:09:10	00:45:00	15	1907	7.93	52.89	1895	7.9	52.56	1005.8	6.4	2.63	85.6	1.4	20	0.2	1.33	-2.1	10.4	8.2
5	12:24:10	01:00:00	15	2443	10.17	67.78	2389	9.9	66.33	1531.2	8.5	3	80.2	1.4	49	0.72	4.78	-8.2	6.2	-2
6	12:39:10	01:15:00	15	2003	8.33	55.56	1977	8.2	54.89	1093.3	6.6	2.76	96.8	1.6	33	0.42	2.78	-7.1	9.3	2.2
7	12:54:10	01:30:00	15	2469	10.28	68.56	2333	9.7	64.78	1735	8.3	3.46	76.9	1.2	54	1.18	7.89	-5.4	15.5	10.1
8	13:09:10	01:45:00	15	2484	10.35	69	2413	10.1	67	1588.1	8.8	3.02	82.5	1.3	44	0.6	4	-9.5	7.2	-2.3
9	13:24:10	02:00:00	15	1384	5.77	38.44	1383	5.8	38.33	433.8	3.7	1.96	127.8	2.1	3	0.02	0.11	-6.1	2	-4.1
10	13:39:10	02:15:00	15	2364	9.85	65.67	2213	9.2	61.44	1596.2	7.8	3.41	91.8	1.2	59	1.3	8.67	-8.4	4.4	-4
11	13:54:10	02:30:00	15	1193	4.97	33.11	1184	4.9	32.89	484.9	3.4	2.35	89.5	1.6	11	0.12	0.78	-3	7.5	4.5
12	14:09:10	02:45:00	15	2338	9.73	64.89	2194	9.1	60.89	1690.4	8.1	3.49	72.8	1.3	64	1.3	8.67	-9.5	5.5	-4
13	14:24:10	03:00:00	15	2532	10.55	70.33	2337	9.7	64.89	1948.7	8.7	3.75	64.5	1.1	77	1.73	11.56	-4.1	8.3	4.1
14	14:39:10	03:15:00	15	1260	5.25	35	1238	5.2	34.33	533.4	3.3	2.68	106.1	1.6	15	0.22	1.44	-5.2	5.3	0.1
15	14:54:10	03:30:00	15	2343	9.75	65	2279	9.5	63.22	1505.2	8.2	3.08	70.3	1.1	40	0.63	4.22	-9.7	10.7	1
16	15:09:10	03:45:00	15	1477	6.15	41	1434	6	39.78	754.8	4.5	2.76	84.2	1.5	28	0.38	2.56	-2.1	3.5	1.3
17	15:24:10	04:00:00	15	1330	5.53	36.89	1296	5.4	36	598.4	3.9	2.59	85.4	1.5	18	0.25	1.67	-1	5.3	4.3
18	15:39:10	04:15:00	15	1009	4.2	28	1001	4.2	27.78	385.5	3	2.15	69	1.3	9	0.07	0.44	-2.1	2	-0.1
19	15:54:10	04:30:00	15	1470	6.12	40.78	1434	6	39.78	676.2	4.2	2.69	103.8	1.7	15	0.23	1.56	-6.4	3	-3.4
20	16:09:10	04:45:00	15	116	0.48	3.22	116	0.5	3.22	6.5	0.1	0.93	21.8	0.4	0	0	0	0	0	0
21	16:24:10	05:00:00	15	26	0.1	0.67	26	0.1	0.67	0	0	0	6.2	0.1	0	0	0	0	0	0
22	16:39:10	05:15:00	15	243	1	6.67	243	1	6.67	19.7	0.3	1.04	41.3	0.7	0	0	0	0	0	0
23	16:54:10	05:30:00	15	405	1.68	11.22	405	1.7	11.22	110.8	0.9	2.05	51.4	0.9	0	0	0	0	0	0
24	17:09:10	05:45:00	15	697	2.9	19.33	697	2.9	19.33	106.3	1.5	1.21	84.2	1.4	0	0	0	-1	2	1
25	17:24:10	06:00:00	15	2199	9.15	61	1961	8.2	54.44	1445.8	7.1	3.39	65.1	1.2	66	1.55	10.33	-8.3	7.3	-1
26	17:39:10	06:15:00	15	1019	4.23	28.22	955	4	26.44	433.3	2.5	2.87	88.5	1.5	18	0.48	3.22	-2.1	1.1	-1
27	17:54:10	06:30:00	15	1202	5	33.33	1166	4.8	32.33	552.6	3.6	2.57	71.8	1.2	19	0.33	2.22	0	6.1	6.1
28	18:09:10	06:45:00	15	431	1.78	11.89	431	1.8	11.89	84.5	0.9	1.48	42	0.8	0	0	0	-1	2.1	1.1
29	18:24:10	07:00:00	15	697	2.9	19.33	586	2.4	16.22	327.9	1.9	2.95	40.5	0.7	17	0.57	3.78	-1	0	-1
30	18:39:10	07:15:00	15	586	2.43	16.22	586	2.4	16.22	125.6	1.2	1.74	64.6	1.1	0	0	0	-1.1	0	-1.1
31	18:54:10	07:30:00	15	494	2.05	13.67	483	2	13.33	198.5	1.2	2.65	46.5	0.8	10	0.12	0.78	-2.1	0	-2.1
32	19:09:10	07:45:00	15	174	0.72	4.78	174	0.7	4.78	65.7	0.3	3.13	19.6	0.4	0	0	0	0	1.2	1.2
33	19:24:10	08:00:00	15	982	4.08	27.22	940	3.9	26.11	481.5	3	2.71	50.7	0.9	16	0.3	2	-4.2	2	-2.2
34	19:39:10	08:15:00	15	1657	6.9	46	1403	5.8	38.89	742.4	4.1	3.02	92.3	1.5	31	1.37	9.11	-5	4.3	-0.7
35	19:54:10	08:30:00	15	2697	11.23	74.89	2527	10.5	70.11	2097.4	9.5	3.69	59.4	1	76	1.3	8.67	-11.6	12.3	0.7
36	20:09:10	08:45:00	15	1376	5.73	38.22	1314	5.5	36.44	760.6	4.4	2.9	67.2	1.2	38	0.52	3.44	-4	3	-1
37	20:24:10	09:00:00	15	565	2.35	15.67	565	2.4	15.67	278.9	1.7	2.68	34.1	0.6	1	0	0	-3.3	1.1	-2.1
38	20:39:10	09:15:00	15	3058	12.73	84.89	2735	11.4	75.89	2377.1	10.5	3.76	46.6	0.8	121	2.33	15.56	-9.5	9.2	-0.4
39	20:54:10	09:30:00	15	1365	5.68	37.89	1265	5.3	35.11	691.1	3.8	3.07	80.8	1.3	18	0.53	3.56	-2.1	5.2	3.1
40	21:09:10	09:45:00	15	695	2.88	19.22	684	2.9	19	315.9	2.2	2.38	33.9	0.7	11	0.12	0.78	-3.2	4.4	1.1
41	21:24:10	10:00:00	15	326	1.35	9	326	1.4	9	132.2	1.1	2	14.6	0.3	0	0	0	0	1	1
42	21:39:10	10:15:00	15	227	0.93	6.22	226	0.9	6.22	65.8	0.5	2.27	25	0.4	1	0	0	0	0	0
43	21:54:10	10:30:00	15	212	0.88	5.89	212	0.9	5.89	50.6	0.6	1.49	17.6	0.3	0	0	0	-2	0	-2
44	22:09:10	10:45:00	15	2879	11.98	79.89	2663	11.1	73.89	1937.9	10	3.24	72.4	1.1	91	1.55	10.33	-10.7	6.4	-4.2
45	22:24:10	11:00:00	15	2759	11.48	76.56	2535	10.6	70.33	2052.6	9.6	3.57	56.8	1	92	1.62	10.78	-9.2	11.5	2.2
46	22:39:10	11:15:00	15	2546	10.6	70.67	2305	9.6	64	1761	8.5	3.45	61.3	0.9	81	1.7	11.33	-7.4	10.4	3
47	22:54:10	11:30:00	15	2132	8.88	59.22	2068	8.6	57.44	1322.5	7	3.16	82.9	1.3	55	0.62	4.11	-4	8.6	4.5
48	23:09:10	11:45:00	15	1622	6.75	45	1561	6.5	43.33	1211.1	5.5	3.69	63.7	1.1	41	0.57	3.78	-3.1	7.5	4.4
49	23:24:10	12:00:00	15	2653	11.05	73.67	2485	10.3	69	1834.7	9	3.39	73.7	1.3	79	1.35	9	-7.2	7.3	0.1
50	23:39:10	12:15:00	15	1713	7.13	47.56	1557	6.5	43.22	842.5	5	2.82	84.3	1.5	29	0.82	5.44	-4.2	6.4	2.2
51	23:54:10	12:30:00	15	343	1.42	9.44	330	1.4	9.11	116.9	0.9	2.25	28.8	0.5	4	0.1	0.67	-2.1	0	-2.1
52	00:09:10	12:45:00	15	1686	7.02	46.78	1609	6.7	44.67	693.4	4.5	2.55	129.9	2	25	0.48	3.22	-4.4	3.2	-1.2
53	00:24:10	13:00:00	15	2301	9.58	63.89	2178	9.1	60.44	1430.6	7.8	3.04	66.3	1.4	52	0.93	6.22	-8.8	7.5	-1.3
54	00:39:10	13:15:00	15	408	1.7	11.33	367	1.5	10.11	201.4	1.3	2.65	12.8	0.3	6	0.2	1.33	0	0	0
55	00:54:10	13:30:00	15	44	0.18	1.22	44	0.2	1.22	5	0.1	1.01	5.3	0.1	0	0	0	0	0	0
56	01:09:10	13:45:00	15	75	0.3	2	75	0.3	2	1.9	0	0.96	16.3	0.3	0	0	0	0	0	0
57	01:24:10	14:00:00	15	204	0.85	5.67	204	0.8	5.67	13.9	0.2	0.99	35	0.8	0	0	0	0	0	0
58	01:39:10	14:15:00	15	1836	7.65	51	1752	7.3	48.67	1045.5	5.8	3.01	89	1.5	45	0.7	4.67	-5.4	7.6	2.2
59	01:54:10	14:30:00	15	2478	10.32	68.78	2248	9.4	62.44	1687.8	8.5	3.32	54.3	0.9	65	1.53	10.22	-4.2	3.2	-1.1
60	02:09:10	14:45:00	15	1981	8.25	55	1937	8.1	53.78	1063.9	6.5	2.74	92.8	1.6	30	0.38	2.56	-6.4	5.3	-1.1
61	02:24:10	15:00:00	15	2078	8.65	57.67	1949	8.1	54.11	1146.8	6.6	2.89	80.3	1.3	45	0.87	5.78	-4.1	8.4	4.2
62	02:39:10	15:15:00	15	1890	7.87	52.44	1829	7.6	50.78	1205.8	6.4	3.14	63.8	1.1	40	0.58	3.89	-5.1	6.3	1.2
63	02:54:10	15:30:00	15	42	0.17	1.11	42	0.2	1.11	4.3	0.1	1.08	5	0.1	0	0	0	0	0	0
64	03:09:10	15:45:00	15	37	0.15	1	37	0.1	1	2.6	0	1.32	5.5	0.1	0	0	0	0	0	0
65	03:24:10	16:00:00	15	14	0.05	0.33	14	0.1	0.33	1.7	0	1.68	3.4	0	0	0	0	0	0	0
66	03:39:10	16:15:00	15	10	0.03	0.22	10	0	0.22	0	0	0	1.7	0	0	0	0	0	0	0
67	03:54:10	16:30:00	15	1501	6.25	41.67	1450	6	40.22	817.5	5	2.72	61.5	1.1	26	0.4	2.67	-4.3	1	-3.3
68	04:09:10	16:45:00	15	1804	7.52	50.11	1689	7	46.89	930.6	5.3	2.92	102.7	1.7	34	0.7	4.67	-5.2	2.1	-3.1
69	04:24:10	17:00:00	15	1250	5.2	34.67	1187	4.9	32.89	644.8	3.9	2.74	60.8	0.9	26	0.48	3.22	-2.1	5.2	3.1
70	04:39:10	17:15:00	15	407	1.68	11.22	407	1.7	11.22	22.6	0.3	1.07	75.6	1.3	0	0	0	0	0	0
71	04:54:10	17:30:00	15	94	0.38	2.56	94	0.4	2.56	4.1	0.1	0.82	18.5	0.3	0	0	0	0	0	0
72	05:09:10	17:45:00	15	81	0.33	2.22	81	0.3	2.22	6.2	0.1	0.89	12	0.2	0	0	0	0	0	0
73	05:24:10	18:00:00	15	96	0.4	2.67	96	0.4	2.67	10.6	0.2	0.96	13.7	0.3	0	0	0	0	0	0
74	05:39:10	18:15:00	15	571	2.37	15.78	565	2.4	15.67	288.1	1.9	2.6	28.7	0.6	6	0.05	0.33	-2	2.1	0.1
75	05:54:10	18:30:00	15	345	1.43	9.56	339	1.4	9.33	124.2	0.8	2.48	31.3	0.6	4	0.03	0.22	0	1	1
76	06:09:10	18:45:00	15	2	0	0	2	0	0	0	0	0	0.7	0	0	0	0	0	0	0
77	06:24:10	19:00:00	15	8	0.03	0.22	8	0	0.22	0.7	0	0.72	0.7	0	0	0	0	0	0	0
78	06:39:10	19:15:00	15	32	0.13	0.89	32	0.1	0.89	0	0	0	5.3	0.1	0	0	0	0	0	0
79	06:54:10	19:30:00	15	10	0.03	0.22	10	0	0.22	0	0	0	0	0	0	0	0	0	0	0
80	07:09:10	19:45:00	15	10	0.03	0.22	10	0	0.22	0	0	0	7	0	0	0	0	0	0	0
81	07:24:10	20:00:00	15	0	0	0	0	0	0	0	0	0	0	0	0	0	0	0	0	0
82	07:39:10	20:15:00	15	92	0.38	2.56	92	0.4	2.56	8.4	0.1	1.05	14.4	0.3	0	0	0	0	0	0
83	07:54:10	20:30:00	15	1258	5.23	34.89	1173	4.9	32.56	708.6	3.7	3.18	63	1	23	0.52	3.44	-2	3	1
84	08:09:10	20:45:00	15	1217	5.07	33.78	1153	4.8	32	555.4	3.6	2.56	62.4	1.2	18	0.42	2.78	-4.4	4.3	-0.1
85	08:24:10	21:00:00	15	1280	5.33	35.56	1271	5.3	35.22	506.3	3.8	2.21	83.2	1.4	8	0.05	0.33	-2	3.3	1.2
86	08:39:10	21:15:00	15	22	0.08	0.56	22	0.1	0.56	1.2	0	1.2	3.4	0.1	0	0	0	0	0	0
87	08:54:10	21:30:00	15	0	0	0	0	0	0	0	0	0	0	0	0	0	0	0	0	0
88	09:09:10	21:45:00	15	216	0.9	6	216	0.9	6	8.9	0.1	0.99	43	0.8	0	0	0	0	0	0
89	09:24:10	22:00:00	15	130	0.53	3.56	130	0.5	3.56	10.6	0.2	0.88	21.1	0.4	0	0	0	0	0	0
90	09:39:10	22:15:00	15	60	0.25	1.67	60	0.2	1.67	5	0.1	1.01	9.4	0.1	0	0	0	0	0	0
91	09:54:10	22:30:00	15	159	0.65	4.33	159	0.7	4.33	9.4	0.1	1.17	29	0.6	0	0	0	0	0	0
92	10:09:10	22:45:00	15	54	0.22	1.44	54	0.2	1.44	4.3	0.1	1.08	8.6	0.2	0	0	0	0	0	0
93	10:24:10	23:00:00	15	52	0.22	1.44	52	0.2	1.44	5.8	0.1	0.96	6.2	0.1	0	0	0	0	0	0
94	10:39:10	23:15:00	15	964	4.02	26.78	952	4	26.44	421.5	2.8	2.55	61.7	1.1	8	0.1	0.67	-2.2	2.1	-0.1
95	10:54:10	23:30:00	15	1008	4.2	28	968	4	26.89	675.8	3.1	3.59	47.3	0.7	24	0.37	2.44	-2.1	2.2	0.1

## Sheet: Mouse 5
Block	Time	Time	Occupancy (min)	Act Counts	Act (min)	Act (%)	H-Move (counts)	H-Move (min)	H-Move (%)	Travel (cm)	Travel (min)	Travel (cm/s)	Fine Move (cm)	Fine Move (min)	Rear (counts)	Rear time (min)	Rear time (%)	L-Rotations	R-Rotations	Net-Rotations
1	11:05:16	00:00:00	15	2861	11.92	79.44	2757	11.5	76.56	1861.1	9.9	3.13	89.7	1.4	70	0.97	6.44	-11.6	4	-7.6
2	11:20:16	00:15:00	15	2414	10.05	67	2144	8.9	59.56	1278.5	8	2.68	55.3	1.1	55	1.68	11.22	-11.3	6.3	-5
3	11:35:16	00:30:00	15	2643	11	73.33	2314	9.6	64.22	1372.6	8.4	2.73	83.4	1.4	79	2.07	13.78	-11.4	3	-8.4
4	11:50:16	00:45:00	15	2505	10.43	69.56	2168	9	60.22	1282.5	7.9	2.69	64.4	1	56	2.13	14.22	-7.3	3.1	-4.1
5	12:05:16	01:00:00	15	2393	9.97	66.44	2074	8.6	57.56	1228.8	7.5	2.74	57.2	1	64	1.95	13	-8.2	4.2	-4
6	12:20:16	01:15:00	15	2255	9.38	62.56	2043	8.5	56.67	1152.3	7.3	2.61	62.7	1.2	57	1.4	9.33	-6.2	2.1	-4.1
7	12:35:16	01:30:00	15	2217	9.23	61.56	1938	8.1	53.78	962.3	7	2.31	67.7	1.3	37	1.6	10.67	-5.3	5.1	-0.2
8	12:50:16	01:45:00	15	1995	8.3	55.33	1896	7.9	52.67	857.4	6.7	2.14	81.6	1.4	24	0.62	4.11	-6.3	7.3	1
9	13:05:16	02:00:00	15	2089	8.7	58	2036	8.5	56.56	881.6	6.9	2.13	89.6	1.6	13	0.35	2.33	-6.1	2.1	-4
10	13:20:16	02:15:00	15	1268	5.28	35.22	1268	5.3	35.22	455.2	3.8	1.98	85.3	1.5	2	0.02	0.11	-4.2	0	-4.2
11	13:35:16	02:30:00	15	575	2.38	15.89	575	2.4	15.89	115.2	1.5	1.27	53.1	0.9	0	0	0	-2	1.1	-0.9
12	13:50:16	02:45:00	15	8	0.03	0.22	8	0	0.22	0.7	0	0.72	1.4	0	0	0	0	0	0	0
13	14:05:16	03:00:00	15	69	0.28	1.89	69	0.3	1.89	4.8	0.1	1.21	11.4	0.2	0	0	0	0	0	0
14	14:20:16	03:15:00	15	4	0.02	0.11	4	0	0.11	0	0	0	1	0	0	0	0	0	0	0
15	14:35:16	03:30:00	15	79	0.32	2.11	79	0.3	2.11	7.6	0.1	1.27	12.1	0.2	0	0	0	0	0	0
16	14:50:16	03:45:00	15	1207	5.02	33.44	1177	4.9	32.67	423.7	3.9	1.82	60	1.1	10	0.18	1.22	-5.4	2	-3.4
17	15:05:16	04:00:00	15	2226	9.27	61.78	2021	8.4	56.11	905.9	7	2.16	80.3	1.4	28	1.2	8	-5.3	5.4	0.1
18	15:20:16	04:15:00	15	1680	7	46.67	1605	6.7	44.56	574.7	5.2	1.86	88.3	1.6	22	0.58	3.89	-6.5	5.1	-1.4
19	15:35:16	04:30:00	15	673	2.8	18.67	673	2.8	18.67	116	1.6	1.23	66.3	1.4	0	0	0	-5	2	-3
20	15:50:16	04:45:00	15	45	0.18	1.22	45	0.2	1.22	7.4	0.1	1.49	5.8	0.1	0	0	0	0	0	0
21	16:05:16	05:00:00	15	27	0.1	0.67	27	0.1	0.67	3.6	0.1	1.2	4.8	0.1	0	0	0	0	0	0
22	16:20:16	05:15:00	15	44	0.18	1.22	44	0.2	1.22	7.4	0.1	1.49	5.5	0.1	0	0	0	0	0	0
23	16:35:16	05:30:00	15	8	0.03	0.22	8	0	0.22	0	0	0	1.7	0	0	0	0	0	0	0
24	16:50:16	05:45:00	15	6	0.02	0.11	6	0	0.11	0.7	0	0.72	0	0	0	0	0	0	0	0
25	17:05:16	06:00:00	15	127	0.52	3.44	127	0.5	3.44	38.2	0.3	2.01	13	0.1	0	0	0	0	1	1
26	17:20:16	06:15:00	15	40	0.17	1.11	40	0.2	1.11	3.4	0.1	0.84	6	0.2	0	0	0	0	0	0
27	17:35:16	06:30:00	15	0	0	0	0	0	0	0	0	0	0	0	0	0	0	0	0	0
28	17:50:16	06:45:00	15	865	3.6	24	865	3.6	24	169.5	1.9	1.46	99	1.7	0	0	0	-2	2	0
29	18:05:16	07:00:00	15	1343	5.58	37.22	1313	5.5	36.44	476.7	3.9	2.03	94.2	1.6	14	0.27	1.78	-4.1	1	-3.1
30	18:20:16	07:15:00	15	1345	5.6	37.33	1273	5.3	35.33	374.7	3.7	1.68	92.5	1.6	9	0.42	2.78	-5.3	0	-5.3
31	18:35:16	07:30:00	15	170	0.7	4.67	170	0.7	4.67	29.2	0.4	1.27	19	0.3	0	0	0	-1.1	0	-1.1
32	18:50:16	07:45:00	15	79	0.32	2.11	79	0.3	2.11	18.5	0.2	1.54	7.9	0.1	0	0	0	0	0	0
33	19:05:16	08:00:00	15	502	2.08	13.89	502	2.1	13.89	106	1.2	1.41	44.1	0.9	0	0	0	-1	3.3	2.3
34	19:20:16	08:15:00	15	1393	5.8	38.67	1387	5.8	38.44	422.7	4.1	1.73	100.4	1.8	3	0.05	0.33	-6.3	7.2	1
35	19:35:16	08:30:00	15	2189	9.12	60.78	1881	7.8	52.22	1020.2	6.4	2.65	79.7	1.3	47	1.87	12.44	-8.2	4.2	-4
36	19:50:16	08:45:00	15	1969	8.2	54.67	1773	7.4	49.22	937.1	5.7	2.73	105.4	1.7	41	1.25	8.33	-4.2	2.2	-2
37	20:05:16	09:00:00	15	2278	9.48	63.22	2073	8.6	57.56	1136.7	7.1	2.66	71.4	1.3	51	1.53	10.22	-10.1	5.1	-5
38	20:20:16	09:15:00	15	2259	9.4	62.67	1978	8.2	54.89	1284.7	7.1	3.02	70.5	1.2	67	1.82	12.11	-4.1	5.3	1.2
39	20:35:16	09:30:00	15	1848	7.7	51.33	1801	7.5	50	753.9	5.5	2.26	108.1	2.1	21	0.4	2.67	-10.5	3.3	-7.2
40	20:50:16	09:45:00	15	1904	7.93	52.89	1716	7.2	47.67	954.1	5.6	2.86	96.3	1.6	49	1.23	8.22	-7.4	5.4	-2
41	21:05:16	10:00:00	15	1525	6.35	42.33	1515	6.3	42	448.6	4.5	1.66	107.9	2	8	0.07	0.44	-4.4	6.4	2
42	21:20:16	10:15:00	15	1799	7.48	49.89	1683	7	46.67	748.4	5	2.47	121.7	2.2	31	0.78	5.22	-6.2	5	-1.2
43	21:35:16	10:30:00	15	2213	9.22	61.44	1976	8.2	54.89	916.4	6.3	2.43	106.2	1.7	40	1.53	10.22	-2	5.3	3.2
44	21:50:16	10:45:00	15	2105	8.77	58.44	1765	7.3	49	943.4	6	2.63	81.1	1.4	52	1.97	13.11	-4.2	11.9	7.7
45	22:05:16	11:00:00	15	2107	8.77	58.44	1825	7.6	50.67	1064.5	6.4	2.76	65.8	1.1	44	1.57	10.44	-8.3	4	-4.2
46	22:20:16	11:15:00	15	1603	6.67	44.44	1445	6	40.11	701.1	4.6	2.54	70.2	1.3	28	0.95	6.33	-4.1	3.1	-1
47	22:35:16	11:30:00	15	1508	6.28	41.89	1430	6	39.67	577.8	4.5	2.16	86.4	1.5	18	0.62	4.11	-3.1	6.1	3
48	22:50:16	11:45:00	15	2056	8.57	57.11	1888	7.9	52.44	1076.2	6.7	2.66	62.1	1.1	34	1.03	6.89	-4.2	12.4	8.2
49	23:05:16	12:00:00	15	2117	8.82	58.78	1962	8.2	54.44	823.4	6.5	2.12	86.6	1.5	21	0.8	5.33	-6.2	5.3	-0.9
50	23:20:16	12:15:00	15	835	3.47	23.11	808	3.4	22.44	153	1.9	1.34	88.9	1.6	0	0.12	0.78	0	3.1	3.1
51	23:35:16	12:30:00	15	78	0.32	2.11	78	0.3	2.11	3.4	0.1	1.12	15.4	0.3	0	0	0	0	0	0
52	23:50:16	12:45:00	15	41	0.17	1.11	41	0.2	1.11	4.3	0.1	0.86	7.7	0.1	0	0	0	0	0	0
53	00:05:16	13:00:00	15	24	0.1	0.67	24	0.1	0.67	0	0	0	6.7	0.1	0	0	0	0	0	0
54	00:20:16	13:15:00	15	46	0.18	1.22	46	0.2	1.22	3.6	0.1	0.9	8.2	0.2	0	0	0	0	0	0
55	00:35:16	13:30:00	15	15	0.05	0.33	15	0.1	0.33	5.9	0.1	1.96	0	0	0	0	0	-1	0	-1
56	00:50:16	13:45:00	15	27	0.1	0.67	27	0.1	0.67	5.9	0.1	1.17	1.7	0	0	0	0	0	0	0
57	01:05:16	14:00:00	15	205	0.85	5.67	205	0.8	5.67	15.2	0.2	1.09	34.9	0.6	0	0	0	0	0	0
58	01:20:16	14:15:00	15	1442	6	40	1427	5.9	39.56	481.9	4	2.01	109.9	1.9	14	0.2	1.33	-8.2	3	-5.2
59	01:35:16	14:30:00	15	2280	9.5	63.33	1933	8.1	53.67	1165	6.9	2.83	55.9	1	55	2.13	14.22	-10.4	3.2	-7.2
60	01:50:16	14:45:00	15	1764	7.35	49	1642	6.8	45.56	696.4	5.1	2.27	108.9	1.8	25	0.77	5.11	-8.3	4	-4.3
61	02:05:16	15:00:00	15	1439	5.98	39.89	1371	5.7	38	527.8	4.2	2.08	82.4	1.4	14	0.42	2.78	-6.2	3.2	-3
62	02:20:16	15:15:00	15	2036	8.48	56.56	1745	7.3	48.44	961.6	5.8	2.78	87.8	1.5	34	1.73	11.56	-4.5	1	-3.5
63	02:35:16	15:30:00	15	629	2.62	17.44	629	2.6	17.44	107.3	1.5	1.17	66.3	1.2	0	0	0	-3.1	0	-3.1
64	02:50:16	15:45:00	15	74	0.3	2	74	0.3	2	4.3	0	2.16	13	0.2	0	0	0	0	0	0
65	03:05:16	16:00:00	15	46	0.18	1.22	46	0.2	1.22	2.6	0	1.32	7.9	0.2	0	0	0	0	0	0
66	03:20:16	16:15:00	15	130	0.53	3.56	130	0.5	3.56	18.6	0.2	1.33	13.9	0.3	0	0	0	0	0	0
67	03:35:16	16:30:00	15	105	0.43	2.89	105	0.4	2.89	27.7	0.3	1.54	7.4	0.1	0	0	0	-1.1	0	-1.1
68	03:50:16	16:45:00	15	35	0.13	0.89	35	0.1	0.89	9.5	0.1	1.18	2.5	0.1	0	0	0	0	0	0
69	04:05:16	17:00:00	15	65	0.27	1.78	65	0.3	1.78	18.5	0.2	1.54	2.8	0.1	0	0	0	0	0	0
70	04:20:16	17:15:00	15	132	0.55	3.67	132	0.6	3.67	12.7	0.2	0.98	22.7	0.4	0	0	0	0	0	0
71	04:35:16	17:30:00	15	1203	5	33.33	1186	4.9	32.89	342.2	3	1.87	116.8	1.8	7	0.13	0.89	-2.3	3.6	1.2
72	04:50:16	17:45:00	15	2076	8.65	57.67	1954	8.1	54.22	1129.5	6.6	2.84	81.7	1.5	39	0.9	6	-5.2	4.2	-1
73	05:05:16	18:00:00	15	1425	5.93	39.56	1386	5.8	38.44	562.7	4.3	2.19	75.8	1.4	18	0.3	2	-4.3	1	-3.3
74	05:20:16	18:15:00	15	2397	9.98	66.56	2145	8.9	59.56	1254.7	7.5	2.78	81.8	1.4	42	1.43	9.56	-6.1	6.1	0
75	05:35:16	18:30:00	15	1842	7.67	51.11	1841	7.7	51.11	1003.1	6.3	2.67	84.4	1.6	5	0.03	0.22	-6.3	11.5	5.2
76	05:50:16	18:45:00	15	1805	7.52	50.11	1650	6.9	45.78	1167.1	6.2	3.16	37.3	0.7	42	1.07	7.11	-6.3	9.4	3.1
77	06:05:16	19:00:00	15	2146	8.93	59.56	1999	8.3	55.44	1316.5	7.1	3.08	69.7	1.4	30	0.95	6.33	-2.1	4.3	2.2
78	06:20:16	19:15:00	15	774	3.22	21.44	762	3.2	21.11	383.4	2.3	2.78	40.8	0.8	3	0.05	0.33	-1.1	1.1	0.1
79	06:35:16	19:30:00	15	1539	6.4	42.67	1478	6.2	41	689.3	4.9	2.35	78.4	1.3	16	0.37	2.44	-1	4.2	3.2
80	06:50:16	19:45:00	15	1612	6.72	44.78	1602	6.7	44.44	700.7	5.3	2.19	74.1	1.3	8	0.08	0.56	-5.1	5.1	0
81	07:05:16	20:00:00	15	164	0.68	4.56	164	0.7	4.56	14.4	0.2	1.11	26.2	0.5	0	0	0	0	0	0
82	07:20:16	20:15:00	15	0	0	0	0	0	0	0	0	0	0	0	0	0	0	0	0	0
83	07:35:16	20:30:00	15	2	0	0	2	0	0	0	0	0	0.5	0	0	0	0	0	0	0
84	07:50:16	20:45:00	15	56	0.23	1.56	56	0.2	1.56	0	0	0	13	0.2	0	0	0	0	0	0
85	08:05:16	21:00:00	15	22	0.08	0.56	22	0.1	0.56	2.4	0.1	0.8	2.9	0	0	0	0	0	0	0
86	08:20:16	21:15:00	15	8	0.03	0.22	8	0	0.22	1.4	0	0.72	0	0	0	0	0	0	0	0
87	08:35:16	21:30:00	15	665	2.77	18.44	665	2.8	18.44	207.2	1.8	1.95	63.1	0.9	0	0	0	-4.2	1	-3.2
88	08:50:16	21:45:00	15	1607	6.68	44.56	1584	6.6	44	669.7	5.3	2.11	77.1	1.4	8	0.17	1.11	-8.6	3.1	-5.5
89	09:05:16	22:00:00	15	1170	4.87	32.44	1143	4.8	31.67	444.8	3.5	2.14	68.8	1.3	10	0.15	1	-3	2	-1
90	09:20:16	22:15:00	15	1172	4.88	32.56	1167	4.8	32.33	409.1	3.1	2.2	98.4	1.7	3	0.05	0.33	-2	3	1
91	09:35:16	22:30:00	15	81	0.33	2.22	81	0.3	2.22	4.8	0.1	0.96	15.1	0.3	0	0	0	0	0	0
92	09:50:16	22:45:00	15	52	0.22	1.44	52	0.2	1.44	1.2	0	1.2	10.6	0.2	0	0	0	0	0	0
93	10:05:16	23:00:00	15	10	0.03	0.22	10	0	0.22	0	0	0	2.9	0.1	0	0	0	0	0	0
94	10:20:16	23:15:00	15	10	0.03	0.22	10	0	0.22	1	0	0.96	1.7	0	0	0	0	0	0	0
95	10:35:16	23:30:00	15	22	0.08	0.56	22	0.1	0.56	1.2	0	1.2	3.6	0.1	0	0	0	0	0	0
96	10:50:16	23:45:00	15	54	0.22	1.44	54	0.2	1.44	4.3	0.1	1.43	10.8	0.2	0	0	0	0	0	0

## Sheet: Mouse 6
Block	Time	Time	Occupancy (min)	Act Counts	Act (min)	Act (%)	H-Move (counts)	H-Move (min)	H-Move (%)	Travel (cm)	Travel (min)	Travel (cm/s)	Fine Move (cm)	Fine Move (min)	Rear (counts)	Rear time (min)	Rear time (%)	L-Rotations	R-Rotations	Net-Rotations
1	11:05:16	00:00:00	15	2927	12.18	81.22	2822	11.8	78.33	2104.8	10.8	3.26	67.1	1.1	60	0.83	5.56	-10.6	9.6	-1
2	11:20:16	00:15:00	15	2458	10.23	68.22	2269	9.4	63	1581.5	8.7	3.05	44.5	0.8	75	1.25	8.33	-15.4	6.6	-8.9
3	11:35:16	00:30:00	15	2536	10.57	70.44	2358	9.8	65.44	1440.4	8.6	2.79	72.4	1.2	50	1.13	7.56	-9.3	10.5	1.1
4	11:50:16	00:45:00	15	2636	10.98	73.22	2270	9.4	63	1543.1	8.4	3.04	56.6	0.9	76	2	13.33	-8.7	7.4	-1.3
5	12:05:16	01:00:00	15	2412	10.05	67	2235	9.3	62	1361.9	8.1	2.8	67.7	1.1	59	1.2	8	-11.4	7.3	-4.1
6	12:20:16	01:15:00	15	2320	9.67	64.44	2130	8.9	59.11	1254.9	7.8	2.69	73.7	1.2	56	1.2	8	-5.2	6.4	1.1
7	12:35:16	01:30:00	15	2528	10.53	70.22	2355	9.8	65.33	1345.3	8.6	2.62	79.7	1.3	62	1.23	8.22	-12.4	4.4	-8
8	12:50:16	01:45:00	15	2265	9.43	62.89	2028	8.4	56.33	1297.9	7.4	2.92	64.8	0.9	61	1.4	9.33	-5.5	3.2	-2.3
9	13:05:16	02:00:00	15	1482	6.17	41.11	1461	6.1	40.56	626.8	4.4	2.36	96.9	1.5	9	0.15	1	-4.3	3	-1.2
10	13:20:16	02:15:00	15	1043	4.33	28.89	1025	4.3	28.44	358.4	3	1.97	71.2	1.1	11	0.1	0.67	-5.3	2	-3.2
11	13:35:16	02:30:00	15	1405	5.85	39	1402	5.8	38.89	563.7	4	2.32	94.8	1.6	4	0.03	0.22	-1	5.5	4.5
12	13:50:16	02:45:00	15	723	3	20	707	2.9	19.56	307.7	2.2	2.28	34.9	0.6	10	0.12	0.78	-2	2.1	0.1
13	14:05:16	03:00:00	15	285	1.18	7.89	285	1.2	7.89	23.2	0.3	1.22	49.8	0.8	0	0	0	0	0	0
14	14:20:16	03:15:00	15	24	0.1	0.67	24	0.1	0.67	0.7	0	0.72	4.3	0	0	0	0	0	0	0
15	14:35:16	03:30:00	15	41	0.17	1.11	41	0.2	1.11	12.4	0.1	1.54	2.6	0.1	0	0	0	0	0	0
16	14:50:16	03:45:00	15	0	0	0	0	0	0	0	0	0	0	0	0	0	0	0	0	0
17	15:05:16	04:00:00	15	500	2.08	13.89	500	2.1	13.89	192.3	1.4	2.24	32.8	0.6	0	0	0	-1	1	0
18	15:20:16	04:15:00	15	2514	10.47	69.78	2221	9.2	61.67	1372.8	8	2.85	72.6	1.4	82	1.93	12.89	-5.5	6.1	0.6
19	15:35:16	04:30:00	15	2016	8.4	56	1736	7.2	48.22	1017.3	6	2.83	80.8	1.3	48	1.47	9.78	-4	4.3	0.3
20	15:50:16	04:45:00	15	1570	6.53	43.56	1427	5.9	39.56	657.7	4.5	2.46	79.3	1.3	27	0.82	5.44	-5.3	3	-2.3
21	16:05:16	05:00:00	15	711	2.95	19.67	702	2.9	19.44	213.7	1.9	1.89	57.3	1	3	0.03	0.22	-1	0	-1
22	16:20:16	05:15:00	15	67	0.27	1.78	67	0.3	1.78	9.4	0.1	1.56	11	0.1	0	0	0	0	0	0
23	16:35:16	05:30:00	15	25	0.1	0.67	25	0.1	0.67	6	0.1	1.2	0.7	0	0	0	0	0	0	0
24	16:50:16	05:45:00	15	72	0.3	2	72	0.3	2	7.2	0.1	1.03	11	0.2	0	0	0	0	0	0
25	17:05:16	06:00:00	15	36	0.15	1	36	0.1	1	3.1	0.1	1.04	6	0.1	0	0	0	0	0	0
26	17:20:16	06:15:00	15	481	2	13.33	481	2	13.33	107.7	1	1.74	52.7	1.1	0	0	0	0	1	1
27	17:35:16	06:30:00	15	2458	10.23	68.22	2076	8.7	57.67	1331.3	7.6	2.93	69.1	1.1	89	2.5	16.67	-5.1	5	-0.1
28	17:50:16	06:45:00	15	1936	8.07	53.78	1637	6.8	45.44	1041.9	5.8	3.02	64.6	1.1	52	1.8	12	-3	4.2	1.1
29	18:05:16	07:00:00	15	1825	7.6	50.67	1389	5.8	38.56	831.4	4.6	3.01	70.7	1.2	31	2.18	14.56	-5.4	2.1	-3.3
30	18:20:16	07:15:00	15	621	2.58	17.22	620	2.6	17.22	125.5	1.2	1.67	78.2	1.4	1	0.02	0.11	0	2	2
31	18:35:16	07:30:00	15	2128	8.87	59.11	1841	7.7	51.11	1112.1	6.5	2.86	72.3	1.3	46	1.77	11.78	-4.5	7.2	2.8
32	18:50:16	07:45:00	15	256	1.07	7.11	256	1.1	7.11	23.6	0.4	1.07	39.8	0.7	0	0	0	-1	0	-1
33	19:05:16	08:00:00	15	232	0.97	6.44	231	0.9	6.33	57.2	0.4	2.39	33.6	0.5	1	0	0	-1.2	0	-1.2
34	19:20:16	08:15:00	15	2410	10.03	66.89	2104	8.8	58.44	1477.4	7.8	3.18	73.2	1.1	89	2.28	15.22	-2.1	5.2	3
35	19:35:16	08:30:00	15	2347	9.77	65.11	2076	8.7	57.67	1842.1	8	3.82	50.4	0.6	87	2.23	14.89	-10.6	2.1	-8.5
36	19:50:16	08:45:00	15	2601	10.83	72.22	2092	8.7	58.11	1780.1	7.8	3.78	57.1	0.8	81	2.98	19.89	-4.1	3.1	-1
37	20:05:16	09:00:00	15	2200	9.17	61.11	1887	7.8	52.33	1475	7	3.54	64.3	0.9	57	2	13.33	-2	5.4	3.4
38	20:20:16	09:15:00	15	2450	10.2	68	2051	8.5	56.89	1763.7	7.5	3.91	77.7	1.1	95	2.55	17	-7.4	4.3	-3.1
39	20:35:16	09:30:00	15	2433	10.13	67.56	2043	8.5	56.67	1805.5	7.6	3.98	54.3	0.8	75	2.55	17	-5.2	7.6	2.4
40	20:50:16	09:45:00	15	2807	11.68	77.89	2490	10.4	69.11	2010.4	9.6	3.5	54	0.8	91	2.18	14.56	-16.7	7.4	-9.3
41	21:05:16	10:00:00	15	2151	8.95	59.67	1804	7.5	50.11	1435	6.6	3.63	52.7	0.8	76	2.22	14.78	-6.4	8.4	1.9
42	21:20:16	10:15:00	15	2189	9.12	60.78	1992	8.3	55.33	1489.7	7.3	3.38	58	0.9	49	1.38	9.22	-7.6	5.1	-2.4
43	21:35:16	10:30:00	15	2527	10.52	70.11	2211	9.2	61.33	1859.6	8.4	3.68	49.1	0.9	87	2.22	14.78	-7.2	6.2	-1
44	21:50:16	10:45:00	15	1692	7.05	47	1501	6.2	41.67	1035.2	5.3	3.28	55	0.9	37	1.2	8	-2	2	0
45	22:05:16	11:00:00	15	2086	8.68	57.89	1903	7.9	52.78	1332.8	6.7	3.31	79.8	1.2	59	1.42	9.44	-6.2	3.2	-3
46	22:20:16	11:15:00	15	2318	9.65	64.33	2054	8.6	57	1466.9	7	3.47	77.1	1.2	73	1.93	12.89	-4.2	4.5	0.3
47	22:35:16	11:30:00	15	2579	10.73	71.56	2244	9.3	62.33	1791.2	8.6	3.46	58.9	1	75	2.32	15.44	-9.5	5.2	-4.2
48	22:50:16	11:45:00	15	2060	8.58	57.22	1779	7.4	49.33	1091.7	5.8	3.11	91.4	1.5	54	1.8	12	-4.4	9.6	5.3
49	23:05:16	12:00:00	15	2458	10.23	68.22	2246	9.3	62.33	1727.8	8.4	3.43	64.9	0.9	68	1.63	10.89	-9.1	5.1	-4
50	23:20:16	12:15:00	15	2179	9.07	60.44	1866	7.8	51.78	1489.5	7	3.56	49.8	0.8	67	2.18	14.56	-5.3	7.2	1.9
51	23:35:16	12:30:00	15	1825	7.6	50.67	1663	6.9	46.11	1122.3	5.8	3.2	57.2	0.8	52	1.27	8.44	-5	10.4	5.3
52	23:50:16	12:45:00	15	1489	6.2	41.33	1369	5.7	38	657.7	4	2.71	104.6	1.8	28	0.78	5.22	-4.2	0	-4.2
53	00:05:16	13:00:00	15	1542	6.42	42.78	1478	6.2	41	835.5	4.4	3.14	100.4	1.7	31	0.5	3.33	-4.1	2.1	-2
54	00:20:16	13:15:00	15	1578	6.57	43.78	1527	6.3	42.33	725.3	4.8	2.54	98.6	1.6	22	0.4	2.67	-4.1	2.3	-1.8
55	00:35:16	13:30:00	15	782	3.25	21.67	746	3.1	20.67	292	2.4	2.07	41.9	0.8	7	0.23	1.56	-1	4	3
56	00:50:16	13:45:00	15	912	3.8	25.33	912	3.8	25.33	226.6	2	1.86	107.8	1.6	1	0	0	0	1	1
57	01:05:16	14:00:00	15	2430	10.12	67.44	2279	9.5	63.22	1551.5	8.4	3.06	63.7	1.2	62	1.25	8.33	-6.2	5.3	-0.9
58	01:20:16	14:15:00	15	362	1.5	10	362	1.5	10	82.7	0.7	1.92	41.4	0.7	0	0	0	0	1	1
59	01:35:16	14:30:00	15	47	0.18	1.22	47	0.2	1.22	7.9	0.1	1.32	8.6	0.1	0	0	0	0	0	0
60	01:50:16	14:45:00	15	87	0.35	2.33	87	0.3	2.33	15.1	0.1	1.68	11.8	0.2	0	0	0	0	0	0
61	02:05:16	15:00:00	15	63	0.25	1.67	63	0.2	1.67	7.7	0.1	1.28	10.6	0.2	0	0	0	0	0	0
62	02:20:16	15:15:00	15	30	0.12	0.78	30	0.1	0.78	6.5	0.1	1.62	0.7	0	0	0	0	0	0	0
63	02:35:16	15:30:00	15	12	0.05	0.33	12	0.1	0.33	0	0	0	2.6	0	0	0	0	0	0	0
64	02:50:16	15:45:00	15	13	0.05	0.33	13	0.1	0.33	1.4	0	1.44	2.4	0	0	0	0	0	0	0
65	03:05:16	16:00:00	15	641	2.67	17.78	626	2.6	17.33	191	1.4	2.2	56.5	1	7	0.1	0.67	0	2	2
66	03:20:16	16:15:00	15	1494	6.22	41.44	1408	5.9	39.11	1042.5	5	3.45	61.3	0.9	48	0.88	5.89	-1	5.3	4.3
67	03:35:16	16:30:00	15	1601	6.67	44.44	1453	6	40.33	969.6	4.8	3.38	74.6	1.2	37	1	6.67	-7.5	4.3	-3.2
68	03:50:16	16:45:00	15	1331	5.53	36.89	1243	5.2	34.44	682.1	3.9	2.95	83.2	1.1	31	0.65	4.33	-8.3	2.1	-6.3
69	04:05:16	17:00:00	15	1420	5.92	39.44	1369	5.7	38	732.4	4.3	2.84	72	1.2	25	0.48	3.22	-2.1	7.6	5.5
70	04:20:16	17:15:00	15	1903	7.92	52.78	1719	7.2	47.67	1100.6	5.8	3.17	77.2	1.1	44	1.28	8.56	-8.5	3.2	-5.2
71	04:35:16	17:30:00	15	1475	6.13	40.89	1423	5.9	39.44	785.6	5	2.62	55.7	1	34	0.63	4.22	-2	4.1	2.1
72	04:50:16	17:45:00	15	622	2.58	17.22	621	2.6	17.22	204.3	1.5	2.3	59.6	1.1	3	0.02	0.11	0	3.2	3.2
73	05:05:16	18:00:00	15	146	0.6	4	146	0.6	4	14.9	0.2	1.49	26.4	0.4	0	0	0	0	0	0
74	05:20:16	18:15:00	15	75	0.3	2	75	0.3	2	12.2	0.2	1.22	7.2	0.1	0	0	0	0	0	0
75	05:35:16	18:30:00	15	42	0.17	1.11	42	0.2	1.11	1	0	0.96	9.6	0.1	0	0	0	0	0	0
76	05:50:16	18:45:00	15	66	0.27	1.78	66	0.3	1.78	5.3	0.1	1.32	11.8	0.2	0	0	0	0	0	0
77	06:05:16	19:00:00	15	405	1.68	11.22	405	1.7	11.22	111.6	0.9	2.11	46.5	0.8	1	0	0	-1	0	-1
78	06:20:16	19:15:00	15	1941	8.08	53.89	1774	7.4	49.22	1303.4	6.4	3.41	57.8	0.9	60	1.45	9.67	-4.4	7.5	3.1
79	06:35:16	19:30:00	15	2044	8.52	56.78	1954	8.1	54.22	1238.3	6.8	3.06	81	1.3	42	0.75	5	-4.3	3.2	-1.1
80	06:50:16	19:45:00	15	1096	4.57	30.44	1088	4.5	30.22	404.3	3	2.23	83.7	1.5	4	0.05	0.33	-2.1	3.3	1.2
81	07:05:16	20:00:00	15	1094	4.55	30.33	1094	4.5	30.33	475.1	3.5	2.26	58.3	1.2	1	0	0	-3.1	2.2	-0.9
82	07:20:16	20:15:00	15	50	0.2	1.33	50	0.2	1.33	2.2	0	1.08	9.8	0.2	0	0	0	0	0	0
83	07:35:16	20:30:00	15	8	0.03	0.22	8	0	0.22	0	0	0	1.9	0.1	0	0	0	0	0	0
84	07:50:16	20:45:00	15	46	0.18	1.22	46	0.2	1.22	5.5	0.1	1.1	4.6	0.1	0	0	0	0	0	0
85	08:05:16	21:00:00	15	25	0.1	0.67	25	0.1	0.67	1.9	0	0.96	5.3	0.1	0	0	0	0	0	0
86	08:20:16	21:15:00	15	62	0.25	1.67	62	0.2	1.67	6.2	0.1	0.89	9.1	0.2	0	0	0	0	0	0
87	08:35:16	21:30:00	15	46	0.18	1.22	46	0.2	1.22	5.3	0.1	1.32	6.2	0.1	0	0	0	0	0	0
88	08:50:16	21:45:00	15	95	0.38	2.56	95	0.4	2.56	5.8	0.1	0.96	17.5	0.3	0	0	0	0	0	0
89	09:05:16	22:00:00	15	96	0.4	2.67	96	0.4	2.67	8.4	0.1	1.2	14.6	0.3	0	0	0	0	0	0
90	09:20:16	22:15:00	15	12	0.05	0.33	12	0.1	0.33	1.4	0	1.44	0.7	0	0	0	0	0	0	0
91	09:35:16	22:30:00	15	195	0.8	5.33	195	0.8	5.33	69.6	0.6	1.88	8.8	0.2	0	0	0	-1.2	1.1	-0.1
92	09:50:16	22:45:00	15	1099	4.57	30.44	1069	4.5	29.67	387.7	2.9	2.27	94.8	1.6	10	0.23	1.56	-4.3	3.1	-1.1
93	10:05:16	23:00:00	15	1634	6.8	45.33	1551	6.5	43	810.8	5	2.7	74	1.4	27	0.68	4.56	-2	5.1	3.1
94	10:20:16	23:15:00	15	1840	7.67	51.11	1760	7.3	48.89	1093.3	6.1	2.99	68.8	1.2	34	0.7	4.67	-6.3	7.7	1.4
95	10:35:16	23:30:00	15	345	1.43	9.56	345	1.4	9.56	34.1	0.5	1.1	53.1	1	0	0	0	0	0	0
96	10:50:16	23:45:00	15	16	0.07	0.44	16	0.1	0.44	19.7	0.1	6.55	1.7	0.1	0	0	0	0	0	0

## Sheet: Mouse 7
Block	Time	Time	Occupancy (min)	Act Counts	Act (min)	Act (%)	H-Move (counts)	H-Move (min)	H-Move (%)	Travel (cm)	Travel (min)	Travel (cm/s)	Fine Move (cm)	Fine Move (min)	Rear (counts)	Rear time (min)	Rear time (%)	L-Rotations	R-Rotations	Net-Rotations
1	11:10:00	00:00:00	15	2083	8.67	57.78	2010	8.4	55.78	1263.3	7.3	2.86	58.5	1.1	36	0.6	4	-6.1	7.4	1.3
2	11:25:00	00:15:00	15	2143	8.92	59.44	1932	8.1	53.67	1198.4	7.2	2.77	60.4	1	53	1.4	9.33	-4.1	9.5	5.4
3	11:40:00	00:30:00	15	1721	7.17	47.78	1257	5.2	34.89	760.1	4.5	2.83	48	0.8	58	2.5	16.67	-3	6.2	3.2
4	11:55:00	00:45:00	15	1905	7.93	52.89	1629	6.8	45.22	915.8	5.9	2.59	58.9	1.1	52	1.62	10.78	-3.1	4.3	1.1
5	12:10:00	01:00:00	15	1402	5.83	38.89	1257	5.2	34.89	654	4.3	2.54	52.2	1.1	38	0.97	6.44	0	7.2	7.2
6	12:25:00	01:15:00	15	2271	9.45	63	1750	7.3	48.56	1287.3	6.6	3.25	43.5	0.7	87	2.87	19.11	-8.3	7.1	-1.1
7	12:40:00	01:30:00	15	1782	7.42	49.44	1474	6.1	40.89	913.6	5.2	2.9	52.4	0.8	50	1.87	12.44	-4.3	3.3	-1
8	12:55:00	01:45:00	15	2279	9.48	63.22	1943	8.1	53.89	1358.5	7.5	3.03	41.9	0.8	71	1.98	13.22	-5.4	12.5	7.1
9	13:10:00	02:00:00	15	2321	9.67	64.44	1973	8.2	54.78	1432.4	7.4	3.21	44	0.6	67	2.23	14.89	-6.2	7.4	1.1
10	13:25:00	02:15:00	15	2413	10.05	67	2067	8.6	57.33	1690.4	8.2	3.44	34.4	0.6	66	2.18	14.56	-7.1	11.5	4.4
11	13:40:00	02:30:00	15	2062	8.58	57.22	1861	7.8	51.67	1129.7	6.9	2.74	53.5	0.9	45	1.23	8.22	-3.2	9.3	6.1
12	13:55:00	02:45:00	15	1980	8.25	55	1830	7.6	50.78	1079	6.5	2.76	61.7	1	28	0.93	6.22	-4.2	6.1	1.9
13	14:10:00	03:00:00	15	1567	6.52	43.44	1391	5.8	38.56	827.5	4.9	2.8	54	0.9	24	0.92	6.11	-5.4	3	-2.4
14	14:25:00	03:15:00	15	1740	7.25	48.33	1601	6.7	44.44	1040.6	5.7	3.03	63	1	37	0.83	5.56	-6.6	7.4	0.8
15	14:40:00	03:30:00	15	2019	8.4	56	1850	7.7	51.33	1013.2	6.4	2.65	76.9	1.3	35	0.97	6.44	-2.2	6.3	4
16	14:55:00	03:45:00	15	2371	9.87	65.78	2186	9.1	60.67	1414.8	8.2	2.86	46.9	0.9	39	1.2	8	-6.2	13.4	7.2
17	15:10:00	04:00:00	15	805	3.35	22.33	800	3.3	22.22	319.9	2.4	2.19	55.3	1	2	0.03	0.22	-1	2.1	1.1
18	15:25:00	04:15:00	15	1751	7.28	48.56	1607	6.7	44.56	859.2	5.7	2.53	71.4	1.1	23	0.87	5.78	-5.5	3.2	-2.4
19	15:40:00	04:30:00	15	1763	7.33	48.89	1717	7.2	47.67	896.8	6.1	2.46	54.6	0.9	25	0.37	2.44	-3.2	7.7	4.5
20	15:55:00	04:45:00	15	626	2.6	17.33	626	2.6	17.33	95.7	1.2	1.33	85.2	1.5	0	0	0	-2.1	0	-2.1
21	16:10:00	05:00:00	15	1037	4.32	28.78	1031	4.3	28.56	335	2.9	1.95	97.3	1.5	5	0.05	0.33	-1	3.2	2.1
22	16:25:00	05:15:00	15	1670	6.95	46.33	1568	6.5	43.56	755.4	5.4	2.34	64	1.1	22	0.62	4.11	-1	3.1	2.1
23	16:40:00	05:30:00	15	172	0.72	4.78	172	0.7	4.78	11.3	0.2	1.03	32.6	0.5	0	0	0	-1.1	0	-1.1
24	16:55:00	05:45:00	15	0	0	0	0	0	0	0	0	0	0	0	0	0	0	0	0	0
25	17:10:00	06:00:00	15	2	0	0	2	0	0	0	0	0	0	0	0	0	0	0	0	0
26	17:25:00	06:15:00	15	911	3.78	25.22	907	3.8	25.11	261.1	2.2	1.93	96.2	1.4	1	0.02	0.11	-1	1	0
27	17:40:00	06:30:00	15	42	0.17	1.11	42	0.2	1.11	14	0.1	3.5	4.8	0.1	0	0	0	0	0	0
28	17:55:00	06:45:00	15	204	0.85	5.67	204	0.8	5.67	11.8	0.1	1.31	39.9	0.7	0	0	0	0	0	0
29	18:10:00	07:00:00	15	318	1.32	8.78	316	1.3	8.78	85.9	0.7	2.1	31.2	0.6	2	0	0	-1	1	0
30	18:25:00	07:15:00	15	123	0.5	3.33	123	0.5	3.33	11	0.2	1	19	0.4	0	0	0	0	0	0
31	18:40:00	07:30:00	15	528	2.2	14.67	528	2.2	14.67	131.6	1.2	1.78	56.3	1	0	0	0	-2	0	-2
32	18:55:00	07:45:00	15	1573	6.55	43.67	1191	5	33	733.9	4.2	2.9	54.8	0.9	38	2.13	14.22	-1.1	4.2	3.1
33	19:10:00	08:00:00	15	1116	4.65	31	1103	4.6	30.56	478.9	3.4	2.37	70.9	1.3	9	0.12	0.78	-5.4	5.5	0.1
34	19:25:00	08:15:00	15	623	2.58	17.22	622	2.6	17.22	217.6	1.7	2.18	47.6	0.8	1	0.02	0.11	-1.1	2.1	1
35	19:40:00	08:30:00	15	1913	7.97	53.11	1329	5.5	36.89	825.3	4.5	3.08	63	1	52	3.03	20.22	-3.4	2.1	-1.2
36	19:55:00	08:45:00	15	588	2.45	16.33	541	2.2	15	214.5	1.6	2.23	29.3	0.6	7	0.22	1.44	-2	0	-2
37	20:10:00	09:00:00	15	2579	10.73	71.56	1770	7.4	49.11	1452.6	6.6	3.68	48.9	0.8	85	4.42	29.44	-6.4	5.3	-1.1
38	20:25:00	09:15:00	15	738	3.07	20.44	738	3.1	20.44	229.8	1.9	2	79	1.1	0	0	0	-2	2	0
39	20:40:00	09:30:00	15	1766	7.35	49	1436	6	39.89	1016	5.3	3.2	46.8	0.8	53	1.78	11.89	-4.2	4.1	-0.1
40	20:55:00	09:45:00	15	924	3.85	25.67	860	3.6	23.89	309.9	2.3	2.21	66.1	1.1	8	0.33	2.22	-1	0	-1
41	21:10:00	10:00:00	15	1037	4.32	28.78	1037	4.3	28.78	323.7	3	1.79	74.2	1.1	0	0	0	-5.3	5	-0.2
42	21:25:00	10:15:00	15	2296	9.57	63.78	1820	7.6	50.56	1165.3	6.5	2.97	61.5	1.1	60	2.5	16.67	-5.4	10.6	5.2
43	21:40:00	10:30:00	15	894	3.72	24.78	893	3.7	24.78	227.4	2.4	1.58	81.4	1.5	1	0	0	-4	3	-1
44	21:55:00	10:45:00	15	688	2.87	19.11	648	2.7	18	296.2	1.9	2.53	50.1	0.8	12	0.23	1.56	0	3.1	3.1
45	22:10:00	11:00:00	15	2467	10.27	68.44	2047	8.5	56.78	1406.8	7.4	3.18	54.6	0.9	59	2.17	14.44	-3.1	7.5	4.4
46	22:25:00	11:15:00	15	1109	4.62	30.78	940	3.9	26.11	545.5	3	2.98	39.8	0.8	19	0.85	5.67	-2	4	2
47	22:40:00	11:30:00	15	831	3.45	23	821	3.4	22.78	361.7	2.6	2.28	52.2	0.9	5	0.07	0.44	0	1.1	1.1
48	22:55:00	11:45:00	15	281	1.17	7.78	281	1.2	7.78	106.6	0.8	2.27	20.6	0.3	0	0	0	0	0	0
49	23:10:00	12:00:00	15	701	2.92	19.44	697	2.9	19.33	310.6	2	2.53	41.4	0.7	5	0.05	0.33	-1.1	1.1	0
50	23:25:00	12:15:00	15	229	0.95	6.33	229	0.9	6.33	31.3	0.4	1.3	35.3	0.6	0	0	0	-1.1	0	-1.1
51	23:40:00	12:30:00	15	82	0.33	2.22	82	0.3	2.22	8.2	0.1	1.03	11.1	0.2	0	0	0	0	0	0
52	23:55:00	12:45:00	15	239	0.98	6.56	239	1	6.56	19.4	0.3	1.02	40.8	0.8	0	0	0	0	0	0
53	00:10:00	13:00:00	15	103	0.42	2.78	103	0.4	2.78	7	0.1	0.99	17	0.3	0	0	0	0	0	0
54	00:25:00	13:15:00	15	218	0.9	6	218	0.9	6	53.5	0.5	1.78	20.2	0.4	0	0	0	0	0	0
55	00:40:00	13:30:00	15	725	3.02	20.11	711	3	19.67	252.4	2.1	1.96	49.3	0.9	4	0.12	0.78	-3	1	-2
56	00:55:00	13:45:00	15	913	3.8	25.33	902	3.8	25	368.2	2.7	2.25	60	1	9	0.15	1	-2.1	2.1	0
57	01:10:00	14:00:00	15	1160	4.83	32.22	1014	4.2	28.11	479.7	2.9	2.77	78.4	1.2	19	0.78	5.22	-4.1	3.1	-1
58	01:25:00	14:15:00	15	34	0.13	0.89	34	0.1	0.89	1.7	0	0.84	6.2	0.1	0	0	0	0	0	0
59	01:40:00	14:30:00	15	743	3.08	20.56	738	3.1	20.44	220.7	2	1.82	62	0.9	3	0.03	0.22	-3.1	2	-1.1
60	01:55:00	14:45:00	15	82	0.33	2.22	82	0.3	2.22	8.9	0.1	0.99	10.4	0.2	0	0	0	0	0	0
61	02:10:00	15:00:00	15	136	0.57	3.78	136	0.6	3.78	6.7	0.1	0.84	25.2	0.4	0	0	0	0	0	0
62	02:25:00	15:15:00	15	311	1.28	8.56	311	1.3	8.56	66.9	0.6	2.03	47.9	0.8	0	0	0	0	1.1	1.1
63	02:40:00	15:30:00	15	4	0.02	0.11	4	0	0.11	0	0	0	1.4	0	0	0	0	0	0	0
64	02:55:00	15:45:00	15	6	0.02	0.11	6	0	0.11	0	0	0	1.9	0	0	0	0	0	0	0
65	03:10:00	16:00:00	15	40	0.17	1.11	40	0.2	1.11	9.1	0.1	1.82	3.1	0.1	0	0	0	0	0	0
66	03:25:00	16:15:00	15	313	1.3	8.67	313	1.3	8.67	54.9	0.7	1.41	38.8	0.7	0	0	0	0	1	1
67	03:40:00	16:30:00	15	1047	4.35	29	992	4.1	27.56	420	3.2	2.18	57.4	1.1	15	0.38	2.56	-2	2	0
68	03:55:00	16:45:00	15	2024	8.43	56.22	1622	6.8	45	926.8	5.6	2.76	69.3	1.1	41	2.23	14.89	-4.3	6	1.8
69	04:10:00	17:00:00	15	214	0.88	5.89	214	0.9	5.89	35.2	0.5	1.1	23.8	0.4	0	0	0	-1	0	-1
70	04:25:00	17:15:00	15	167	0.68	4.56	167	0.7	4.56	4.1	0.1	1.02	36	0.5	0	0	0	0	0	0
71	04:40:00	17:30:00	15	59	0.23	1.56	59	0.2	1.56	7	0.1	1.39	6.7	0.1	0	0	0	0	0	0
72	04:55:00	17:45:00	15	0	0	0	0	0	0	0	0	0	0	0	0	0	0	0	0	0
73	05:10:00	18:00:00	15	22	0.08	0.56	22	0.1	0.56	1.2	0	1.2	4.6	0.1	0	0	0	0	0	0
74	05:25:00	18:15:00	15	658	2.73	18.22	644	2.7	17.89	260.9	1.7	2.51	52.3	0.8	8	0.15	1	-1	0	-1
75	05:40:00	18:30:00	15	1482	6.17	41.11	1363	5.7	37.78	566	4.2	2.24	84.8	1.7	15	0.65	4.33	-4.2	4.2	0
76	05:55:00	18:45:00	15	1124	4.68	31.22	1115	4.6	30.89	412.3	3.3	2.08	84.4	1.6	5	0.05	0.33	-6.2	2	-4.2
77	06:10:00	19:00:00	15	1554	6.47	43.11	1469	6.1	40.78	758.7	5	2.55	67.7	1.3	11	0.43	2.89	-4.2	5.2	1
78	06:25:00	19:15:00	15	2	0	0	2	0	0	0	0	0	0	0	0	0	0	0	0	0
79	06:40:00	19:30:00	15	83	0.33	2.22	82	0.3	2.22	6.6	0.1	1.1	14.3	0.2	1	0	0	-1	0	-1
80	06:55:00	19:45:00	15	250	1.03	6.89	250	1	6.89	111.6	0.6	2.94	21.8	0.4	0	0	0	-2	0	-2
81	07:10:00	20:00:00	15	0	0	0	0	0	0	0	0	0	0	0	0	0	0	0	0	0
82	07:25:00	20:15:00	15	62	0.25	1.67	62	0.2	1.67	0	0	0	14.9	0.3	0	0	0	0	0	0
83	07:40:00	20:30:00	15	507	2.1	14	492	2	13.67	163.2	1.4	1.92	33.4	0.8	3	0.08	0.56	-1	0	-1
84	07:55:00	20:45:00	15	0	0	0	0	0	0	0	0	0	0	0	0	0	0	0	0	0
85	08:10:00	21:00:00	15	0	0	0	0	0	0	0	0	0	0	0	0	0	0	0	0	0
86	08:25:00	21:15:00	15	0	0	0	0	0	0	0	0	0	0	0	0	0	0	0	0	0
87	08:40:00	21:30:00	15	54	0.22	1.44	54	0.2	1.44	1.9	0	0.96	11.6	0.2	0	0	0	0	0	0
88	08:55:00	21:45:00	15	20	0.08	0.56	20	0.1	0.56	3.2	0.1	1.07	1.4	0	0	0	0	0	0	0
89	09:10:00	22:00:00	15	443	1.83	12.22	443	1.8	12.22	123.6	1.2	1.77	37.5	0.8	1	0	0	-1	1.1	0.1
90	09:25:00	22:15:00	15	1460	6.08	40.56	1428	6	39.67	679.3	4.3	2.62	101.5	1.8	8	0.22	1.44	-3	3.2	0.1
91	09:40:00	22:30:00	15	775	3.22	21.44	760	3.2	21.11	275.2	2.1	2.2	67.9	0.9	7	0.08	0.56	-4	1	-3
92	09:55:00	22:45:00	15	258	1.07	7.11	258	1.1	7.11	21.4	0.3	1.34	44.4	1	0	0	0	0	0	0
93	10:10:00	23:00:00	15	75	0.3	2	75	0.3	2	8.3	0.1	1.38	10	0.2	0	0	0	-1	0	-1
94	10:25:00	23:15:00	15	8	0.03	0.22	8	0	0.22	0	0	0	2.4	0.1	0	0	0	0	0	0
95	10:40:00	23:30:00	15	115	0.47	3.11	115	0.5	3.11	9.4	0.1	1.04	18.2	0.3	0	0	0	0	0	0
96	10:55:00	23:45:00	15	32	0.13	0.89	32	0.1	0.89	12.3	0	6.14	6.5	0.1	0	0	0	0	0	0

## Sheet: Mouse 8
Block	Time	Time	Occupancy (min)	Act Counts	Act (min)	Act (%)	H-Move (counts)	H-Move (min)	H-Move (%)	Travel (cm)	Travel (min)	Travel (cm/s)	Fine Move (cm)	Fine Move (min)	Rear (counts)	Rear time (min)	Rear time (%)	L-Rotations	R-Rotations	Net-Rotations
1	11:10:00	00:00:00	15	2340	9.75	65	2207	9.2	61.22	1616	8	3.37	71.1	1.4	45	0.87	5.78	-9.5	7.5	-2
2	11:25:00	00:15:00	15	2211	9.2	61.33	2028	8.4	56.33	1300.3	7.4	2.94	69.3	1.1	57	1.25	8.33	-3.3	8.4	5.1
3	11:40:00	00:30:00	15	2417	10.07	67.11	2218	9.2	61.56	1622.2	8.5	3.19	43.9	0.6	72	1.52	10.11	-7.3	10.5	3.3
4	11:55:00	00:45:00	15	1420	5.92	39.44	1334	5.5	37	711.3	4.7	2.5	59.3	1	23	0.5	3.33	-6.3	7.2	0.9
5	12:10:00	01:00:00	15	1918	7.98	53.22	1726	7.2	47.89	909.6	6.2	2.45	57.5	1.2	48	1.05	7	-6.6	8.1	1.5
6	12:25:00	01:15:00	15	2272	9.47	63.11	2033	8.5	56.44	1292.9	7.8	2.75	40.2	0.7	59	1.55	10.33	-5.4	11.3	5.9
7	12:40:00	01:30:00	15	2310	9.62	64.11	1986	8.3	55.11	1316.9	7.5	2.95	43.6	0.8	64	1.9	12.67	-8.5	3.1	-5.4
8	12:55:00	01:45:00	15	1244	5.18	34.56	1207	5	33.44	536.1	4.3	2.09	32.6	0.7	14	0.22	1.44	-3	2	-1
9	13:10:00	02:00:00	15	2203	9.17	61.11	1983	8.2	55	1393.1	7.4	3.15	38.9	0.7	59	1.57	10.44	-9.1	3	-6.1
10	13:25:00	02:15:00	15	2025	8.43	56.22	1828	7.6	50.78	1089.3	6.5	2.79	67.3	1.2	53	1.22	8.11	-5	6.4	1.4
11	13:40:00	02:30:00	15	2150	8.95	59.67	1979	8.2	54.89	1165	7.2	2.7	56.9	1	48	1.13	7.56	-5.1	9.6	4.5
12	13:55:00	02:45:00	15	2032	8.47	56.44	1920	8	53.33	1073.3	6.7	2.68	88.2	1.4	27	0.67	4.44	-5.2	8.3	3.2
13	14:10:00	03:00:00	15	1464	6.1	40.67	1383	5.8	38.33	684	4.5	2.54	83.8	1.4	25	0.57	3.78	-5.2	1	-4.2
14	14:25:00	03:15:00	15	1960	8.17	54.44	1888	7.9	52.44	934.9	6.5	2.4	81.8	1.4	26	0.5	3.33	-5.4	5.5	0.1
15	14:40:00	03:30:00	15	803	3.33	22.22	801	3.3	22.22	218.6	2	1.81	75.2	1.4	3	0.02	0.11	0	3.1	3.1
16	14:55:00	03:45:00	15	198	0.82	5.44	198	0.8	5.44	15.8	0.3	0.93	33.6	0.6	0	0	0	0	0	0
17	15:10:00	04:00:00	15	0	0	0	0	0	0	0	0	0	0	0	0	0	0	0	0	0
18	15:25:00	04:15:00	15	151	0.62	4.11	151	0.6	4.11	8.4	0.1	1.2	27.8	0.4	0	0	0	0	0	0
19	15:40:00	04:30:00	15	391	1.62	10.78	391	1.6	10.78	69.3	0.7	1.69	52.8	0.9	0	0	0	0	1	1
20	15:55:00	04:45:00	15	1539	6.4	42.67	1510	6.3	41.89	547.5	4.5	2.03	127.8	2	14	0.23	1.56	-5.1	4.1	-1
21	16:10:00	05:00:00	15	1833	7.63	50.89	1703	7.1	47.22	955	5.9	2.68	76.7	1.2	32	0.82	5.44	-5.1	8.2	3
22	16:25:00	05:15:00	15	1250	5.2	34.67	1232	5.1	34.22	555.8	4.1	2.27	59.7	1.1	9	0.15	1	-6.3	2	-4.3
23	16:40:00	05:30:00	15	369	1.53	10.22	369	1.5	10.22	22.4	0.3	1.12	67.1	1.2	0	0	0	-1	0	-1
24	16:55:00	05:45:00	15	1358	5.65	37.67	1353	5.6	37.56	424.8	3.8	1.86	121.4	1.9	2	0.05	0.33	-1	4	3
25	17:10:00	06:00:00	15	117	0.48	3.22	117	0.5	3.22	36.3	0.3	2.27	10.6	0.2	0	0	0	-1	0	-1
26	17:25:00	06:15:00	15	62	0.25	1.67	62	0.2	1.67	5.8	0.1	0.96	9.8	0.2	0	0	0	0	0	0
27	17:40:00	06:30:00	15	0	0	0	0	0	0	0	0	0	0	0	0	0	0	0	0	0
28	17:55:00	06:45:00	15	149	0.62	4.11	149	0.6	4.11	36	0.4	1.64	15	0.2	0	0	0	0	0	0
29	18:10:00	07:00:00	15	67	0.27	1.78	67	0.3	1.78	26.2	0.2	1.87	3.9	0.1	0	0	0	0	1	1
30	18:25:00	07:15:00	15	62	0.25	1.67	62	0.2	1.67	2.6	0.1	0.88	11.3	0.2	0	0	0	0	0	0
31	18:40:00	07:30:00	15	629	2.62	17.44	625	2.6	17.33	137.3	1.6	1.45	60.9	0.9	2	0.02	0.11	-1	0	-1
32	18:55:00	07:45:00	15	2676	11.15	74.33	2285	9.5	63.44	1769.3	8.6	3.42	57.4	1	89	2.47	16.44	-8.5	6.4	-2.1
33	19:10:00	08:00:00	15	2826	11.77	78.44	2424	10.1	67.33	2135.7	9.4	3.8	48.9	0.9	101	2.35	15.67	-11.8	6.4	-5.4
34	19:25:00	08:15:00	15	888	3.7	24.67	796	3.3	22.11	454.4	2.5	2.97	49.4	0.8	18	0.58	3.89	-5.4	3.2	-2.3
35	19:40:00	08:30:00	15	3123	13	86.67	2412	10.1	67	2625.8	9.5	4.62	62.1	0.8	128	4.37	29.11	-3.1	10.4	7.3
36	19:55:00	08:45:00	15	2686	11.18	74.56	2165	9	60.11	2381.8	8.5	4.65	43.7	0.7	109	3.1	20.67	-8.4	8.3	-0.1
37	20:10:00	09:00:00	15	2296	9.57	63.78	2051	8.5	56.89	1684.5	7.5	3.75	61.8	1.1	72	1.63	10.89	-6.3	9.5	3.3
38	20:25:00	09:15:00	15	2778	11.57	77.11	2367	9.8	65.67	2398.3	9.1	4.41	46.3	0.8	90	2.58	17.22	-7.2	9.2	2.1
39	20:40:00	09:30:00	15	2509	10.45	69.67	2242	9.3	62.22	2036.4	8.3	4.11	64.7	1.1	76	1.73	11.56	-11.8	7.1	-4.7
40	20:55:00	09:45:00	15	1340	5.58	37.22	1183	4.9	32.78	1070.7	4.5	3.98	26.4	0.3	44	1.03	6.89	-6.4	1.1	-5.4
41	21:10:00	10:00:00	15	2902	12.08	80.56	2317	9.7	64.33	2168.7	8.8	4.12	51.3	0.8	69	2.95	19.67	-5.3	10.6	5.3
42	21:25:00	10:15:00	15	2352	9.8	65.33	2077	8.7	57.67	1609	7.5	3.55	55.8	1.1	57	1.58	10.56	-10.3	6.2	-4.1
43	21:40:00	10:30:00	15	1482	6.17	41.11	1351	5.6	37.44	1020.6	4.7	3.61	48.4	0.8	31	0.82	5.44	-3.1	1	-2.1
44	21:55:00	10:45:00	15	2327	9.68	64.56	1838	7.7	51	1572	6.8	3.84	50.1	1	59	2.53	16.89	-4.3	5.3	1
45	22:10:00	11:00:00	15	2196	9.15	61	2034	8.5	56.44	1527.7	7.5	3.41	61.7	1.1	41	0.92	6.11	-10.5	4	-6.5
46	22:25:00	11:15:00	15	1718	7.15	47.67	1496	6.2	41.56	1052.2	5.3	3.31	51.3	1	30	1.18	7.89	-1.1	6.4	5.2
47	22:40:00	11:30:00	15	771	3.2	21.33	687	2.9	19	445.3	2.4	3.14	30	0.5	17	0.48	3.22	-2	1	-1
48	22:55:00	11:45:00	15	1612	6.72	44.78	1541	6.4	42.78	983.5	5.1	3.21	64	1.3	24	0.47	3.11	0	7.2	7.2
49	23:10:00	12:00:00	15	388	1.62	10.78	388	1.6	10.78	42.4	0.6	1.25	55.3	1	0	0	0	-1.1	0	-1.1
50	23:25:00	12:15:00	15	68	0.28	1.89	68	0.3	1.89	8.6	0.1	1.44	10.2	0.2	0	0	0	0	0	0
51	23:40:00	12:30:00	15	144	0.6	4	144	0.6	4	14.9	0.2	1.14	24	0.4	0	0	0	0	0	0
52	23:55:00	12:45:00	15	325	1.35	9	325	1.4	9	91.4	0.8	1.9	32.3	0.5	0	0	0	-1.1	0	-1.1
53	00:10:00	13:00:00	15	1988	8.28	55.22	1633	6.8	45.33	1125.9	6	3.15	52.5	1	51	1.95	13	-3.3	7.6	4.3
54	00:25:00	13:15:00	15	1060	4.42	29.44	1044	4.3	29	350.3	2.5	2.29	104	1.8	6	0.13	0.89	-4.1	2.1	-2
55	00:40:00	13:30:00	15	1106	4.6	30.67	1040	4.3	28.89	577.9	3.5	2.71	49.1	0.8	14	0.38	2.56	-1.1	3.2	2.2
56	00:55:00	13:45:00	15	1340	5.58	37.22	1278	5.3	35.44	722.5	4.1	2.93	78.9	1.3	21	0.38	2.56	-2.2	2.2	-0.1
57	01:10:00	14:00:00	15	577	2.4	16	577	2.4	16	49.2	0.8	1.02	92.7	1.6	0	0	0	-1	0	-1
58	01:25:00	14:15:00	15	151	0.62	4.11	151	0.6	4.11	9.1	0.1	1.14	27.6	0.5	0	0	0	0	0	0
59	01:40:00	14:30:00	15	177	0.73	4.89	177	0.7	4.89	14.9	0.2	1.06	29.3	0.6	0	0	0	0	0	0
60	01:55:00	14:45:00	15	24	0.1	0.67	24	0.1	0.67	5	0.1	1.26	2.6	0	0	0	0	0	0	0
61	02:10:00	15:00:00	15	308	1.28	8.56	307	1.3	8.44	108.8	0.8	2.27	32.2	0.5	1	0	0	-1	1	0
62	02:25:00	15:15:00	15	971	4.03	26.89	905	3.8	25.11	395.4	2.7	2.46	58.2	1.1	20	0.33	2.22	-1	2.1	1.1
63	02:40:00	15:30:00	15	1689	7.03	46.89	1487	6.2	41.22	906.4	4.9	3.1	81.2	1.2	28	1.1	7.33	-5.2	4.1	-1.1
64	02:55:00	15:45:00	15	1031	4.28	28.56	1031	4.3	28.56	436.5	3.1	2.33	63.1	1.1	1	0.02	0.11	-4.2	1	-3.2
65	03:10:00	16:00:00	15	1341	5.58	37.22	1233	5.1	34.22	777.8	4.5	2.9	36.6	0.7	18	0.53	3.56	-5.3	1	-4.2
66	03:25:00	16:15:00	15	1276	5.32	35.44	1270	5.3	35.22	696.9	4	2.93	84.4	1.4	7	0.07	0.44	-3.1	2.1	-1
67	03:40:00	16:30:00	15	14	0.05	0.33	14	0.1	0.33	0	0	0	3.4	0.1	0	0	0	0	0	0
68	03:55:00	16:45:00	15	58	0.23	1.56	58	0.2	1.56	5.8	0.1	0.96	7.9	0.1	0	0	0	0	0	0
69	04:10:00	17:00:00	15	50	0.2	1.33	50	0.2	1.33	4.6	0.1	0.91	8.2	0.1	0	0	0	0	0	0
70	04:25:00	17:15:00	15	114	0.47	3.11	114	0.5	3.11	7.9	0.1	1.13	19	0.3	0	0	0	0	0	0
71	04:40:00	17:30:00	15	20	0.08	0.56	20	0.1	0.56	0	0	0	5	0.1	0	0	0	0	0	0
72	04:55:00	17:45:00	15	436	1.82	12.11	436	1.8	12.11	27.9	0.4	1.12	82.3	1.3	0	0	0	0	0	0
73	05:10:00	18:00:00	15	1138	4.73	31.56	1110	4.6	30.78	514.5	3.5	2.47	71.4	1.2	16	0.22	1.44	-4	3	-1
74	05:25:00	18:15:00	15	1295	5.38	35.89	1125	4.7	31.22	551.9	3.5	2.64	61.7	1.2	22	0.85	5.67	-2	5.1	3.1
75	05:40:00	18:30:00	15	384	1.6	10.67	374	1.6	10.33	118.7	0.8	2.37	40.9	0.7	4	0.05	0.33	-1.1	0	-1.1
76	05:55:00	18:45:00	15	129	0.53	3.56	129	0.5	3.56	12	0.2	1.2	17.3	0.4	0	0	0	0	0	0
77	06:10:00	19:00:00	15	130	0.53	3.56	130	0.5	3.56	7.7	0.1	1.1	25.7	0.5	0	0	0	0	0	0
78	06:25:00	19:15:00	15	54	0.22	1.44	54	0.2	1.44	1.7	0	0.84	11.8	0.2	0	0	0	0	0	0
79	06:40:00	19:30:00	15	51	0.2	1.33	51	0.2	1.33	1	0	0.96	10.6	0.1	0	0	0	0	0	0
80	06:55:00	19:45:00	15	67	0.27	1.78	67	0.3	1.78	2.2	0.1	0.72	14.6	0.2	0	0	0	0	0	0
81	07:10:00	20:00:00	15	132	0.55	3.67	132	0.6	3.67	71.2	0.4	2.85	8.2	0.1	0	0	0	0	0	0
82	07:25:00	20:15:00	15	0	0	0	0	0	0	0	0	0	0	0	0	0	0	0	0	0
83	07:40:00	20:30:00	15	0	0	0	0	0	0	0	0	0	0	0	0	0	0	0	0	0
84	07:55:00	20:45:00	15	155	0.63	4.22	155	0.6	4.22	16.6	0.2	1.18	19.7	0.4	0	0	0	0	0	0
85	08:10:00	21:00:00	15	97	0.4	2.67	97	0.4	2.67	5	0.1	1.26	19.7	0.4	0	0	0	0	0	0
86	08:25:00	21:15:00	15	286	1.18	7.89	286	1.2	7.89	19.3	0.3	1.02	49.4	0.8	0	0	0	-1	0	-1
87	08:40:00	21:30:00	15	1756	7.32	48.78	1643	6.8	45.56	1028.6	5.9	2.89	48.3	0.9	29	0.6	4	-5.2	7.6	2.4
88	08:55:00	21:45:00	15	1569	6.53	43.56	1476	6.2	41	685.7	4.9	2.34	69.3	1.2	15	0.52	3.44	-5.3	6	0.7
89	09:10:00	22:00:00	15	843	3.5	23.33	841	3.5	23.33	226.8	1.8	2.14	91.9	1.8	2	0.02	0.11	-2.1	2	-0.1
90	09:25:00	22:15:00	15	830	3.45	23	808	3.4	22.44	305.8	2.1	2.41	72.9	1.2	5	0.13	0.89	-4.5	2.3	-2.2
91	09:40:00	22:30:00	15	23	0.08	0.56	23	0.1	0.56	0.7	0	0.72	4.8	0.1	0	0	0	0	0	0
92	09:55:00	22:45:00	15	76	0.32	2.11	76	0.3	2.11	5	0.1	1.01	13.7	0.2	0	0	0	0	0	0
93	10:10:00	23:00:00	15	14	0.05	0.33	14	0.1	0.33	1.7	0	0.84	1.9	0.1	0	0	0	0	0	0
94	10:25:00	23:15:00	15	22	0.08	0.56	22	0.1	0.56	4.3	0.1	1.08	1.7	0	0	0	0	0	0	0
95	10:40:00	23:30:00	15	59	0.23	1.56	59	0.2	1.56	7.9	0.1	0.88	6.2	0.1	0	0	0	0	0	0
96	10:55:00	23:45:00	15	47	0.18	1.22	47	0.2	1.22	20.4	0.1	2.91	6.2	0.1	0	0	0	0	0	0
