# Supplementary material for: Locomotor activity as an effective measure of the severity of inflammatory arthritis in a mouse model
Source: PLoS One. 2024 Jan 17;19(1):e0291399. doi: 10.1371/journal.pone.0291399 (PMC10793911; doi:10.1371/journal.pone.0291399)
Supplement: S4 File — (XLSX) [file pone.0291399.s019.xlsx]

## Sheet: Mouse 1
Block	Time	Time	Occupancy (min)	Act Counts	Act (min)	Act (%)	H-Move (counts)	H-Move (min)	H-Move (%)	Travel (cm)	Travel (min)	Travel (cm/s)	Fine Move (cm)	Fine Move (min)	Rear (counts)	Rear time (min)	Rear time (%)	L-Rotations	R-Rotations	Net-Rotations
1	11:24:56	00:00:00	15	2376	9.9	66	2353	9.8	65.33	920.1	7.8	1.96	112.5	2	15	0.23	1.56	-14.9	6.4	-8.5
2	11:39:56	00:15:00	15	2566	10.68	71.22	2451	10.2	68	1189.5	8.7	2.28	79.4	1.4	36	0.83	5.56	-7.2	8.1	0.9
3	11:54:56	00:30:00	15	1712	7.13	47.56	1699	7.1	47.11	594.5	5.1	1.94	100.4	1.9	19	0.13	0.89	-6	5.4	-0.6
4	12:09:56	00:45:00	15	2071	8.62	57.44	2046	8.5	56.78	844.1	6.8	2.08	98.9	1.7	12	0.18	1.22	-4.5	13	8.5
5	12:24:56	01:00:00	15	2164	9.02	60.11	2106	8.8	58.44	939.1	7.2	2.16	84.3	1.5	17	0.35	2.33	-4.1	8.3	4.3
6	12:39:56	01:15:00	15	1870	7.78	51.89	1843	7.7	51.11	883.2	6.2	2.38	78.4	1.5	13	0.23	1.56	-3.1	5.1	2
7	12:54:56	01:30:00	15	2104	8.77	58.44	2056	8.6	57.11	1023.6	7.4	2.32	65.6	1.2	21	0.4	2.67	-6.5	10.2	3.6
8	13:09:56	01:45:00	15	2192	9.13	60.89	2128	8.9	59.11	703.9	6.4	1.82	149.9	2.5	12	0.4	2.67	-10.3	3.1	-7.1
9	13:24:56	02:00:00	15	2131	8.87	59.11	2012	8.4	55.89	916.9	7	2.17	74.6	1.5	27	0.72	4.78	-8.5	1	-7.5
10	13:39:56	02:15:00	15	1588	6.62	44.11	1585	6.6	44	551	5	1.84	78.4	1.5	2	0.02	0.11	-6.4	6.5	0.1
11	13:54:56	02:30:00	15	1579	6.57	43.78	1570	6.5	43.56	494.6	4.6	1.8	114.6	2	6	0.08	0.56	-6.1	2.1	-4
12	14:09:56	02:45:00	15	1551	6.45	43	1550	6.5	43	489.1	4.7	1.75	101.1	1.8	1	0	0	-6.1	5	-1.1
13	14:24:56	03:00:00	15	1720	7.17	47.78	1714	7.1	47.56	723.9	5.7	2.11	75.8	1.4	4	0.07	0.44	-5	1	-4
14	14:39:56	03:15:00	15	264	1.1	7.33	264	1.1	7.33	44.8	0.6	1.24	26.7	0.4	0	0	0	-2	0	-2
15	14:54:56	03:30:00	15	747	3.1	20.67	747	3.1	20.67	175.1	2.1	1.36	55.6	1	0	0	0	-1.2	1	-0.2
16	15:09:56	03:45:00	15	1875	7.8	52	1874	7.8	52	542.7	5.5	1.63	129.1	2.3	1	0.02	0.11	-8.4	4.1	-4.2
17	15:24:56	04:00:00	15	1938	8.07	53.78	1938	8.1	53.78	716.8	6.5	1.83	88.7	1.8	0	0	0	-3	8.8	5.7
18	15:39:56	04:15:00	15	1054	4.38	29.22	1054	4.4	29.22	234.6	2.7	1.45	102.7	1.6	0	0	0	-2.1	7.3	5.3
19	15:54:56	04:30:00	15	5	0.02	0.11	5	0	0.11	0	0	0	1.2	0	0	0	0	0	0	0
20	16:09:56	04:45:00	15	42	0.17	1.11	42	0.2	1.11	25.8	0.2	2.58	0.8	0	0	0	0	0	1	1
21	16:24:56	05:00:00	15	0	0	0	0	0	0	0	0	0	0	0	0	0	0	0	0	0
22	16:39:56	05:15:00	15	0	0	0	0	0	0	0	0	0	0	0	0	0	0	0	0	0
23	16:54:56	05:30:00	15	0	0	0	0	0	0	0	0	0	0	0	0	0	0	0	0	0
24	17:09:56	05:45:00	15	0	0	0	0	0	0	0	0	0	0	0	0	0	0	0	0	0
25	17:24:56	06:00:00	15	367	1.52	10.11	367	1.5	10.11	101.8	1	1.67	32.9	0.6	0	0	0	-1	0	-1
26	17:39:56	06:15:00	15	84	0.35	2.33	84	0.3	2.33	4.6	0.1	0.91	15.4	0.2	0	0	0	0	0	0
27	17:54:56	06:30:00	15	120	0.5	3.33	120	0.5	3.33	9.2	0.1	1.53	20.5	0.3	0	0	0	0	0	0
28	18:09:56	06:45:00	15	80	0.33	2.22	80	0.3	2.22	31.5	0.3	1.85	2.6	0.1	0	0	0	0	1.2	1.2
29	18:24:56	07:00:00	15	961	4	26.67	961	4	26.67	226.1	2.7	1.39	86.8	1.4	0	0	0	-3.1	5.3	2.1
30	18:39:56	07:15:00	15	1601	6.67	44.44	1573	6.5	43.67	550.8	4.8	1.93	111.3	1.9	11	0.22	1.44	-10.6	2	-8.6
31	18:54:56	07:30:00	15	1178	4.9	32.67	1073	4.5	29.78	361.7	3.1	1.97	91.5	1.6	13	0.6	4	-7.3	2.2	-5
32	19:09:56	07:45:00	15	2108	8.78	58.56	1919	8	53.22	1050.8	6.9	2.53	62.5	1.1	55	1.25	8.33	-4.3	7.4	3.1
33	19:24:56	08:00:00	15	1748	7.28	48.56	1700	7.1	47.22	543.9	4.7	1.93	153.8	2.4	15	0.32	2.11	-3.4	3.1	-0.3
34	19:39:56	08:15:00	15	1941	8.08	53.89	1796	7.5	49.89	785.6	5.6	2.33	118.1	1.7	31	0.88	5.89	-6.4	5.4	-1.1
35	19:54:56	08:30:00	15	1438	5.98	39.89	1361	5.7	37.78	576.8	4	2.38	87.1	1.6	23	0.53	3.56	-5.4	4.1	-1.3
36	20:09:56	08:45:00	15	1810	7.53	50.22	1730	7.2	48	694.5	5	2.34	144.1	2.4	23	0.57	3.78	-5.2	7.1	1.9
37	20:24:56	09:00:00	15	1822	7.58	50.56	1605	6.7	44.56	947.5	5.5	2.85	64	1.3	35	1.25	8.33	-6.2	7.6	1.4
38	20:39:56	09:15:00	15	1917	7.98	53.22	1778	7.4	49.33	835.1	5.8	2.41	97.4	1.7	23	0.8	5.33	-3.4	7.4	4
39	20:54:56	09:30:00	15	2269	9.45	63	2122	8.8	58.89	946	6.9	2.28	109.7	2	29	0.9	6	-5.2	9.4	4.2
40	21:09:56	09:45:00	15	1534	6.38	42.56	1418	5.9	39.33	526.4	4	2.2	106.9	1.9	28	0.72	4.78	-6.2	6.2	0
41	21:24:56	10:00:00	15	2072	8.63	57.56	2020	8.4	56.11	1018.2	6.9	2.46	101.7	1.6	25	0.42	2.78	-8.2	7.4	-0.8
42	21:39:56	10:15:00	15	2252	9.38	62.56	2040	8.5	56.67	1177.5	7.6	2.58	52.9	0.9	57	1.48	9.89	-4.1	6.2	2.1
43	21:54:56	10:30:00	15	1908	7.95	53	1837	7.7	51	744.4	5.7	2.18	113.6	2	17	0.42	2.78	-7.2	6.2	-1
44	22:09:56	10:45:00	15	1105	4.6	30.67	1095	4.5	30.33	443.9	3.2	2.31	72.8	1.4	8	0.07	0.44	0	5	5
45	22:24:56	11:00:00	15	346	1.43	9.56	346	1.4	9.56	92.4	1	1.59	28.6	0.5	0	0	0	-1.1	1.1	0
46	22:39:56	11:15:00	15	1358	5.65	37.67	1315	5.5	36.44	679.2	4.2	2.7	67.6	1.2	13	0.3	2	-4	2	-2
47	22:54:56	11:30:00	15	1885	7.85	52.33	1763	7.3	48.89	729.4	5.3	2.27	102.1	1.8	21	0.8	5.33	-2.3	6.4	4.1
48	23:09:56	11:45:00	15	2189	9.12	60.78	1948	8.1	54.11	1130.3	6.7	2.81	80.7	1.5	28	1.65	11	-8.5	9.3	0.9
49	23:24:56	12:00:00	15	1238	5.15	34.33	1169	4.9	32.44	634.8	3.8	2.76	58.2	1.1	7	0.4	2.67	-2	5.2	3.2
50	23:39:56	12:15:00	15	2067	8.6	57.33	1992	8.3	55.33	979.3	6.3	2.57	108.8	1.9	15	0.47	3.11	-5.1	9.4	4.3
51	23:54:56	12:30:00	15	1786	7.43	49.56	1647	6.8	45.67	884.1	5.4	2.75	85.2	1.7	25	0.87	5.78	-3	3.2	0.2
52	00:09:56	12:45:00	15	2160	9	60	2118	8.8	58.78	1044.7	7.2	2.42	82.4	1.6	13	0.25	1.67	-6.6	7.2	0.7
53	00:24:56	13:00:00	15	1946	8.1	54	1937	8.1	53.78	798.3	6.1	2.19	105	2	6	0.07	0.44	-9.6	4.2	-5.3
54	00:39:56	13:15:00	15	1053	4.38	29.22	1044	4.3	29	581.6	3.4	2.85	47.4	0.8	7	0.12	0.78	-3	1	-2
55	00:54:56	13:30:00	15	0	0	0	0	0	0	0	0	0	0	0	0	0	0	0	0	0
56	01:09:56	13:45:00	15	0	0	0	0	0	0	0	0	0	0	0	0	0	0	0	0	0
57	01:24:56	14:00:00	15	0	0	0	0	0	0	0	0	0	0	0	0	0	0	0	0	0
58	01:39:56	14:15:00	15	27	0.1	0.67	27	0.1	0.67	3.4	0.1	1.12	2.6	0.1	0	0	0	0	0	0
59	01:54:56	14:30:00	15	23	0.08	0.56	23	0.1	0.56	1.2	0	1.2	4.6	0.1	0	0	0	0	0	0
60	02:09:56	14:45:00	15	0	0	0	0	0	0	0	0	0	0	0	0	0	0	0	0	0
61	02:24:56	15:00:00	15	0	0	0	0	0	0	0	0	0	0	0	0	0	0	0	0	0
62	02:39:56	15:15:00	15	25	0.1	0.67	25	0.1	0.67	3.9	0.1	1.31	3	0.1	0	0	0	0	0	0
63	02:54:56	15:30:00	15	0	0	0	0	0	0	0	0	0	0	0	0	0	0	0	0	0
64	03:09:56	15:45:00	15	5	0.02	0.11	5	0	0.11	1	0	0.96	0.2	0	0	0	0	0	0	0
65	03:24:56	16:00:00	15	0	0	0	0	0	0	0	0	0	0	0	0	0	0	0	0	0
66	03:39:56	16:15:00	15	209	0.87	5.78	209	0.9	5.78	61	0.6	1.69	16.7	0.3	0	0	0	0	0	0
67	03:54:56	16:30:00	15	0	0	0	0	0	0	0	0	0	0	0	0	0	0	0	0	0
68	04:09:56	16:45:00	15	264	1.1	7.33	264	1.1	7.33	86.5	0.8	1.7	14.5	0.2	0	0	0	0	0	0
69	04:24:56	17:00:00	15	961	4	26.67	954	4	26.44	299.9	2.5	2	85.1	1.4	4	0.05	0.33	-1	2.2	1.2
70	04:39:56	17:15:00	15	2325	9.68	64.56	2100	8.8	58.33	1281.5	7.3	2.92	80.2	1.4	49	1.55	10.33	-9.3	8.3	-1
71	04:54:56	17:30:00	15	2150	8.95	59.67	1979	8.2	54.89	1187.8	7	2.84	68.5	1.3	28	0.98	6.56	-6.3	10.6	4.3
72	05:09:56	17:45:00	15	2109	8.78	58.56	1992	8.3	55.33	998.5	6.5	2.54	96.8	1.6	20	0.67	4.44	-3.2	7.2	4
73	05:24:56	18:00:00	15	1988	8.28	55.22	1905	7.9	52.89	1079.1	6.8	2.65	66.6	1.3	20	0.55	3.67	-4.2	5.4	1.2
74	05:39:56	18:15:00	15	1712	7.13	47.56	1529	6.4	42.44	832.5	5	2.75	82.3	1.4	25	1.02	6.78	-4.1	5.1	1
75	05:54:56	18:30:00	15	2343	9.75	65	2247	9.3	62.33	1175.9	7.6	2.58	100.4	1.8	24	0.63	4.22	-10.3	8.3	-2
76	06:09:56	18:45:00	15	2644	11.02	73.44	2538	10.6	70.44	1468.1	9.7	2.51	51.3	1	30	0.72	4.78	-6.3	8.5	2.3
77	06:24:56	19:00:00	15	1884	7.85	52.33	1873	7.8	52	705.9	5.8	2.01	116.2	2.1	5	0.13	0.89	-7.1	6.1	-1
78	06:39:56	19:15:00	15	1846	7.68	51.22	1798	7.5	49.89	845.5	5.8	2.44	104	1.7	19	0.32	2.11	-10.1	7.1	-3
79	06:54:56	19:30:00	15	1547	6.43	42.89	1531	6.4	42.44	408.9	4.1	1.66	142.1	2.4	4	0.15	1	-3.1	5.6	2.5
80	07:09:56	19:45:00	15	1482	6.17	41.11	1476	6.2	41	558.3	5	1.88	77.3	1.5	4	0.05	0.33	-3	4.3	1.2
81	07:24:56	20:00:00	15	315	1.3	8.67	315	1.3	8.67	68.3	0.8	1.48	33.3	0.5	0	0	0	-3	0	-3
82	07:39:56	20:15:00	15	134	0.55	3.67	134	0.6	3.67	16.4	0.2	1.09	21.7	0.3	0	0	0	0	0	0
83	07:54:56	20:30:00	15	300	1.25	8.33	300	1.2	8.33	66.4	0.9	1.19	19.9	0.3	0	0	0	0	0	0
84	08:09:56	20:45:00	15	2	0	0	2	0	0	1.3	0	1.31	0	0	0	0	0	0	0	0
85	08:24:56	21:00:00	15	147	0.6	4	147	0.6	4	20.8	0.3	1.23	19.5	0.3	0	0	0	0	0	0
86	08:39:56	21:15:00	15	22	0.08	0.56	22	0.1	0.56	3	0.1	0.99	1.9	0	0	0	0	0	0	0
87	08:54:56	21:30:00	15	45	0.18	1.22	45	0.2	1.22	17.9	0.1	2.56	0.8	0	0	0	0	0	0	0
88	09:09:56	21:45:00	15	94	0.38	2.56	94	0.4	2.56	20.5	0.3	1.28	7.5	0.1	0	0	0	0	1	1
89	09:24:56	22:00:00	15	74	0.3	2	74	0.3	2	16.1	0.2	1.07	5.1	0.1	0	0	0	0	0	0
90	09:39:56	22:15:00	15	163	0.67	4.44	163	0.7	4.44	29.6	0.4	1.29	17.3	0.2	0	0	0	0	1	1
91	09:54:56	22:30:00	15	5	0.02	0.11	5	0	0.11	1.4	0	1.39	0	0	0	0	0	0	0	0
92	10:09:56	22:45:00	15	612	2.55	17	612	2.5	17	104.3	1.4	1.26	70.8	1.2	0	0	0	-1	2	1
93	10:24:56	23:00:00	15	91	0.37	2.44	91	0.4	2.44	17.5	0.2	1.46	5.8	0.1	0	0	0	0	0	0
94	10:39:56	23:15:00	15	88	0.37	2.44	88	0.4	2.44	13.4	0.1	1.49	14.4	0.2	0	0	0	0	0	0
95	10:54:56	23:30:00	15	39	0.15	1	39	0.1	1	3.7	0.1	1.22	8.9	0.1	0	0	0	0	0	0

## Sheet: mouse 2
Block	Time	Time	Occupancy (min)	Act Counts	Act (min)	Act (%)	H-Move (counts)	H-Move (min)	H-Move (%)	Travel (cm)	Travel (min)	Travel (cm/s)	Fine Move (cm)	Fine Move (min)	Rear (counts)	Rear time (min)	Rear time (%)	L-Rotations	R-Rotations	Net-Rotations
1	11:24:56	00:00:00	15	2601	10.83	72.22	2541	10.6	70.56	1220.6	8.9	2.28	87.3	1.5	35	0.47	3.11	-5.2	8.3	3
2	11:39:56	00:15:00	15	2253	9.38	62.56	2217	9.2	61.56	1049	7.9	2.22	85.1	1.7	23	0.25	1.67	-6.3	11.5	5.3
3	11:54:56	00:30:00	15	2501	10.42	69.44	2379	9.9	66	1233.8	8.6	2.39	65.5	1.2	44	0.88	5.89	-6.2	11.5	5.2
4	12:09:56	00:45:00	15	2333	9.72	64.78	2230	9.3	61.89	1076.4	7.8	2.3	83.5	1.5	28	0.65	4.33	-5.3	11.3	6
5	12:24:56	01:00:00	15	2576	10.73	71.56	2530	10.5	70.22	1205.2	8.9	2.27	106.3	1.7	30	0.43	2.89	-9.3	6.3	-3
6	12:39:56	01:15:00	15	2380	9.92	66.11	2310	9.6	64.11	1089.5	8.3	2.18	79.4	1.4	27	0.48	3.22	-12.4	3.1	-9.2
7	12:54:56	01:30:00	15	2406	10.02	66.78	2324	9.7	64.56	1196.8	8.5	2.35	60.1	1.1	25	0.55	3.67	-8.3	6.1	-2.1
8	13:09:56	01:45:00	15	2297	9.57	63.78	2234	9.3	62	1051.4	8	2.19	60.4	1.1	15	0.37	2.44	-8.3	3	-5.3
9	13:24:56	02:00:00	15	1952	8.13	54.22	1916	8	53.22	742.5	6.5	1.89	85.9	1.6	14	0.22	1.44	-3.1	3	-0.1
10	13:39:56	02:15:00	15	1959	8.15	54.33	1956	8.2	54.33	825.3	6.8	2.02	72.1	1.3	4	0.03	0.22	-5.4	8.2	2.9
11	13:54:56	02:30:00	15	1641	6.83	45.56	1636	6.8	45.44	526.3	5.6	1.57	70.4	1.4	2	0.03	0.22	-6.3	5.1	-1.1
12	14:09:56	02:45:00	15	2255	9.38	62.56	2195	9.1	60.89	934.5	7.5	2.08	81.6	1.5	32	0.42	2.78	-11.3	10.3	-1
13	14:24:56	03:00:00	15	1566	6.52	43.44	1564	6.5	43.44	505.3	5	1.67	75.2	1.4	2	0.02	0.11	-4.6	5.1	0.5
14	14:39:56	03:15:00	15	2104	8.77	58.44	2099	8.7	58.22	721.2	7	1.73	99.7	1.8	3	0.03	0.22	-10.5	3.4	-7.1
15	14:54:56	03:30:00	15	1022	4.25	28.33	1022	4.2	28.33	276.6	3	1.55	66.9	1	0	0	0	-4.1	2.2	-1.9
16	15:09:56	03:45:00	15	1543	6.42	42.78	1543	6.4	42.78	490.6	4.6	1.78	93.8	1.6	0	0	0	-8.3	3	-5.3
17	15:24:56	04:00:00	15	285	1.18	7.89	285	1.2	7.89	73.1	0.8	1.59	28.9	0.4	0	0	0	-1.1	0	-1.1
18	15:39:56	04:15:00	15	497	2.07	13.78	497	2.1	13.78	142.8	1.5	1.59	31.1	0.6	1	0	0	-1	0	-1
19	15:54:56	04:30:00	15	126	0.52	3.44	126	0.5	3.44	51.3	0.5	1.9	4.1	0.1	0	0	0	0	1.2	1.2
20	16:09:56	04:45:00	15	1425	5.93	39.56	1417	5.9	39.33	471.9	4.5	1.75	83.2	1.5	5	0.05	0.33	-4	5.3	1.3
21	16:24:56	05:00:00	15	313	1.3	8.67	313	1.3	8.67	56.7	0.7	1.35	38.4	0.6	0	0	0	0	2	2
22	16:39:56	05:15:00	15	138	0.57	3.78	138	0.6	3.78	20.6	0.3	1.15	20	0.3	0	0	0	0	0	0
23	16:54:56	05:30:00	15	640	2.67	17.78	637	2.6	17.67	168.6	1.7	1.65	59.3	0.9	1	0.03	0.22	-3	2	-1
24	17:09:56	05:45:00	15	1114	4.63	30.89	1076	4.5	29.89	341.6	3.2	1.8	76.7	1.5	8	0.23	1.56	-3	2	-1
25	17:24:56	06:00:00	15	190	0.78	5.22	190	0.8	5.22	13.2	0.2	1.02	32.2	0.6	0	0	0	0	0	0
26	17:39:56	06:15:00	15	185	0.77	5.11	185	0.8	5.11	49.8	0.4	2.07	21.6	0.5	0	0	0	-1	0	-1
27	17:54:56	06:30:00	15	45	0.18	1.22	45	0.2	1.22	3.8	0.1	0.96	7.7	0.1	0	0	0	0	0	0
28	18:09:56	06:45:00	15	394	1.63	10.89	394	1.6	10.89	116.1	1.1	1.68	29.5	0.6	0	0	0	0	0	0
29	18:24:56	07:00:00	15	148	0.62	4.11	148	0.6	4.11	24.7	0.3	1.37	16.3	0.3	0	0	0	0	0	0
30	18:39:56	07:15:00	15	421	1.75	11.67	421	1.8	11.67	88.1	1.1	1.4	42.6	0.8	0	0	0	-2.1	3.1	1
31	18:54:56	07:30:00	15	663	2.75	18.33	663	2.8	18.33	97.5	1.2	1.35	87.7	1.7	0	0	0	0	0	0
32	19:09:56	07:45:00	15	130	0.53	3.56	130	0.5	3.56	61	0.4	2.44	4.1	0.1	0	0	0	0	0	0
33	19:24:56	08:00:00	15	1477	6.15	41	1314	5.5	36.44	570	4.2	2.26	70.3	1.4	26	0.97	6.44	-2.1	3.1	1
34	19:39:56	08:15:00	15	2916	12.15	81	2273	9.5	63.11	1512.3	8.6	2.92	46.2	0.8	103	3.8	25.33	-6.2	12.6	6.3
35	19:54:56	08:30:00	15	2415	10.05	67	2146	8.9	59.56	1161.1	7.3	2.64	90	1.5	51	1.67	11.11	-4.1	7.3	3.2
36	20:09:56	08:45:00	15	1532	6.38	42.56	1466	6.1	40.67	761.9	4.7	2.71	84.5	1.4	26	0.53	3.56	-2.2	3.4	1.2
37	20:24:56	09:00:00	15	2180	9.08	60.56	1927	8	53.44	1004.2	6.9	2.43	68.3	1.3	42	1.45	9.67	-5.5	5.2	-0.3
38	20:39:56	09:15:00	15	2362	9.83	65.56	2110	8.8	58.56	1189.3	7.5	2.65	71.6	1.1	42	1.52	10.11	-10.3	5	-5.3
39	20:54:56	09:30:00	15	2557	10.65	71	2182	9.1	60.56	1389.4	8.1	2.87	66.1	1.1	59	2.25	15	-7.5	5.2	-2.3
40	21:09:56	09:45:00	15	1642	6.83	45.56	1532	6.4	42.56	610.9	4.6	2.2	109	1.8	12	0.73	4.89	-5.4	2	-3.4
41	21:24:56	10:00:00	15	2562	10.67	71.11	2324	9.7	64.56	1440.3	8.7	2.75	60.8	1	48	1.55	10.33	-9.4	6.4	-3
42	21:39:56	10:15:00	15	2460	10.25	68.33	2281	9.5	63.33	1315.1	8.4	2.6	62.3	1.1	22	1.03	6.89	-7.5	6.2	-1.2
43	21:54:56	10:30:00	15	988	4.12	27.44	982	4.1	27.22	274.2	2.3	1.99	100.1	1.7	4	0.07	0.44	0	2.1	2.1
44	22:09:56	10:45:00	15	984	4.1	27.33	983	4.1	27.22	255.2	2.3	1.86	112.6	1.9	1	0.02	0.11	0	2.1	2.1
45	22:24:56	11:00:00	15	2142	8.92	59.44	2053	8.6	57	1030.6	6.8	2.51	83.6	1.5	30	0.77	5.11	-6.4	3.1	-3.2
46	22:39:56	11:15:00	15	712	2.97	19.78	712	3	19.78	141.5	1.5	1.61	85.5	1.7	0	0	0	0	0	0
47	22:54:56	11:30:00	15	298	1.23	8.22	298	1.2	8.22	30.2	0.4	1.31	45.6	0.8	0	0	0	0	0	0
48	23:09:56	11:45:00	15	12	0.05	0.33	12	0.1	0.33	3.6	0	1.8	1.4	0	0	0	0	0	0	0
49	23:24:56	12:00:00	15	0	0	0	0	0	0	0	0	0	0	0	0	0	0	0	0	0
50	23:39:56	12:15:00	15	0	0	0	0	0	0	0	0	0	0	0	0	0	0	0	0	0
51	23:54:56	12:30:00	15	647	2.68	17.89	647	2.7	17.89	157	1.7	1.57	63.2	1.1	0	0	0	-3	1.1	-1.9
52	00:09:56	12:45:00	15	1871	7.78	51.89	1752	7.3	48.67	843	5.9	2.39	93.1	1.6	26	0.93	6.22	-7.3	3.2	-4.1
53	00:24:56	13:00:00	15	1245	5.18	34.56	1232	5.1	34.22	346.1	2.8	2.07	132.3	2.2	5	0.08	0.56	-2.1	1.1	-1
54	00:39:56	13:15:00	15	1534	6.38	42.56	1484	6.2	41.22	718.2	4.8	2.52	81.7	1.5	14	0.28	1.89	-4.2	3.2	-1
55	00:54:56	13:30:00	15	1653	6.88	45.89	1559	6.5	43.22	822.3	5.4	2.52	59.1	1.1	17	0.7	4.67	-7.1	4.2	-2.9
56	01:09:56	13:45:00	15	995	4.13	27.56	980	4.1	27.22	245.1	2.1	1.9	109	2	3	0.1	0.67	-1.1	3	1.9
57	01:24:56	14:00:00	15	12	0.05	0.33	12	0.1	0.33	0	0	0	2.6	0	0	0	0	0	0	0
58	01:39:56	14:15:00	15	42	0.17	1.11	42	0.2	1.11	2.2	0.1	0.72	7.2	0.1	0	0	0	0	0	0
59	01:54:56	14:30:00	15	66	0.27	1.78	66	0.3	1.78	5	0.1	1.68	11.8	0.1	0	0	0	0	0	0
60	02:09:56	14:45:00	15	0	0	0	0	0	0	0	0	0	0	0	0	0	0	0	0	0
61	02:24:56	15:00:00	15	0	0	0	0	0	0	0	0	0	0	0	0	0	0	0	0	0
62	02:39:56	15:15:00	15	44	0.18	1.22	44	0.2	1.22	6.5	0.1	1.3	5	0.1	0	0	0	0	0	0
63	02:54:56	15:30:00	15	0	0	0	0	0	0	0	0	0	0	0	0	0	0	0	0	0
64	03:09:56	15:45:00	15	0	0	0	0	0	0	0	0	0	0	0	0	0	0	0	0	0
65	03:24:56	16:00:00	15	10	0.03	0.22	10	0	0.22	3.1	0.1	1.04	0.2	0	0	0	0	0	0	0
66	03:39:56	16:15:00	15	0	0	0	0	0	0	0	0	0	0	0	0	0	0	0	0	0
67	03:54:56	16:30:00	15	1103	4.58	30.56	1095	4.5	30.33	251.7	2.5	1.71	123.4	2.1	2	0.03	0.22	-1	1	0
68	04:09:56	16:45:00	15	1541	6.42	42.78	1357	5.7	37.67	649.5	4.7	2.33	59.4	1	23	1.18	7.89	-7.5	7.3	-0.2
69	04:24:56	17:00:00	15	936	3.9	26	919	3.8	25.44	255.9	2.3	1.87	88.2	1.6	3	0.1	0.67	-1	1.1	0.1
70	04:39:56	17:15:00	15	304	1.27	8.44	304	1.3	8.44	39.1	0.5	1.35	41.3	0.8	0	0	0	0	0	0
71	04:54:56	17:30:00	15	417	1.73	11.56	417	1.7	11.56	92.5	0.8	1.85	53	0.9	0	0	0	-1	0	-1
72	05:09:56	17:45:00	15	10	0.03	0.22	10	0	0.22	0	0	0	2.6	0	0	0	0	0	0	0
73	05:24:56	18:00:00	15	89	0.37	2.44	89	0.4	2.44	7.2	0.1	1.2	14.6	0.2	0	0	0	0	0	0
74	05:39:56	18:15:00	15	24	0.1	0.67	24	0.1	0.67	3.8	0.1	0.96	1.9	0.1	0	0	0	0	0	0
75	05:54:56	18:30:00	15	32	0.13	0.89	32	0.1	0.89	2.6	0.1	0.88	4.1	0.1	0	0	0	0	0	0
76	06:09:56	18:45:00	15	63	0.25	1.67	63	0.2	1.67	4.8	0.1	1.2	11	0.2	0	0	0	0	0	0
77	06:24:56	19:00:00	15	2077	8.65	57.67	1926	8	53.44	935.1	6.7	2.34	84.1	1.5	31	1.03	6.89	-8.3	3.2	-5.1
78	06:39:56	19:15:00	15	2071	8.62	57.44	1983	8.2	55	891.1	6.7	2.21	88.2	1.6	25	0.53	3.56	-6.5	6.2	-0.2
79	06:54:56	19:30:00	15	1928	8.03	53.56	1769	7.4	49.11	898.3	6	2.5	72.2	1.4	23	0.98	6.56	-4.2	4.2	0
80	07:09:56	19:45:00	15	278	1.15	7.67	278	1.1	7.67	36.2	0.5	1.29	46.1	0.8	0	0	0	0	0	0
81	07:24:56	20:00:00	15	50	0.2	1.33	50	0.2	1.33	3.4	0.1	1.12	11.5	0.2	0	0	0	0	0	0
82	07:39:56	20:15:00	15	57	0.23	1.56	57	0.2	1.56	10.8	0.1	1.54	7	0.1	0	0	0	0	0	0
83	07:54:56	20:30:00	15	79	0.32	2.11	79	0.3	2.11	10.1	0.1	1.12	13	0.2	0	0	0	0	0	0
84	08:09:56	20:45:00	15	8	0.03	0.22	8	0	0.22	0	0	0	2.9	0	0	0	0	0	0	0
85	08:24:56	21:00:00	15	0	0	0	0	0	0	0	0	0	0	0	0	0	0	0	0	0
86	08:39:56	21:15:00	15	20	0.08	0.56	20	0.1	0.56	4.1	0.1	1.36	0	0	0	0	0	0	0	0
87	08:54:56	21:30:00	15	88	0.37	2.44	88	0.4	2.44	5.8	0.1	1.15	19	0.3	0	0	0	0	0	0
88	09:09:56	21:45:00	15	0	0	0	0	0	0	0	0	0	0	0	0	0	0	0	0	0
89	09:24:56	22:00:00	15	170	0.7	4.67	170	0.7	4.67	12.5	0.2	1.04	31.9	0.5	0	0	0	0	0	0
90	09:39:56	22:15:00	15	949	3.95	26.33	949	4	26.33	273.1	2.3	1.97	91	1.6	1	0	0	-1	1	0
91	09:54:56	22:30:00	15	1037	4.32	28.78	1016	4.2	28.22	426.2	3.4	2.11	48.5	0.9	5	0.15	1	-8.5	0	-8.5
92	10:09:56	22:45:00	15	470	1.95	13	470	1.9	13	63.8	0.8	1.36	69	1.1	0	0	0	0	1	1
93	10:24:56	23:00:00	15	2	0	0	2	0	0	0	0	0	1	0	0	0	0	0	0	0
94	10:39:56	23:15:00	15	30	0.12	0.78	30	0.1	0.78	0.7	0	0.72	6.2	0.1	0	0	0	0	0	0
95	10:54:56	23:30:00	15	50	0.2	1.33	50	0.2	1.33	76.9	0.1	10.98	5.2	0.1	0	0	0	0	0	0

## Sheet: Mouse 3
Block	Time	Time	Occupancy (min)	Act Counts	Act (min)	Act (%)	H-Move (counts)	H-Move (min)	H-Move (%)	Travel (cm)	Travel (min)	Travel (cm/s)	Fine Move (cm)	Fine Move (min)	Rear (counts)	Rear time (min)	Rear time (%)	L-Rotations	R-Rotations	Net-Rotations
1	11:14:58	00:00:00	15	2807	11.68	77.89	2753	11.5	76.44	1916.9	10.6	3.02	52	0.9	51	0.45	3	-13.8	5.3	-8.6
2	11:29:58	00:15:00	15	2511	10.45	69.67	2444	10.2	67.89	1448.3	8.9	2.7	80.3	1.3	46	0.55	3.67	-12.5	4.3	-8.1
3	11:44:58	00:30:00	15	2540	10.58	70.56	2389	9.9	66.33	1472.6	8.7	2.81	63	1.2	63	0.98	6.56	-7.3	3.1	-4.1
4	11:59:58	00:45:00	15	2448	10.2	68	2350	9.8	65.22	1318.6	8.4	2.61	82.6	1.3	56	0.87	5.78	-7.4	3	-4.4
5	12:14:58	01:00:00	15	2527	10.52	70.11	2423	10.1	67.22	1443.6	8.8	2.74	74.5	1.3	41	0.73	4.89	-10.8	5.3	-5.6
6	12:29:58	01:15:00	15	2397	9.98	66.56	2289	9.5	63.56	1295.6	7.8	2.77	107.2	1.6	39	0.93	6.22	-7.5	3.2	-4.2
7	12:44:58	01:30:00	15	2601	10.83	72.22	2478	10.3	68.78	1474.2	9	2.72	89.3	1.5	54	0.98	6.56	-12.4	4.5	-7.9
8	12:59:58	01:45:00	15	1893	7.88	52.56	1841	7.7	51.11	900.4	6	2.51	111.2	1.8	27	0.37	2.44	-4.2	4.1	-0.1
9	13:14:58	02:00:00	15	2363	9.83	65.56	2250	9.4	62.44	1460.8	8.5	2.86	51.8	0.8	29	0.73	4.89	-13.4	4.1	-9.3
10	13:29:58	02:15:00	15	2071	8.62	57.44	2053	8.6	57	1062.2	7.4	2.4	61.6	1.2	16	0.15	1	-10.2	5.3	-4.9
11	13:44:58	02:30:00	15	1448	6.03	40.22	1427	5.9	39.56	576.4	4.3	2.25	102.5	1.5	8	0.13	0.89	-3.1	1	-2.1
12	13:59:58	02:45:00	15	2183	9.08	60.56	2111	8.8	58.56	1101.1	7.7	2.38	74.7	1.2	37	0.57	3.78	-7.4	6.2	-1.3
13	14:14:58	03:00:00	15	1740	7.25	48.33	1738	7.2	48.22	759.7	5.9	2.14	72.4	1.2	3	0	0	-6.3	8.3	2
14	14:29:58	03:15:00	15	1545	6.43	42.89	1545	6.4	42.89	694.7	5.7	2.05	57.9	1	2	0.02	0.11	-6.1	3	-3.1
15	14:44:58	03:30:00	15	1541	6.42	42.78	1506	6.3	41.78	507.7	4.4	1.92	121.8	1.9	12	0.2	1.33	-2	1.1	-0.9
16	14:59:58	03:45:00	15	1773	7.38	49.22	1739	7.2	48.22	849.6	6.2	2.3	71.1	1.2	14	0.25	1.67	-4.1	8.4	4.3
17	15:14:58	04:00:00	15	443	1.83	12.22	443	1.8	12.22	91.5	1.2	1.27	35.6	0.7	0	0	0	0	4	4
18	15:29:58	04:15:00	15	155	0.63	4.22	155	0.6	4.22	28.4	0.4	1.29	21	0.3	0	0	0	-1.1	1	-0.1
19	15:44:58	04:30:00	15	14	0.05	0.33	14	0.1	0.33	1.4	0	0.7	0.8	0	0	0	0	0	0	0
20	15:59:58	04:45:00	15	185	0.77	5.11	185	0.8	5.11	57.8	0.5	1.8	8.7	0.1	0	0	0	0	2.1	2.1
21	16:14:58	05:00:00	15	332	1.38	9.22	332	1.4	9.22	60.3	0.8	1.18	33.2	0.6	0	0	0	-1	1	0
22	16:29:58	05:15:00	15	74	0.3	2	74	0.3	2	13.9	0.2	1.16	6.7	0.1	0	0	0	0	0	0
23	16:44:58	05:30:00	15	142	0.58	3.89	142	0.6	3.89	23.5	0.3	1.24	19.6	0.3	0	0	0	0	0	0
24	16:59:58	05:45:00	15	85	0.35	2.33	85	0.3	2.33	9.7	0.1	1.22	14.3	0.2	0	0	0	0	1	1
25	17:14:58	06:00:00	15	187	0.77	5.11	187	0.8	5.11	66.4	0.5	2.08	14.9	0.2	0	0	0	0	1	1
26	17:29:58	06:15:00	15	0	0	0	0	0	0	0	0	0	0	0	0	0	0	0	0	0
27	17:44:58	06:30:00	15	449	1.87	12.44	449	1.9	12.44	89.5	1.1	1.3	50.7	0.7	0	0	0	0	2	2
28	17:59:58	06:45:00	15	91	0.37	2.44	91	0.4	2.44	22	0.2	1.47	7.1	0.1	0	0	0	0	0	0
29	18:14:58	07:00:00	15	147	0.6	4	147	0.6	4	37.7	0.4	1.64	12.2	0.2	0	0	0	0	0	0
30	18:29:58	07:15:00	15	1401	5.83	38.89	1392	5.8	38.67	342.1	3.1	1.83	180	2.8	7	0.07	0.44	-3.2	0	-3.2
31	18:44:58	07:30:00	15	2475	10.3	68.67	2063	8.6	57.22	1071.2	7.3	2.43	65.5	1.1	73	2.33	15.56	-5.1	5.3	0.2
32	18:59:58	07:45:00	15	734	3.05	20.33	726	3	20.11	112.8	1.5	1.24	93.4	1.5	5	0.05	0.33	-5.3	1.2	-4.1
33	19:14:58	08:00:00	15	95	0.38	2.56	95	0.4	2.56	5.5	0.1	1.1	19.1	0.2	0	0	0	0	0	0
34	19:29:58	08:15:00	15	2121	8.83	58.89	1943	8.1	53.89	870.6	6.8	2.14	76.8	1.4	72	1.38	9.22	-14.7	3	-11.7
35	19:44:58	08:30:00	15	2618	10.9	72.67	2074	8.6	57.56	1143.3	7.3	2.59	83.7	1.4	72	3.27	21.78	-9.4	6.1	-3.3
36	19:59:58	08:45:00	15	2163	9	60	1627	6.8	45.11	872.4	5.4	2.7	87.3	1.4	47	2.85	19	-6.3	2	-4.3
37	20:14:58	09:00:00	15	3009	12.53	83.56	2315	9.6	64.22	1558.2	8.9	2.93	52	1	104	4.07	27.11	-7.5	12.5	5
38	20:29:58	09:15:00	15	2136	8.9	59.33	1755	7.3	48.67	973.5	6.1	2.65	78.1	1.4	61	2.17	14.44	-7.1	4.2	-2.9
39	20:44:58	09:30:00	15	2209	9.2	61.33	1849	7.7	51.33	979.3	6.3	2.6	95.5	1.5	65	2.2	14.67	-5.4	5.3	-0.1
40	20:59:58	09:45:00	15	2923	12.17	81.11	2235	9.3	62	1488.9	8.3	3	56	0.9	92	3.88	25.89	-12.5	4.3	-8.2
41	21:14:58	10:00:00	15	2533	10.55	70.33	2120	8.8	58.89	1258.7	7.5	2.8	77.5	1.2	77	2.58	17.22	-8.4	5.2	-3.2
42	21:29:58	10:15:00	15	2103	8.75	58.33	1702	7.1	47.22	964.4	5.9	2.72	85	1.3	49	2.25	15	-5.5	1	-4.5
43	21:44:58	10:30:00	15	491	2.03	13.56	491	2	13.56	83.7	1.1	1.29	55.1	0.8	0	0	0	-1.2	2.1	0.9
44	21:59:58	10:45:00	15	1472	6.13	40.89	1311	5.5	36.33	611.3	4.3	2.36	77.7	1.2	34	0.98	6.56	-5.6	2.3	-3.2
45	22:14:58	11:00:00	15	2669	11.12	74.11	2119	8.8	58.78	1246.7	8	2.6	49.8	1	86	3.17	21.11	-11.8	2.2	-9.5
46	22:29:58	11:15:00	15	1877	7.82	52.11	1667	6.9	46.22	762.4	5.5	2.3	102	1.6	32	1.18	7.89	-6.3	2	-4.3
47	22:44:58	11:30:00	15	2571	10.7	71.33	2312	9.6	64.22	1311.1	8.3	2.62	83.1	1.5	72	1.75	11.67	-11.5	2.1	-9.4
48	22:59:58	11:45:00	15	1905	7.93	52.89	1710	7.1	47.44	801.2	5.3	2.52	109.5	1.8	34	1.15	7.67	-8.4	3.4	-5
49	23:14:58	12:00:00	15	1892	7.88	52.56	1685	7	46.78	724	5.2	2.33	123	1.9	31	1.25	8.33	-6.5	1.1	-5.5
50	23:29:58	12:15:00	15	2469	10.28	68.56	2186	9.1	60.67	1204.2	8.1	2.48	57.5	1.1	45	1.57	10.44	-15.9	2.1	-13.8
51	23:44:58	12:30:00	15	1729	7.2	48	1613	6.7	44.78	578.9	4.6	2.11	142.5	2.1	21	0.7	4.67	-5	3	-2
52	23:59:58	12:45:00	15	2615	10.88	72.56	2384	9.9	66.22	1322.6	8.6	2.55	79.5	1.4	36	1.27	8.44	-14.5	4.1	-10.4
53	00:14:58	13:00:00	15	1769	7.37	49.11	1620	6.8	45	691.7	4.9	2.36	115.4	1.6	22	1.02	6.78	-6.4	1.1	-5.4
54	00:29:58	13:15:00	15	1845	7.68	51.22	1766	7.3	49	929.5	6.3	2.46	69.7	1.2	18	0.57	3.78	-13.5	1	-12.5
55	00:44:58	13:30:00	15	2133	8.88	59.22	2115	8.8	58.67	1015.1	7.8	2.16	66.2	1.2	12	0.22	1.44	-10	3	-7
56	00:59:58	13:45:00	15	1086	4.52	30.11	1086	4.5	30.11	418.6	3.4	2.08	70.2	1.4	0	0	0	-1	0	-1
57	01:14:58	14:00:00	15	2464	10.27	68.44	2373	9.9	65.89	1258	8.3	2.54	92.2	1.9	11	0.47	3.11	-6.4	9.7	3.3
58	01:29:58	14:15:00	15	1114	4.63	30.89	1114	4.6	30.89	266.1	2.8	1.57	105.2	1.8	1	0	0	-6.2	4.2	-2
59	01:44:58	14:30:00	15	380	1.58	10.56	380	1.6	10.56	57.7	0.7	1.31	46.4	0.8	0	0	0	0	0	0
60	01:59:58	14:45:00	15	109	0.45	3	109	0.5	3	4.3	0.1	0.86	21.6	0.4	0	0	0	0	0	0
61	02:14:58	15:00:00	15	17	0.07	0.44	17	0.1	0.44	1.7	0	1.68	2.9	0.1	0	0	0	0	0	0
62	02:29:58	15:15:00	15	2	0	0	2	0	0	0	0	0	0.5	0	0	0	0	0	0	0
63	02:44:58	15:30:00	15	6	0.02	0.11	6	0	0.11	0	0	0	0.5	0	0	0	0	0	0	0
64	02:59:58	15:45:00	15	56	0.23	1.56	56	0.2	1.56	13.5	0.2	1.23	5.5	0.1	0	0	0	0	0	0
65	03:14:58	16:00:00	15	34	0.13	0.89	34	0.1	0.89	7.4	0.1	1.49	2.9	0.1	0	0	0	0	0	0
66	03:29:58	16:15:00	15	0	0	0	0	0	0	0	0	0	0	0	0	0	0	0	0	0
67	03:44:58	16:30:00	15	386	1.6	10.67	386	1.6	10.67	109.3	1	1.82	30.8	0.5	0	0	0	-3.2	0	-3.2
68	03:59:58	16:45:00	15	460	1.92	12.78	460	1.9	12.78	62.8	0.9	1.18	64.6	1	0	0	0	-1	1	0
69	04:14:58	17:00:00	15	53	0.22	1.44	53	0.2	1.44	6.1	0.1	1.02	7.7	0.1	0	0	0	0	0	0
70	04:29:58	17:15:00	15	971	4.03	26.89	941	3.9	26.11	355.5	2.6	2.28	72	1.3	5	0.18	1.22	-1	2	1
71	04:44:58	17:30:00	15	10	0.03	0.22	10	0	0.22	1.4	0	1.44	4.3	0	0	0	0	0	0	0
72	04:59:58	17:45:00	15	40	0.17	1.11	40	0.2	1.11	5.6	0.1	1.12	3.8	0.1	0	0	0	0	0	0
73	05:14:58	18:00:00	15	38	0.15	1	38	0.1	1	3.9	0.1	1.3	5.6	0.1	0	0	0	0	0	0
74	05:29:58	18:15:00	15	152	0.63	4.22	152	0.6	4.22	15.6	0.3	0.97	21.6	0.5	0	0	0	0	0	0
75	05:44:58	18:30:00	15	1524	6.35	42.33	1488	6.2	41.33	584.1	4.4	2.22	106.9	1.9	10	0.33	2.22	-4.1	2.1	-2
76	05:59:58	18:45:00	15	2068	8.62	57.44	1658	6.9	46	800.1	5.6	2.37	71	1.2	36	2.07	13.78	-3	2.1	-0.9
77	06:14:58	19:00:00	15	1807	7.52	50.11	1641	6.8	45.56	788.6	5.7	2.32	69.9	1.1	26	0.98	6.56	-7.4	4.1	-3.4
78	06:29:58	19:15:00	15	2248	9.37	62.44	2243	9.3	62.22	1248.1	8.1	2.58	76.4	1.2	2	0.02	0.11	-4.1	7.2	3.1
79	06:44:58	19:30:00	15	2339	9.73	64.89	2246	9.3	62.33	1160.1	7.9	2.45	81.1	1.4	20	0.67	4.44	-5.5	7.6	2.1
80	06:59:58	19:45:00	15	1055	4.38	29.22	1055	4.4	29.22	430.6	2.9	2.47	92.1	1.4	1	0	0	-2	3	1
81	07:14:58	20:00:00	15	0	0	0	0	0	0	0	0	0	0	0	0	0	0	0	0	0
82	07:29:58	20:15:00	15	131	0.53	3.56	131	0.5	3.56	31.2	0.4	1.25	13	0.2	0	0	0	0	0	0
83	07:44:58	20:30:00	15	58	0.23	1.56	58	0.2	1.56	5	0.1	1.01	8.6	0.1	0	0	0	0	0	0
84	07:59:58	20:45:00	15	72	0.3	2	72	0.3	2	10.6	0.1	1.32	7.2	0.1	0	0	0	0	0	0
85	08:14:58	21:00:00	15	29	0.12	0.78	29	0.1	0.78	5.9	0.1	1.47	2.5	0	0	0	0	0	0	0
86	08:29:58	21:15:00	15	24	0.1	0.67	24	0.1	0.67	1	0	0.96	5.4	0.1	0	0	0	0	0	0
87	08:44:58	21:30:00	15	54	0.22	1.44	54	0.2	1.44	12	0.1	1.33	4.5	0.1	0	0	0	0	0	0
88	08:59:58	21:45:00	15	37	0.15	1	37	0.1	1	4.3	0.1	1.44	5.3	0.1	0	0	0	0	0	0
89	09:14:58	22:00:00	15	76	0.32	2.11	76	0.3	2.11	5	0.1	1.68	15.1	0.2	0	0	0	0	0	0
90	09:29:58	22:15:00	15	1238	5.15	34.33	1229	5.1	34.11	395.8	3.5	1.88	101	1.8	3	0.05	0.33	-2.1	3.1	1
91	09:44:58	22:30:00	15	1827	7.6	50.67	1754	7.3	48.67	828.6	6.2	2.22	50.1	1	19	0.55	3.67	-4.2	4.5	0.3
92	09:59:58	22:45:00	15	404	1.68	11.22	404	1.7	11.22	63	0.8	1.26	50.8	0.8	0	0	0	-3.2	1	-2.2
93	10:14:58	23:00:00	15	2	0	0	2	0	0	0	0	0	1.9	0	0	0	0	0	0	0
94	10:29:58	23:15:00	15	2	0	0	2	0	0	0	0	0	0	0	0	0	0	0	0	0
95	10:44:58	23:30:00	15	3	0	0	3	0	0	10.9	0	10.86	0	0	0	0	0	0	0	0

## Sheet: Mouse 4
Block	Time	Time	Occupancy (min)	Act Counts	Act (min)	Act (%)	H-Move (counts)	H-Move (min)	H-Move (%)	Travel (cm)	Travel (min)	Travel (cm/s)	Fine Move (cm)	Fine Move (min)	Rear (counts)	Rear time (min)	Rear time (%)	L-Rotations	R-Rotations	Net-Rotations
1	11:14:58	00:00:00	15	2669	11.12	74.11	2619	10.9	72.67	1782.2	10	2.97	64.8	1	43	0.55	3.67	-16.8	4.2	-12.6
2	11:29:58	00:15:00	15	2572	10.72	71.44	2472	10.3	68.67	1518.4	9.1	2.8	66.5	1.2	31	0.58	3.89	-8.6	5.4	-3.2
3	11:44:58	00:30:00	15	2629	10.95	73	2523	10.5	70	1737.4	9.6	3.02	57.3	1	53	0.8	5.33	-7.5	2.2	-5.3
4	11:59:58	00:45:00	15	2421	10.08	67.22	2332	9.7	64.78	1752.9	8.8	3.33	56.7	0.9	37	0.67	4.44	-7.4	7.2	-0.3
5	12:14:58	01:00:00	15	2311	9.62	64.11	2228	9.3	61.89	1772.2	8.6	3.42	34.1	0.6	60	0.77	5.11	-6.4	4.2	-2.2
6	12:29:58	01:15:00	15	2006	8.35	55.67	1977	8.2	54.89	1221.3	7.4	2.74	43.4	0.9	20	0.25	1.67	-4.1	5.2	1.2
7	12:44:58	01:30:00	15	1828	7.62	50.78	1782	7.4	49.44	1113.8	6.6	2.8	56.4	1	25	0.33	2.22	-4.1	4.4	0.3
8	12:59:58	01:45:00	15	2535	10.55	70.33	2441	10.2	67.78	1698.1	9.3	3.05	57.9	1	48	0.8	5.33	-3	10.7	7.6
9	13:14:58	02:00:00	15	1800	7.5	50	1773	7.4	49.22	875.5	5.6	2.61	106	1.7	13	0.2	1.33	-3.1	3.3	0.2
10	13:29:58	02:15:00	15	2650	11.03	73.56	2485	10.3	69	1759.4	8.9	3.28	72.9	1.1	41	1.02	6.78	-9.5	9.6	0.1
11	13:44:58	02:30:00	15	2029	8.45	56.33	1969	8.2	54.67	1027.9	6.6	2.6	103	1.5	29	0.47	3.11	-7.5	1.1	-6.4
12	13:59:58	02:45:00	15	2014	8.38	55.89	1977	8.2	54.89	1035.2	6.7	2.59	91.5	1.6	19	0.23	1.56	-5.2	6.3	1.1
13	14:14:58	03:00:00	15	1741	7.25	48.33	1729	7.2	48	805.7	5.5	2.45	91.4	1.6	12	0.13	0.89	-4.1	6	1.9
14	14:29:58	03:15:00	15	1515	6.3	42	1493	6.2	41.44	556.8	4	2.29	138	2.1	10	0.15	1	-1.1	3	1.9
15	14:44:58	03:30:00	15	2049	8.53	56.89	2025	8.4	56.22	1140.3	6.8	2.78	97.9	1.5	21	0.23	1.56	-8.2	7.2	-0.9
16	14:59:58	03:45:00	15	1867	7.77	51.78	1857	7.7	51.56	848.1	6.1	2.32	98.3	1.6	7	0.08	0.56	-4.1	3.1	-1
17	15:14:58	04:00:00	15	822	3.42	22.78	625	2.6	17.33	442.2	2.3	3.25	17	0.3	21	0.92	6.11	0	4.3	4.3
18	15:29:58	04:15:00	15	1518	6.32	42.11	1514	6.3	42	652.5	4.9	2.2	81	1.4	3	0.02	0.11	-6.4	1	-5.4
19	15:44:58	04:30:00	15	1018	4.23	28.22	971	4	26.89	484.3	3.3	2.43	46	0.8	10	0.23	1.56	-1	4.2	3.1
20	15:59:58	04:45:00	15	808	3.37	22.44	808	3.4	22.44	298.5	2.7	1.82	46.7	0.8	1	0	0	-2	1	-1
21	16:14:58	05:00:00	15	256	1.07	7.11	256	1.1	7.11	108	0.9	2	5.7	0.1	0	0	0	-1	1	0
22	16:29:58	05:15:00	15	19	0.07	0.44	19	0.1	0.44	6.4	0.1	2.13	0	0	0	0	0	0	0	0
23	16:44:58	05:30:00	15	2	0	0	2	0	0	0	0	0	0.8	0	0	0	0	0	0	0
24	16:59:58	05:45:00	15	43	0.17	1.11	43	0.2	1.11	14.5	0.2	1.31	0.8	0	0	0	0	0	0	0
25	17:14:58	06:00:00	15	5	0.02	0.11	5	0	0.11	1.1	0	1.11	0	0	0	0	0	0	0	0
26	17:29:58	06:15:00	15	10	0.03	0.22	10	0	0.22	0	0	0	2.8	0	0	0	0	0	0	0
27	17:44:58	06:30:00	15	1069	4.45	29.67	1069	4.5	29.67	285.1	2.8	1.68	101.2	1.8	1	0	0	-3.4	1.1	-2.3
28	17:59:58	06:45:00	15	880	3.67	24.44	880	3.7	24.44	207.9	2.3	1.52	96.6	1.5	1	0	0	0	1	1
29	18:14:58	07:00:00	15	955	3.97	26.44	832	3.5	23.11	346	2.4	2.39	70	1.1	18	0.7	4.67	0	1.1	1.1
30	18:29:58	07:15:00	15	56	0.23	1.56	56	0.2	1.56	5.8	0.1	1.46	9.2	0.2	0	0	0	0	0	0
31	18:44:58	07:30:00	15	396	1.65	11	396	1.6	11	157.9	1.3	2.05	23.3	0.4	0	0	0	0	1	1
32	18:59:58	07:45:00	15	401	1.67	11.11	401	1.7	11.11	120.4	1.1	1.82	34.6	0.6	2	0	0	-1.1	1	-0.1
33	19:14:58	08:00:00	15	1337	5.57	37.11	1254	5.2	34.78	686.8	4.2	2.74	58.3	1	33	0.53	3.56	-4.1	4.4	0.4
34	19:29:58	08:15:00	15	2676	11.15	74.33	2467	10.3	68.44	1803.5	9.2	3.28	57	0.8	103	1.65	11	-14.9	5.6	-9.4
35	19:44:58	08:30:00	15	962	4	26.67	940	3.9	26.11	468.5	3.1	2.53	49.9	0.8	16	0.2	1.33	-1.1	4.3	3.3
36	19:59:58	08:45:00	15	1355	5.63	37.56	1264	5.3	35.11	932.3	4.6	3.35	34.1	0.6	44	0.72	4.78	-5.1	0	-5.1
37	20:14:58	09:00:00	15	1937	8.07	53.78	1814	7.5	50.33	1604.9	7.1	3.79	39.6	0.6	79	1.08	7.22	-5.3	6.3	1
38	20:29:58	09:15:00	15	1952	8.13	54.22	1784	7.4	49.56	1546	6.7	3.84	44.9	0.7	95	1.35	9	-7.3	5.5	-1.8
39	20:44:58	09:30:00	15	1862	7.75	51.67	1756	7.3	48.78	1628.7	6.7	4.04	44.2	0.6	71	1	6.67	-7.5	5.4	-2
40	20:59:58	09:45:00	15	2485	10.35	69	2255	9.4	62.56	2283.2	8.8	4.31	30.7	0.4	135	1.87	12.44	-8.4	5.1	-3.3
41	21:14:58	10:00:00	15	894	3.72	24.78	810	3.4	22.44	634.7	3.1	3.45	23.5	0.4	28	0.58	3.89	-2.1	4.3	2.2
42	21:29:58	10:15:00	15	930	3.87	25.78	820	3.4	22.78	744.8	3.2	3.88	13.5	0.2	50	0.82	5.44	-2.1	5.4	3.2
43	21:44:58	10:30:00	15	1901	7.92	52.78	1773	7.4	49.22	1727.4	6.8	4.23	27.9	0.5	92	1.25	8.33	-5.1	7.2	2.2
44	21:59:58	10:45:00	15	2155	8.97	59.78	1948	8.1	54.11	1885.3	7.7	4.1	39.6	0.6	79	1.58	10.56	-5.2	7.3	2.1
45	22:14:58	11:00:00	15	2490	10.37	69.11	2280	9.5	63.33	2495.1	9.2	4.5	16.5	0.2	93	1.68	11.22	-7	9.5	2.5
46	22:29:58	11:15:00	15	1169	4.87	32.44	1091	4.5	30.22	1037	4.3	4.05	16.6	0.3	31	0.6	4	-3.4	5.3	1.9
47	22:44:58	11:30:00	15	1874	7.8	52	1709	7.1	47.44	1756	6.8	4.3	20.6	0.3	67	1.35	9	-10.7	6.7	-4.1
48	22:59:58	11:45:00	15	1983	8.25	55	1827	7.6	50.67	2004.6	7.1	4.73	31.7	0.3	77	1.28	8.56	-4.3	12.8	8.6
49	23:14:58	12:00:00	15	1789	7.45	49.67	1677	7	46.56	1755.2	6.7	4.38	23.6	0.3	47	0.97	6.44	-2.1	10.5	8.4
50	23:29:58	12:15:00	15	3017	12.57	83.78	2724	11.3	75.67	2899.7	10.8	4.47	34.1	0.6	110	1.97	13.11	-5.1	12.6	7.5
51	23:44:58	12:30:00	15	2858	11.9	79.33	2535	10.6	70.33	2679.4	10.2	4.36	22.4	0.3	120	2.43	16.22	-3.1	15.9	12.7
52	23:59:58	12:45:00	15	2048	8.53	56.89	1965	8.2	54.56	2022.9	7.9	4.27	20.8	0.3	58	0.78	5.22	-4	8.3	4.2
53	00:14:58	13:00:00	15	2234	9.3	62	2098	8.7	58.22	2063.5	8.4	4.08	25.7	0.4	76	1.07	7.11	-6.4	6.4	-0.1
54	00:29:58	13:15:00	15	1936	8.07	53.78	1747	7.3	48.44	1537.4	6.9	3.72	31.1	0.5	60	1.25	8.33	-5.2	7.3	2.1
55	00:44:58	13:30:00	15	2814	11.72	78.11	2535	10.6	70.33	2461.8	10.1	4.06	40.1	0.6	106	2.08	13.89	-7.4	10.4	3
56	00:59:58	13:45:00	15	2206	9.18	61.22	2048	8.5	56.89	1843.7	8.1	3.79	32.7	0.5	78	1.25	8.33	-9.4	11.6	2.2
57	01:14:58	14:00:00	15	1288	5.37	35.78	1232	5.1	34.22	1173.8	4.8	4.06	25.5	0.3	37	0.48	3.22	-3.2	5.3	2.1
58	01:29:58	14:15:00	15	2090	8.7	58	1971	8.2	54.67	1907.8	7.9	4.02	20.9	0.3	58	0.9	6	-8.6	6.5	-2.1
59	01:44:58	14:30:00	15	2221	9.25	61.67	2100	8.8	58.33	2032.9	8.5	3.99	28.4	0.5	55	0.95	6.33	-9.6	12.6	3
60	01:59:58	14:45:00	15	2206	9.18	61.22	2072	8.6	57.56	2068.6	8.3	4.13	30.7	0.6	70	1.05	7	-6.5	7.5	1
61	02:14:58	15:00:00	15	966	4.02	26.78	915	3.8	25.33	908.7	3.6	4.15	17.7	0.2	22	0.38	2.56	-2.3	3.3	1
62	02:29:58	15:15:00	15	1746	7.27	48.44	1637	6.8	45.44	1585.3	6.5	4.08	19.6	0.4	38	0.75	5	-4.1	6.4	2.2
63	02:44:58	15:30:00	15	1548	6.45	43	1506	6.3	41.78	1388.4	6	3.89	33.8	0.3	33	0.42	2.78	-12.8	4.1	-8.7
64	02:59:58	15:45:00	15	762	3.17	21.11	747	3.1	20.67	586.4	2.8	3.47	18.1	0.2	11	0.12	0.78	-4.2	2.1	-2
65	03:14:58	16:00:00	15	1657	6.9	46	1594	6.6	44.22	1324.3	5.8	3.79	54.2	0.8	38	0.53	3.56	-4.2	7.4	3.2
66	03:29:58	16:15:00	15	1850	7.7	51.33	1806	7.5	50.11	1527.1	6.8	3.72	33.4	0.5	30	0.38	2.56	-2.2	8.3	6.1
67	03:44:58	16:30:00	15	2416	10.07	67.11	2372	9.9	65.89	2051.1	9.4	3.65	39.7	0.7	35	0.4	2.67	-8.7	12.7	4
68	03:59:58	16:45:00	15	1381	5.75	38.33	1379	5.7	38.22	617.4	4.3	2.4	87.9	1.5	4	0.03	0.22	-1	5.3	4.2
69	04:14:58	17:00:00	15	319	1.32	8.78	319	1.3	8.78	50.8	0.7	1.18	38.6	0.6	0	0	0	-1.2	0	-1.2
70	04:29:58	17:15:00	15	2	0	0	2	0	0	0	0	0	0	0	0	0	0	0	0	0
71	04:44:58	17:30:00	15	0	0	0	0	0	0	0	0	0	0	0	0	0	0	0	0	0
72	04:59:58	17:45:00	15	152	0.63	4.22	152	0.6	4.22	36.1	0.4	1.57	14.2	0.2	0	0	0	-1	1	0
73	05:14:58	18:00:00	15	122	0.5	3.33	122	0.5	3.33	26.4	0.3	1.39	8.5	0.1	0	0	0	0	0	0
74	05:29:58	18:15:00	15	29	0.12	0.78	29	0.1	0.78	11.7	0.1	2.34	2.5	0	0	0	0	0	0	0
75	05:44:58	18:30:00	15	35	0.13	0.89	35	0.1	0.89	19.2	0.1	2.13	0	0	0	0	0	0	0	0
76	05:59:58	18:45:00	15	31	0.12	0.78	31	0.1	0.78	9.7	0.1	1.61	1.6	0	0	0	0	0	0	0
77	06:14:58	19:00:00	15	62	0.25	1.67	62	0.2	1.67	16.9	0.1	1.87	5.5	0.1	0	0	0	0	0	0
78	06:29:58	19:15:00	15	1809	7.53	50.22	1676	7	46.56	1120.8	5.8	3.25	67.4	1.1	33	0.85	5.67	-2	5.2	3.1
79	06:44:58	19:30:00	15	2846	11.85	79	2566	10.7	71.22	2528.9	10.2	4.15	42.1	0.6	90	1.73	11.56	-5.3	11.4	6
80	06:59:58	19:45:00	15	1886	7.85	52.33	1733	7.2	48.11	1497.5	6.2	4.03	64.6	0.8	46	1.03	6.89	-2	6.9	4.8
81	07:14:58	20:00:00	15	2124	8.85	59	2033	8.5	56.44	2012.6	7.8	4.32	44.7	0.7	56	0.78	5.22	-6.3	7.3	1
82	07:29:58	20:15:00	15	469	1.95	13	469	1.9	13	112	1.2	1.58	56.7	0.7	1	0	0	0	0	0
83	07:44:58	20:30:00	15	301	1.25	8.33	301	1.2	8.33	152.6	1.1	2.24	8.8	0.2	1	0.02	0.11	0	1	1
84	07:59:58	20:45:00	15	1066	4.43	29.56	1066	4.4	29.56	628.7	3.5	3.04	60.9	0.9	2	0	0	-3.1	2.1	-1
85	08:14:58	21:00:00	15	420	1.75	11.67	414	1.7	11.44	224	1.4	2.6	16.8	0.2	3	0.03	0.22	-1	2	1
86	08:29:58	21:15:00	15	2	0	0	2	0	0	1.2	0	1.2	0	0	0	0	0	0	0	0
87	08:44:58	21:30:00	15	0	0	0	0	0	0	0	0	0	0	0	0	0	0	0	0	0
88	08:59:58	21:45:00	15	0	0	0	0	0	0	0	0	0	0	0	0	0	0	0	0	0
89	09:14:58	22:00:00	15	0	0	0	0	0	0	0	0	0	0	0	0	0	0	0	0	0
90	09:29:58	22:15:00	15	0	0	0	0	0	0	0	0	0	0	0	0	0	0	0	0	0
91	09:44:58	22:30:00	15	14	0.05	0.33	14	0.1	0.33	1.9	0	0.96	1.7	0.1	0	0	0	0	0	0
92	09:59:58	22:45:00	15	0	0	0	0	0	0	0	0	0	0	0	0	0	0	0	0	0
93	10:14:58	23:00:00	15	511	2.12	14.11	511	2.1	14.11	199	1.5	2.19	30.1	0.6	1	0	0	-3	1	-2
94	10:29:58	23:15:00	15	701	2.92	19.44	694	2.9	19.22	362.9	2	3.05	52.3	0.9	5	0.07	0.44	-1	1	0
95	10:44:58	23:30:00	15	2	0	0	2	0	0	8.3	0	8.28	0	0	0	0	0	0	0	0

## Sheet: Mouse 5
Block	Time	Time	Occupancy (min)	Act Counts	Act (min)	Act (%)	H-Move (counts)	H-Move (min)	H-Move (%)	Travel (cm)	Travel (min)	Travel (cm/s)	Fine Move (cm)	Fine Move (min)	Rear (counts)	Rear time (min)	Rear time (%)	L-Rotations	R-Rotations	Net-Rotations
1	11:04:16	00:00:00	15	2412	10.05	67	2338	9.7	64.89	1255.1	8.6	2.43	68.3	1.2	33	0.6	4	-14.9	5.1	-9.7
2	11:19:16	00:15:00	15	2214	9.22	61.44	2099	8.7	58.22	1014.8	7.3	2.32	81.2	1.5	37	0.88	5.89	-5.2	9.5	4.2
3	11:34:16	00:30:00	15	1989	8.28	55.22	1934	8.1	53.67	935	6.9	2.26	68.9	1.3	26	0.43	2.89	-7.4	10.4	3
4	11:49:16	00:45:00	15	2248	9.37	62.44	2175	9.1	60.33	1059.7	7.6	2.32	79.5	1.5	34	0.62	4.11	-6.4	6.1	-0.3
5	12:04:16	01:00:00	15	2149	8.95	59.67	2085	8.7	57.89	1025.5	7.3	2.34	76.3	1.3	33	0.57	3.78	-9.6	7.5	-2.1
6	12:19:16	01:15:00	15	1944	8.1	54	1919	8	53.22	874.4	6.6	2.22	81.6	1.4	12	0.2	1.33	-7.4	8.3	0.9
7	12:34:16	01:30:00	15	1802	7.5	50	1776	7.4	49.33	799	6.1	2.19	81.3	1.5	14	0.18	1.22	-8.4	7.1	-1.2
8	12:49:16	01:45:00	15	2256	9.4	62.67	2244	9.3	62.33	1027.9	7.7	2.23	97.3	1.6	4	0.07	0.44	-7.3	2	-5.3
9	13:04:16	02:00:00	15	1680	7	46.67	1672	7	46.44	653.3	5.2	2.07	94.7	1.7	5	0.07	0.44	-6.2	3.1	-3.1
10	13:19:16	02:15:00	15	267	1.1	7.33	267	1.1	7.33	31.4	0.4	1.25	40.1	0.7	0	0	0	-1	0	-1
11	13:34:16	02:30:00	15	104	0.43	2.89	104	0.4	2.89	10.6	0.1	1.17	14.4	0.3	0	0	0	0	0	0
12	13:49:16	02:45:00	15	169	0.7	4.67	169	0.7	4.67	14.8	0.2	0.99	25.9	0.5	0	0	0	-1.1	0	-1.1
13	14:04:16	03:00:00	15	30	0.12	0.78	30	0.1	0.78	3.6	0.1	1.2	4.6	0.1	0	0	0	0	0	0
14	14:19:16	03:15:00	15	84	0.35	2.33	84	0.3	2.33	27.7	0.2	1.85	7	0.1	0	0	0	0	0	0
15	14:34:16	03:30:00	15	24	0.1	0.67	24	0.1	0.67	1.2	0	1.2	5	0.1	0	0	0	0	0	0
16	14:49:16	03:45:00	15	1348	5.62	37.44	1326	5.5	36.78	543.7	4.4	2.07	65.9	1.2	3	0.1	0.67	-1	3	2
17	15:04:16	04:00:00	15	378	1.57	10.44	374	1.6	10.33	63.9	0.8	1.39	43.2	0.8	1	0.02	0.11	0	1	1
18	15:19:16	04:15:00	15	24	0.1	0.67	24	0.1	0.67	3.8	0.1	0.96	2.8	0.1	0	0	0	-1	0	-1
19	15:34:16	04:30:00	15	64	0.27	1.78	64	0.3	1.78	12.2	0.1	1.36	8.3	0.1	0	0	0	0	0	0
20	15:49:16	04:45:00	15	36	0.15	1	36	0.1	1	4.7	0.1	0.95	5.3	0.1	0	0	0	0	0	0
21	16:04:16	05:00:00	15	106	0.43	2.89	106	0.4	2.89	15.5	0.2	1.04	12.4	0.2	0	0	0	0	0	0
22	16:19:16	05:15:00	15	2	0	0	2	0	0	0	0	0	0	0	0	0	0	0	0	0
23	16:34:16	05:30:00	15	0	0	0	0	0	0	0	0	0	0	0	0	0	0	0	0	0
24	16:49:16	05:45:00	15	134	0.55	3.67	134	0.6	3.67	25.4	0.3	1.41	14.6	0.3	0	0	0	-1	0	-1
25	17:04:16	06:00:00	15	1204	5.02	33.44	1168	4.9	32.44	452.8	3.5	2.17	73.7	1.4	12	0.2	1.33	-4	3	-1
26	17:19:16	06:15:00	15	1548	6.45	43	1492	6.2	41.44	705.7	5	2.34	60.5	1.2	20	0.43	2.89	-3.1	4.4	1.2
27	17:34:16	06:30:00	15	1015	4.22	28.11	1015	4.2	28.11	186.3	2.2	1.38	134.8	2	0	0	0	-3.2	1	-2.2
28	17:49:16	06:45:00	15	16	0.07	0.44	16	0.1	0.44	3.9	0.1	1.31	1.1	0	0	0	0	0	0	0
29	18:04:16	07:00:00	15	4	0.02	0.11	4	0	0.11	0	0	0	0	0	0	0	0	0	0	0
30	18:19:16	07:15:00	15	57	0.23	1.56	57	0.2	1.56	10.4	0.1	1.73	7.1	0.1	0	0	0	0	0	0
31	18:34:16	07:30:00	15	129	0.53	3.56	129	0.5	3.56	26.9	0.4	1.04	9.6	0.2	0	0	0	0	1	1
32	18:49:16	07:45:00	15	1086	4.52	30.11	1028	4.3	28.56	464.5	3.4	2.28	55.1	0.9	19	0.38	2.56	-5.1	4	-1.1
33	19:04:16	08:00:00	15	2253	9.38	62.56	2050	8.5	56.89	1071.7	7.3	2.45	75.7	1.4	62	1.43	9.56	-4.1	8.4	4.3
34	19:19:16	08:15:00	15	930	3.87	25.78	865	3.6	24	266.6	2.4	1.88	72.9	1.2	12	0.47	3.11	-4	3	-1
35	19:34:16	08:30:00	15	2243	9.33	62.22	1977	8.2	54.89	1156	7.4	2.62	49.3	0.8	66	1.9	12.67	-8.3	6.2	-2.1
36	19:49:16	08:45:00	15	2057	8.57	57.11	1845	7.7	51.22	946.3	6.4	2.48	85.6	1.4	37	1.23	8.22	-8.2	3.1	-5.2
37	20:04:16	09:00:00	15	2348	9.78	65.22	1978	8.2	54.89	1125.5	7.1	2.64	73.9	1.3	55	2.43	16.22	-5.1	6.4	1.3
38	20:19:16	09:15:00	15	2420	10.08	67.22	2016	8.4	56	1231.2	7.5	2.74	71.4	1.2	38	2.68	17.89	-2	6.3	4.3
39	20:34:16	09:30:00	15	1804	7.52	50.11	1668	7	46.33	964.1	5.7	2.84	79.2	1.2	34	0.83	5.56	-3.2	3.1	-0.1
40	20:49:16	09:45:00	15	2114	8.8	58.67	1712	7.1	47.56	1027.1	6	2.85	65.5	1.1	35	2.52	16.78	-4.2	5.5	1.3
41	21:04:16	10:00:00	15	1859	7.73	51.56	1712	7.1	47.56	1030.5	6	2.84	56.8	0.9	29	1.13	7.56	-2.2	5.2	3
42	21:19:16	10:15:00	15	1688	7.03	46.89	1646	6.8	45.67	752.9	5.2	2.43	85.2	1.4	18	0.35	2.33	-4	8.3	4.3
43	21:34:16	10:30:00	15	1460	6.08	40.56	1394	5.8	38.67	812.8	4.9	2.78	60	1	24	0.5	3.33	-2	6.3	4.3
44	21:49:16	10:45:00	15	2062	8.58	57.22	1980	8.2	55	1007.2	6.9	2.44	84.5	1.6	31	0.73	4.89	-6.4	4.5	-1.9
45	22:04:16	11:00:00	15	1742	7.25	48.33	1719	7.2	47.67	683.1	5.4	2.11	98.3	1.7	9	0.17	1.11	-2.2	10.7	8.5
46	22:19:16	11:15:00	15	2110	8.78	58.56	1995	8.3	55.33	1182.1	7.2	2.72	73.3	1.1	23	0.8	5.33	-3.4	8.5	5.1
47	22:34:16	11:30:00	15	1845	7.68	51.22	1788	7.5	49.67	903.6	6.3	2.38	61.6	1.2	15	0.45	3	-7.5	4	-3.5
48	22:49:16	11:45:00	15	2372	9.88	65.89	2371	9.9	65.78	986.4	8.3	1.97	87.4	1.3	3	0.02	0.11	-10.2	12.4	2.3
49	23:04:16	12:00:00	15	1455	6.05	40.33	1436	6	39.89	575.5	4.7	2.06	71.1	1.4	6	0.08	0.56	-5.5	2	-3.5
50	23:19:16	12:15:00	15	1868	7.78	51.89	1868	7.8	51.89	778.8	6.2	2.08	98.2	1.3	0	0	0	-5.3	6.5	1.2
51	23:34:16	12:30:00	15	110	0.45	3	110	0.5	3	9.4	0.1	1.04	16.1	0.3	0	0	0	0	0	0
52	23:49:16	12:45:00	15	0	0	0	0	0	0	0	0	0	0	0	0	0	0	0	0	0
53	00:04:16	13:00:00	15	143	0.58	3.89	143	0.6	3.89	13.7	0.2	1.05	21.4	0.4	0	0	0	0	0	0
54	00:19:16	13:15:00	15	26	0.1	0.67	26	0.1	0.67	0	0	0	6.5	0.1	0	0	0	0	0	0
55	00:34:16	13:30:00	15	14	0.05	0.33	14	0.1	0.33	1.9	0	0.96	1.2	0.1	0	0	0	0	0	0
56	00:49:16	13:45:00	15	118	0.48	3.22	118	0.5	3.22	11.5	0.2	1.05	16.3	0.4	0	0	0	0	0	0
57	01:04:16	14:00:00	15	66	0.27	1.78	66	0.3	1.78	5	0.1	1.26	11.3	0.2	0	0	0	0	0	0
58	01:19:16	14:15:00	15	101	0.42	2.78	101	0.4	2.78	9.4	0.1	1.04	15.1	0.3	0	0	0	0	0	0
59	01:34:16	14:30:00	15	508	2.12	14.11	507	2.1	14	86.9	0.9	1.64	73.8	1.2	1	0.02	0.11	-3.2	0	-3.2
60	01:49:16	14:45:00	15	976	4.07	27.11	962	4	26.67	336.2	2.7	2.08	75	1.2	5	0.12	0.78	-1	0	-1
61	02:04:16	15:00:00	15	1464	6.1	40.67	1432	6	39.78	651.9	4.5	2.41	79.6	1.4	15	0.23	1.56	-3.1	4.1	1
62	02:19:16	15:15:00	15	939	3.9	26	938	3.9	26	226.9	2	1.86	105.5	1.9	2	0.03	0.22	0	0	0
63	02:34:16	15:30:00	15	12	0.05	0.33	12	0.1	0.33	0	0	0	1.9	0	0	0	0	0	0	0
64	02:49:16	15:45:00	15	73	0.3	2	73	0.3	2	3.6	0.1	1.2	14.9	0.3	0	0	0	0	0	0
65	03:04:16	16:00:00	15	172	0.72	4.78	172	0.7	4.78	8.2	0.1	1.02	33.4	0.6	0	0	0	0	0	0
66	03:19:16	16:15:00	15	126	0.52	3.44	126	0.5	3.44	3.1	0.1	0.78	26.9	0.4	0	0	0	0	0	0
67	03:34:16	16:30:00	15	47	0.18	1.22	47	0.2	1.22	1.7	0	0.84	9.4	0.1	0	0	0	0	0	0
68	03:49:16	16:45:00	15	12	0.05	0.33	12	0.1	0.33	0.7	0	0.72	2.2	0.1	0	0	0	0	0	0
69	04:04:16	17:00:00	15	10	0.03	0.22	10	0	0.22	0	0	0	2.9	0.1	0	0	0	0	0	0
70	04:19:16	17:15:00	15	0	0	0	0	0	0	0	0	0	0	0	0	0	0	0	0	0
71	04:34:16	17:30:00	15	36	0.15	1	36	0.1	1	5.8	0.1	1.15	3.6	0.1	0	0	0	0	0	0
72	04:49:16	17:45:00	15	42	0.17	1.11	42	0.2	1.11	1.4	0	0.72	8.6	0.2	0	0	0	0	0	0
73	05:04:16	18:00:00	15	284	1.18	7.89	284	1.2	7.89	35.4	0.4	1.36	42	0.8	0	0	0	-1.1	0	-1.1
74	05:19:16	18:15:00	15	10	0.03	0.22	10	0	0.22	0	0	0	2.2	0	0	0	0	0	0	0
75	05:34:16	18:30:00	15	0	0	0	0	0	0	0	0	0	0	0	0	0	0	0	0	0
76	05:49:16	18:45:00	15	117	0.48	3.22	117	0.5	3.22	17.3	0.2	1.33	15.6	0.3	0	0	0	0	0	0
77	06:04:16	19:00:00	15	12	0.05	0.33	12	0.1	0.33	0	0	0	1.9	0	0	0	0	0	0	0
78	06:19:16	19:15:00	15	36	0.15	1	36	0.1	1	2.6	0.1	0.88	7.2	0.1	0	0	0	0	0	0
79	06:34:16	19:30:00	15	846	3.52	23.44	823	3.4	22.78	273.4	2.3	2	60.8	1	8	0.18	1.22	0	2.1	2.1
80	06:49:16	19:45:00	15	1640	6.83	45.56	1553	6.5	43.11	730	5.1	2.39	79.9	1.4	26	0.53	3.56	-2	2.1	0.1
81	07:04:16	20:00:00	15	1441	6	40	1424	5.9	39.56	691.7	4.7	2.44	70.5	1.2	10	0.13	0.89	-5.3	4.2	-1.2
82	07:19:16	20:15:00	15	1305	5.43	36.22	1276	5.3	35.44	613	4.3	2.36	52.4	0.9	13	0.22	1.44	-1.1	4.5	3.4
83	07:34:16	20:30:00	15	2186	9.1	60.67	2180	9.1	60.56	972.3	7.7	2.1	87.9	1.4	5	0.05	0.33	-7.4	6.5	-0.9
84	07:49:16	20:45:00	15	1436	5.98	39.89	1425	5.9	39.56	401.9	3.9	1.72	118.1	2.3	6	0.12	0.78	-5.1	5.4	0.2
85	08:04:16	21:00:00	15	5	0.02	0.11	5	0	0.11	0	0	0	1.4	0	0	0	0	0	0	0
86	08:19:16	21:15:00	15	57	0.23	1.56	57	0.2	1.56	3.4	0.1	1.12	7.7	0.1	0	0	0	0	0	0
87	08:34:16	21:30:00	15	50	0.2	1.33	50	0.2	1.33	2.9	0.1	0.96	11.8	0.1	0	0	0	0	0	0
88	08:49:16	21:45:00	15	55	0.22	1.44	55	0.2	1.44	3.6	0.1	0.72	9.1	0.2	0	0	0	0	0	0
89	09:04:16	22:00:00	15	155	0.63	4.22	155	0.6	4.22	16.2	0.2	1.08	21.8	0.4	0	0	0	0	0	0
90	09:19:16	22:15:00	15	10	0.03	0.22	10	0	0.22	0	0	0	2.2	0	0	0	0	0	0	0
91	09:34:16	22:30:00	15	251	1.03	6.89	251	1	6.89	18	0.2	1.2	42.5	0.7	0	0	0	0	0	0
92	09:49:16	22:45:00	15	230	0.95	6.33	230	0.9	6.33	17.8	0.3	1.04	38.2	0.7	0	0	0	0	0	0
93	10:04:16	23:00:00	15	65	0.27	1.78	65	0.3	1.78	5.8	0.1	0.82	9.8	0.2	0	0	0	0	0	0
94	10:19:16	23:15:00	15	314	1.3	8.67	314	1.3	8.67	28.1	0.4	1.22	52.3	0.9	0	0	0	0	0	0
95	10:34:16	23:30:00	15	872	3.63	24.22	865	3.6	24	300.9	2.4	2.12	72.5	1.2	2	0.07	0.44	-3.1	3	-0.1
96	10:49:16	23:45:00	15	56	0.23	1.56	56	0.2	1.56	21.7	0.1	2.41	9.5	0.1	0	0	0	0	0	0

## Sheet: Mouse 6
Block	Time	Time	Occupancy (min)	Act Counts	Act (min)	Act (%)	H-Move (counts)	H-Move (min)	H-Move (%)	Travel (cm)	Travel (min)	Travel (cm/s)	Fine Move (cm)	Fine Move (min)	Rear (counts)	Rear time (min)	Rear time (%)	L-Rotations	R-Rotations	Net-Rotations
1	11:04:16	00:00:00	15	2889	12.03	80.22	2817	11.7	78.22	1909.1	10.7	2.97	51.4	0.9	55	0.7	4.67	-13.7	12.8	-0.8
2	11:19:16	00:15:00	15	2762	11.5	76.67	2707	11.3	75.11	1610.2	10.2	2.64	70.2	1.3	43	0.55	3.67	-18.6	5.2	-13.4
3	11:34:16	00:30:00	15	2752	11.47	76.44	2621	10.9	72.78	1469.4	9.5	2.59	81.5	1.4	58	1.08	7.22	-9.4	7.6	-1.9
4	11:49:16	00:45:00	15	2365	9.85	65.67	2302	9.6	63.89	1208.9	8.3	2.42	71.6	1.2	38	0.5	3.33	-8.4	4.3	-4.1
5	12:04:16	01:00:00	15	2668	11.12	74.11	2551	10.6	70.78	1366.2	9.4	2.43	76.3	1.2	61	0.88	5.89	-11.4	5.4	-6
6	12:19:16	01:15:00	15	2600	10.83	72.22	2374	9.9	65.89	1335.7	8.8	2.54	77.5	1.2	62	1.32	8.78	-8.4	5.2	-3.2
7	12:34:16	01:30:00	15	2580	10.75	71.67	2488	10.4	69.11	1365.9	9.1	2.52	71.9	1.2	27	0.58	3.89	-9.7	6.2	-3.5
8	12:49:16	01:45:00	15	2450	10.2	68	2073	8.6	57.56	1119.2	7.2	2.58	84.9	1.3	61	2.15	14.33	-9.5	5.1	-4.4
9	13:04:16	02:00:00	15	2434	10.13	67.56	2249	9.4	62.44	1257.2	8.2	2.56	71.2	1.2	65	1.23	8.22	-9.5	7.4	-2.1
10	13:19:16	02:15:00	15	2157	8.98	59.89	1988	8.3	55.22	1057.3	7.1	2.47	66.5	1.1	65	1.15	7.67	-5.2	9.8	4.6
11	13:34:16	02:30:00	15	2215	9.22	61.44	2026	8.4	56.22	1086.7	7.8	2.34	55.8	1.1	39	1.05	7	-11.6	2.2	-9.4
12	13:49:16	02:45:00	15	2402	10	66.67	2216	9.2	61.56	1289.4	7.7	2.78	80.1	1.1	52	1.3	8.67	-6.3	3.2	-3.1
13	14:04:16	03:00:00	15	1951	8.12	54.11	1845	7.7	51.22	929.5	6.6	2.34	67	1.2	46	0.73	4.89	-7.7	2	-5.7
14	14:19:16	03:15:00	15	1619	6.73	44.89	1516	6.3	42.11	908.4	5.7	2.66	45	0.8	31	0.78	5.22	-8.4	1	-7.4
15	14:34:16	03:30:00	15	1525	6.35	42.33	1506	6.3	41.78	771.3	5.5	2.33	47.3	0.9	13	0.2	1.33	-2.3	6.1	3.9
16	14:49:16	03:45:00	15	2160	9	60	2107	8.8	58.44	1090.8	7.4	2.47	70.8	1.2	26	0.43	2.89	-4.1	8.6	4.5
17	15:04:16	04:00:00	15	2122	8.83	58.89	2105	8.8	58.44	918.1	7	2.19	95.7	1.8	12	0.13	0.89	-8.4	4.2	-4.3
18	15:19:16	04:15:00	15	1121	4.67	31.11	1121	4.7	31.11	240.5	2.7	1.48	108.8	2	1	0.02	0.11	-5.2	1	-4.2
19	15:34:16	04:30:00	15	280	1.17	7.78	280	1.2	7.78	37	0.5	1.27	36.2	0.6	0	0	0	-1	0	-1
20	15:49:16	04:45:00	15	711	2.95	19.67	711	3	19.67	138.3	1.6	1.44	79.6	1.2	0	0	0	-7.4	2.1	-5.2
21	16:04:16	05:00:00	15	14	0.05	0.33	14	0.1	0.33	2	0	1	1.7	0	0	0	0	0	0	0
22	16:19:16	05:15:00	15	24	0.1	0.67	24	0.1	0.67	2.3	0	1.16	3.3	0.1	0	0	0	0	0	0
23	16:34:16	05:30:00	15	91	0.37	2.44	91	0.4	2.44	5.2	0.1	1.03	17.3	0.2	0	0	0	0	0	0
24	16:49:16	05:45:00	15	53	0.22	1.44	53	0.2	1.44	1.6	0	0.8	11.2	0.2	0	0	0	0	0	0
25	17:04:16	06:00:00	15	0	0	0	0	0	0	0	0	0	0	0	0	0	0	0	0	0
26	17:19:16	06:15:00	15	0	0	0	0	0	0	0	0	0	0	0	0	0	0	0	0	0
27	17:34:16	06:30:00	15	2	0	0	2	0	0	0	0	0	0	0	0	0	0	-1	0	-1
28	17:49:16	06:45:00	15	323	1.33	8.89	323	1.3	8.89	37.1	0.5	1.28	43.3	0.8	0	0	0	-1	0	-1
29	18:04:16	07:00:00	15	1616	6.73	44.89	1488	6.2	41.33	689	4.9	2.36	80.6	1.4	31	0.8	5.33	-5.4	4.1	-1.3
30	18:19:16	07:15:00	15	1696	7.07	47.11	1567	6.5	43.44	738.2	5	2.47	77	1.3	38	0.9	6	-6.4	3.2	-3.2
31	18:34:16	07:30:00	15	212	0.88	5.89	212	0.9	5.89	15.2	0.2	1.09	37.2	0.5	0	0	0	0	0	0
32	18:49:16	07:45:00	15	329	1.37	9.11	329	1.4	9.11	41.1	0.6	1.14	47.8	0.8	0	0	0	-1	0	-1
33	19:04:16	08:00:00	15	253	1.05	7	253	1.1	7	110	0.9	2	7.6	0.1	0	0	0	-2	1	-1
34	19:19:16	08:15:00	15	2103	8.75	58.33	1904	7.9	52.89	946.3	6.7	2.35	77.2	1.3	83	1.6	10.67	-9.1	5.1	-4
35	19:34:16	08:30:00	15	2274	9.47	63.11	1840	7.7	51.11	974.7	6.5	2.52	87	1.1	65	2.4	16	-4.1	3.2	-0.9
36	19:49:16	08:45:00	15	1601	6.67	44.44	1471	6.1	40.78	620.5	4.6	2.26	99.4	1.7	27	0.85	5.67	-6.3	2	-4.3
37	20:04:16	09:00:00	15	2293	9.55	63.67	2030	8.4	56.33	1115.7	7.3	2.56	73.8	1.2	54	1.63	10.89	-8.6	7.5	-1.1
38	20:19:16	09:15:00	15	1978	8.23	54.89	1899	7.9	52.67	852.3	5.9	2.39	118.5	1.9	23	0.52	3.44	-8.1	3.1	-5
39	20:34:16	09:30:00	15	2207	9.18	61.22	1809	7.5	50.22	1208	6.8	2.98	48.5	0.8	74	2.5	16.67	-3.3	4.3	1
40	20:49:16	09:45:00	15	2583	10.75	71.67	2237	9.3	62.11	1396.9	8.2	2.84	60.9	1.1	71	2.12	14.11	-8.4	7.3	-1.1
41	21:04:16	10:00:00	15	2149	8.95	59.67	1820	7.6	50.56	1037.5	5.8	2.96	108.8	1.6	67	2.05	13.67	-6.2	3.4	-2.9
42	21:19:16	10:15:00	15	2198	9.15	61	1997	8.3	55.44	1280.7	7	3.03	73.4	1.1	65	1.48	9.89	-10.8	4	-6.7
43	21:34:16	10:30:00	15	2170	9.03	60.22	1881	7.8	52.22	1345	7	3.22	60.7	0.9	70	1.95	13	-13.5	5.1	-8.4
44	21:49:16	10:45:00	15	2406	10.02	66.78	2160	9	60	1547.4	7.7	3.34	85.8	1.4	75	1.87	12.44	-8.5	5.3	-3.2
45	22:04:16	11:00:00	15	1596	6.65	44.33	1546	6.4	42.89	685.8	4.6	2.49	95.9	1.7	28	0.43	2.89	-4.3	1.1	-3.2
46	22:19:16	11:15:00	15	2376	9.9	66	2190	9.1	60.78	1342.4	8	2.81	68.9	1.2	53	1.28	8.56	-9.5	5.2	-4.2
47	22:34:16	11:30:00	15	2202	9.17	61.11	2056	8.6	57.11	1145.2	7.2	2.63	83	1.2	62	1.18	7.89	-6.7	8.6	1.9
48	22:49:16	11:45:00	15	2298	9.57	63.78	2171	9	60.22	1249.1	7.8	2.65	68.6	1.2	56	0.97	6.44	-3.3	7.7	4.4
49	23:04:16	12:00:00	15	2441	10.17	67.78	2238	9.3	62.11	1291.4	8.4	2.56	61.8	1.1	59	1.35	9	-12.4	7.1	-5.3
50	23:19:16	12:15:00	15	2061	8.58	57.22	1930	8	53.56	1026.5	6.7	2.54	74.2	1.5	50	0.93	6.22	-8.6	3.1	-5.5
51	23:34:16	12:30:00	15	1758	7.32	48.78	1573	6.5	43.67	878.4	5.4	2.71	68.2	1.1	49	1.35	9	-7.4	3.1	-4.3
52	23:49:16	12:45:00	15	2170	9.03	60.22	2118	8.8	58.78	1314.6	7.7	2.85	66.9	1.1	52	0.63	4.22	-11.6	5.2	-6.4
53	00:04:16	13:00:00	15	2345	9.77	65.11	2145	8.9	59.56	1288.8	7.8	2.77	70.7	1.2	54	1.42	9.44	-7.1	3.2	-3.9
54	00:19:16	13:15:00	15	2249	9.37	62.44	2223	9.2	61.67	1144.3	7.9	2.41	66	1.4	14	0.2	1.33	-4.1	5.1	1
55	00:34:16	13:30:00	15	1601	6.67	44.44	1598	6.7	44.33	757.3	5.3	2.37	80.1	1.6	6	0.07	0.44	-9.4	3.1	-6.2
56	00:49:16	13:45:00	15	1202	5	33.33	1196	5	33.22	464.4	4.1	1.89	52.9	1	6	0.05	0.33	-3	4	1
57	01:04:16	14:00:00	15	112	0.47	3.11	112	0.5	3.11	8.5	0.1	0.95	18.7	0.3	0	0	0	0	0	0
58	01:19:16	14:15:00	15	36	0.15	1	36	0.1	1	2.9	0	1.44	5	0.1	0	0	0	0	0	0
59	01:34:16	14:30:00	15	159	0.65	4.33	159	0.7	4.33	13.8	0.2	1.15	25.9	0.5	0	0	0	0	0	0
60	01:49:16	14:45:00	15	282	1.17	7.78	282	1.2	7.78	25.4	0.4	0.98	43	0.9	0	0	0	0	0	0
61	02:04:16	15:00:00	15	66	0.27	1.78	66	0.3	1.78	6	0.1	1	9.8	0.2	0	0	0	0	0	0
62	02:19:16	15:15:00	15	14	0.05	0.33	14	0.1	0.33	1.4	0	0.72	2.5	0.1	0	0	0	0	0	0
63	02:34:16	15:30:00	15	846	3.52	23.44	844	3.5	23.44	199.7	1.8	1.82	93	1.6	1	0	0	-1	2	1
64	02:49:16	15:45:00	15	1430	5.95	39.67	1303	5.4	36.11	742.1	4.4	2.81	62.2	1.1	27	0.87	5.78	-2.1	2	-0.1
65	03:04:16	16:00:00	15	1617	6.73	44.89	1454	6	40.33	779.5	5.3	2.44	57.3	0.9	46	1.08	7.22	-5.2	6.4	1.2
66	03:19:16	16:15:00	15	2279	9.48	63.22	2104	8.8	58.44	1129	7.4	2.55	80.2	1.2	43	1.23	8.22	-5.5	6.4	0.9
67	03:34:16	16:30:00	15	2517	10.48	69.89	2319	9.7	64.33	1454.9	8.3	2.91	70.5	1	53	1.37	9.11	-6.1	8.6	2.5
68	03:49:16	16:45:00	15	2451	10.2	68	2329	9.7	64.67	1390.6	8.8	2.64	63.5	1.1	38	0.9	6	-19.1	10.3	-8.8
69	04:04:16	17:00:00	15	1664	6.93	46.22	1659	6.9	46	665.7	5.3	2.1	93.8	1.6	13	0.08	0.56	-10.7	5.4	-5.2
70	04:19:16	17:15:00	15	1368	5.7	38	1362	5.7	37.78	632.4	4.7	2.27	60.5	1.2	3	0.03	0.22	-9.9	2.1	-7.7
71	04:34:16	17:30:00	15	224	0.93	6.22	224	0.9	6.22	15.2	0.2	1.17	39.3	0.7	0	0	0	0	0	0
72	04:49:16	17:45:00	15	200	0.83	5.56	200	0.8	5.56	13	0.2	0.86	35.3	0.6	0	0	0	0	0	0
73	05:04:16	18:00:00	15	63	0.25	1.67	63	0.2	1.67	13.3	0.2	1.02	2.9	0.1	0	0	0	0	0	0
74	05:19:16	18:15:00	15	67	0.27	1.78	67	0.3	1.78	7	0.1	0.87	9.1	0.2	0	0	0	0	0	0
75	05:34:16	18:30:00	15	44	0.18	1.22	44	0.2	1.22	5	0.1	1.01	5.9	0.1	0	0	0	0	0	0
76	05:49:16	18:45:00	15	37	0.15	1	37	0.1	1	2.4	0	1.2	6	0.2	0	0	0	0	0	0
77	06:04:16	19:00:00	15	170	0.7	4.67	170	0.7	4.67	54.4	0.4	2.17	15.8	0.3	0	0	0	-1	0	-1
78	06:19:16	19:15:00	15	96	0.4	2.67	96	0.4	2.67	1.7	0	0.84	20.9	0.3	0	0	0	0	0	0
79	06:34:16	19:30:00	15	471	1.95	13	471	1.9	13	64.1	0.8	1.28	64	1.1	0	0	0	-3.1	0	-3.1
80	06:49:16	19:45:00	15	1362	5.67	37.78	1263	5.2	35	731.7	4.1	2.95	70	1.2	39	0.85	5.67	-5.5	0	-5.5
81	07:04:16	20:00:00	15	2133	8.88	59.22	1955	8.1	54.22	1156.9	6.8	2.85	82.4	1.4	46	1.3	8.67	-5.1	4.3	-0.9
82	07:19:16	20:15:00	15	2174	9.05	60.33	2133	8.9	59.22	1101.6	7.4	2.49	86.2	1.6	23	0.37	2.44	-8.2	6.4	-1.9
83	07:34:16	20:30:00	15	1147	4.77	31.78	1122	4.7	31.11	560.1	4.1	2.3	35.6	0.7	8	0.15	1	-9.4	2	-7.4
84	07:49:16	20:45:00	15	638	2.65	17.67	638	2.6	17.67	106.6	1.2	1.44	83.8	1.4	0	0	0	-1	1	0
85	08:04:16	21:00:00	15	773	3.22	21.44	773	3.2	21.44	193.8	1.9	1.67	75.4	1.5	1	0	0	-6	0	-6
86	08:19:16	21:15:00	15	69	0.28	1.89	69	0.3	1.89	7.3	0.1	1.82	9.7	0.2	0	0	0	0	0	0
87	08:34:16	21:30:00	15	70	0.28	1.89	70	0.3	1.89	0	0	0	17.8	0.2	0	0	0	0	0	0
88	08:49:16	21:45:00	15	284	1.18	7.89	284	1.2	7.89	6.2	0.1	0.78	61.9	1.1	0	0	0	0	0	0
89	09:04:16	22:00:00	15	157	0.65	4.33	157	0.7	4.33	2.9	0.1	0.96	34.8	0.6	0	0	0	0	0	0
90	09:19:16	22:15:00	15	327	1.35	9	327	1.4	9	25.6	0.4	1.16	54.6	1.1	0	0	0	0	0	0
91	09:34:16	22:30:00	15	50	0.2	1.33	50	0.2	1.33	0.7	0	0.72	10.8	0.2	0	0	0	0	0	0
92	09:49:16	22:45:00	15	164	0.68	4.56	164	0.7	4.56	14.9	0.2	1.06	24.5	0.5	0	0	0	0	0	0
93	10:04:16	23:00:00	15	20	0.08	0.56	20	0.1	0.56	2.6	0	1.32	2.9	0.1	0	0	0	0	0	0
94	10:19:16	23:15:00	15	80	0.33	2.22	80	0.3	2.22	3.4	0.1	1.12	15.9	0.3	0	0	0	0	0	0
95	10:34:16	23:30:00	15	1337	5.57	37.11	1279	5.3	35.44	584.9	3.6	2.7	103	1.7	27	0.53	3.56	-1	2.1	1.1
96	10:49:16	23:45:00	15	552	2.3	15.33	550	2.3	15.22	218.4	1.7	2.16	34.8	0.7	2	0.02	0.11	-2.1	1.1	-1

## Sheet: Mouse 7
Block	Time	Time	Occupancy (min)	Act Counts	Act (min)	Act (%)	H-Move (counts)	H-Move (min)	H-Move (%)	Travel (cm)	Travel (min)	Travel (cm/s)	Fine Move (cm)	Fine Move (min)	Rear (counts)	Rear time (min)	Rear time (%)	L-Rotations	R-Rotations	Net-Rotations
1	11:03:43	00:00:00	15	2846	11.85	79	2745	11.4	76.22	1743	10.4	2.78	63.9	1	76	1.12	7.44	-10.3	8.2	-2.1
2	11:18:43	00:15:00	15	1757	7.32	48.78	1684	7	46.78	920.9	6.1	2.51	50.4	1.1	48	0.65	4.33	-4.2	5.5	1.2
3	11:33:43	00:30:00	15	2058	8.57	57.11	2009	8.4	55.78	1201.9	7.5	2.67	57.4	1	46	0.53	3.56	-5.4	5.2	-0.2
4	11:48:43	00:45:00	15	2265	9.43	62.89	2194	9.1	60.89	1150.7	7.8	2.45	69.2	1.3	55	0.83	5.56	-8.3	7.4	-0.9
5	12:03:43	01:00:00	15	2304	9.6	64	2210	9.2	61.33	1140.4	8.1	2.35	63.1	1.1	53	0.88	5.89	-11.8	9.4	-2.4
6	12:18:43	01:15:00	15	2633	10.97	73.11	2491	10.4	69.11	1347.3	8.9	2.51	96.8	1.5	71	1.38	9.22	-9.4	3.2	-6.1
7	12:33:43	01:30:00	15	1595	6.63	44.22	1581	6.6	43.89	709.6	5.3	2.22	65.1	1.1	11	0.15	1	-5.3	4.1	-1.1
8	12:48:43	01:45:00	15	2221	9.25	61.67	2107	8.8	58.44	1234.4	7.7	2.66	61.7	1.1	52	0.98	6.56	-7.7	3.2	-4.6
9	13:03:43	02:00:00	15	1224	5.1	34	1200	5	33.33	517.2	4	2.13	57.3	1	20	0.28	1.89	-1	6.3	5.3
10	13:18:43	02:15:00	15	2595	10.8	72	2450	10.2	68	1461.7	9.1	2.69	77.5	1.2	62	1.42	9.44	-6.3	5.3	-1
11	13:33:43	02:30:00	15	2257	9.4	62.67	2219	9.2	61.56	1046.5	7.3	2.37	113.7	2	35	0.47	3.11	-10.4	8.5	-1.9
12	13:48:43	02:45:00	15	1970	8.2	54.67	1910	8	53	1020.1	6.6	2.57	73.2	1.4	26	0.52	3.44	-5.3	3	-2.3
13	14:03:43	03:00:00	15	1568	6.53	43.56	1557	6.5	43.22	788.7	5.6	2.35	54.3	1	9	0.1	0.67	-7.2	5.1	-2.1
14	14:18:43	03:15:00	15	1906	7.93	52.89	1893	7.9	52.56	956.8	6.5	2.45	72.8	1.3	14	0.17	1.11	-9.4	8.4	-1
15	14:33:43	03:30:00	15	2138	8.9	59.33	2126	8.8	59	983	6.5	2.52	131.1	2.1	7	0.15	1	-3.2	8.3	5.1
16	14:48:43	03:45:00	15	1550	6.45	43	1547	6.4	42.89	530.9	3.9	2.28	132.3	2.3	4	0.02	0.11	-6.1	3	-3.1
17	15:03:43	04:00:00	15	509	2.12	14.11	509	2.1	14.11	113.1	1.1	1.71	54.5	1	0	0	0	-1	0	-1
18	15:18:43	04:15:00	15	37	0.15	1	37	0.1	1	6.4	0.1	1.27	3.3	0.1	0	0	0	0	0	0
19	15:33:43	04:30:00	15	230	0.95	6.33	230	0.9	6.33	25.6	0.3	1.22	39.2	0.5	0	0	0	-1.2	0	-1.2
20	15:48:43	04:45:00	15	91	0.37	2.44	91	0.4	2.44	11.9	0.2	1.19	12.1	0.2	0	0	0	0	0	0
21	16:03:43	05:00:00	15	87	0.35	2.33	87	0.3	2.33	49.2	0.3	2.46	3.1	0.1	0	0	0	0	0	0
22	16:18:43	05:15:00	15	0	0	0	0	0	0	0	0	0	0	0	0	0	0	0	0	0
23	16:33:43	05:30:00	15	0	0	0	0	0	0	0	0	0	0	0	0	0	0	0	0	0
24	16:48:43	05:45:00	15	0	0	0	0	0	0	0	0	0	0	0	0	0	0	0	0	0
25	17:03:43	06:00:00	15	0	0	0	0	0	0	0	0	0	0	0	0	0	0	0	0	0
26	17:18:43	06:15:00	15	30	0.12	0.78	30	0.1	0.78	4.3	0.1	1.06	5	0.1	0	0	0	-1	0	-1
27	17:33:43	06:30:00	15	940	3.92	26.11	936	3.9	26	310.7	2.6	1.99	70.1	1.2	4	0.05	0.33	-4.2	1	-3.2
28	17:48:43	06:45:00	15	38	0.15	1	38	0.1	1	5.6	0.1	1.11	4.4	0.1	0	0	0	0	0	0
29	18:03:43	07:00:00	15	0	0	0	0	0	0	0	0	0	0	0	0	0	0	0	0	0
30	18:18:43	07:15:00	15	5	0.02	0.11	5	0	0.11	1.1	0	1.11	1	0	0	0	0	0	0	0
31	18:33:43	07:30:00	15	2	0	0	2	0	0	0	0	0	0.3	0	0	0	0	0	0	0
32	18:48:43	07:45:00	15	528	2.2	14.67	528	2.2	14.67	87.2	1.1	1.28	65.5	1.1	0	0	0	-2	0	-2
33	19:03:43	08:00:00	15	2296	9.57	63.78	2240	9.3	62.22	990	7	2.37	139.5	2.2	41	0.7	4.67	-6.5	5.4	-1.1
34	19:18:43	08:15:00	15	2739	11.4	76	2486	10.3	69	1693.5	9.3	3.05	69.3	1.2	104	2.3	15.33	-13.4	5.3	-8.2
35	19:33:43	08:30:00	15	2483	10.33	68.89	2170	9	60.22	1653.7	7.8	3.54	76.9	1.2	83	2.38	15.89	-13.9	4.6	-9.4
36	19:48:43	08:45:00	15	2122	8.83	58.89	2012	8.4	55.89	899.8	6	2.52	153.9	2.3	37	0.88	5.89	-11.4	7.3	-4.1
37	20:03:43	09:00:00	15	2443	10.17	67.78	2289	9.5	63.56	1586.1	8	3.32	93.3	1.6	74	1.4	9.33	-10.6	6.6	-4
38	20:18:43	09:15:00	15	2797	11.65	77.67	2571	10.7	71.33	2129.8	9.7	3.66	64.9	1	109	2.2	14.67	-7.4	7.4	0
39	20:33:43	09:30:00	15	1787	7.43	49.56	1669	7	46.33	1069.3	5.6	3.19	84.3	1.5	49	1.08	7.22	-6.4	1	-5.4
40	20:48:43	09:45:00	15	2239	9.32	62.11	2163	9	60	1268.7	7.8	2.72	93.4	1.6	51	0.88	5.89	-4.2	14.3	10.1
41	21:03:43	10:00:00	15	2077	8.65	57.67	1940	8.1	53.89	961.9	6	2.69	124.5	2.1	41	1	6.67	-8.3	5.2	-3.1
42	21:18:43	10:15:00	15	1922	8	53.33	1868	7.8	51.89	974.8	5.9	2.75	113.7	1.9	37	0.68	4.56	-5.3	9.5	4.2
43	21:33:43	10:30:00	15	2402	10	66.67	2266	9.4	62.89	1532.8	7.9	3.23	89.6	1.4	69	1.37	9.11	-2.2	11.6	9.4
44	21:48:43	10:45:00	15	2084	8.68	57.89	2001	8.3	55.56	1201.7	6.9	2.9	84.3	1.4	53	1.02	6.78	-9.5	4.3	-5.2
45	22:03:43	11:00:00	15	1896	7.9	52.67	1799	7.5	49.89	853.8	5.6	2.56	119.4	2.1	30	0.72	4.78	-6.1	4.3	-1.8
46	22:18:43	11:15:00	15	1878	7.82	52.11	1849	7.7	51.33	1080.6	6.4	2.81	77.6	1.2	32	0.37	2.44	-7.5	7.2	-0.2
47	22:33:43	11:30:00	15	2177	9.07	60.44	2154	9	59.78	1047.6	7.4	2.36	88.4	1.6	26	0.25	1.67	-6.5	9.8	3.2
48	22:48:43	11:45:00	15	1195	4.97	33.11	1189	5	33	409.3	3.1	2.21	110	1.8	8	0.08	0.56	-6.2	2	-4.2
49	23:03:43	12:00:00	15	222	0.92	6.11	222	0.9	6.11	112.7	0.7	2.68	12.1	0.2	0	0	0	-1	0	-1
50	23:18:43	12:15:00	15	10	0.03	0.22	10	0	0.22	2.5	0	1.25	0	0	0	0	0	0	0	0
51	23:33:43	12:30:00	15	125	0.52	3.44	125	0.5	3.44	20.4	0.2	1.46	12.2	0.2	0	0	0	-2	0	-2
52	23:48:43	12:45:00	15	135	0.55	3.67	135	0.6	3.67	14.2	0.3	0.89	23.8	0.4	0	0	0	0	0	0
53	00:03:43	13:00:00	15	34	0.13	0.89	34	0.1	0.89	4.2	0.1	0.84	4.1	0.1	0	0	0	0	0	0
54	00:18:43	13:15:00	15	20	0.08	0.56	20	0.1	0.56	4.2	0.1	1.04	2.2	0	0	0	0	0	0	0
55	00:33:43	13:30:00	15	31	0.12	0.78	31	0.1	0.78	3.1	0	1.55	5.6	0.1	0	0	0	0	0	0
56	00:48:43	13:45:00	15	59	0.23	1.56	59	0.2	1.56	5.4	0.1	1.07	10.9	0.2	0	0	0	0	0	0
57	01:03:43	14:00:00	15	82	0.33	2.22	82	0.3	2.22	15	0.2	1.15	7.2	0.1	0	0	0	0	0	0
58	01:18:43	14:15:00	15	1004	4.18	27.89	999	4.2	27.67	421.3	3	2.38	73.9	1.3	10	0.08	0.56	-7.3	2.1	-5.2
59	01:33:43	14:30:00	15	1747	7.27	48.44	1731	7.2	48	554.6	4.8	1.92	157.4	2.4	10	0.12	0.78	0	6.1	6.1
60	01:48:43	14:45:00	15	2336	9.73	64.89	2284	9.5	63.44	1360	7.9	2.88	106.3	1.8	47	0.7	4.67	-5.2	3.1	-2
61	02:03:43	15:00:00	15	2269	9.45	63	2190	9.1	60.78	1228.7	7.6	2.7	84.1	1.4	35	0.73	4.89	-10.6	3.2	-7.3
62	02:18:43	15:15:00	15	2286	9.52	63.44	2247	9.3	62.33	1317.9	7.8	2.8	77.2	1.4	34	0.43	2.89	-12.4	6.4	-6
63	02:33:43	15:30:00	15	934	3.88	25.89	934	3.9	25.89	201.2	2.2	1.55	95.2	1.6	0	0	0	-7.6	2.1	-5.5
64	02:48:43	15:45:00	15	529	2.2	14.67	529	2.2	14.67	162.7	1.5	1.79	37.1	0.6	0	0	0	-2.2	0	-2.2
65	03:03:43	16:00:00	15	77	0.32	2.11	77	0.3	2.11	6.7	0.1	0.96	11.3	0.2	0	0	0	0	0	0
66	03:18:43	16:15:00	15	92	0.38	2.56	92	0.4	2.56	7.2	0.1	1.03	15.8	0.3	0	0	0	0	0	0
67	03:33:43	16:30:00	15	35	0.13	0.89	35	0.1	0.89	3.9	0.1	1.29	5.7	0.1	0	0	0	0	0	0
68	03:48:43	16:45:00	15	81	0.33	2.22	81	0.3	2.22	8.4	0.1	1.2	11.3	0.2	0	0	0	0	0	0
69	04:03:43	17:00:00	15	24	0.1	0.67	24	0.1	0.67	3.1	0.1	1.04	5	0.1	0	0	0	0	0	0
70	04:18:43	17:15:00	15	0	0	0	0	0	0	0	0	0	0	0	0	0	0	0	0	0
71	04:33:43	17:30:00	15	0	0	0	0	0	0	0	0	0	0	0	0	0	0	0	0	0
72	04:48:43	17:45:00	15	7	0.02	0.11	7	0	0.11	1.2	0	1.2	0.5	0	0	0	0	0	0	0
73	05:03:43	18:00:00	15	15	0.05	0.33	15	0.1	0.33	1	0	0.96	2.2	0	0	0	0	0	0	0
74	05:18:43	18:15:00	15	2	0	0	2	0	0	0	0	0	1	0	0	0	0	0	0	0
75	05:33:43	18:30:00	15	249	1.03	6.89	249	1	6.89	17.5	0.3	1.03	44.7	0.8	0	0	0	-1	0	-1
76	05:48:43	18:45:00	15	1063	4.42	29.44	1062	4.4	29.44	251.6	2.4	1.74	119.8	2.1	3	0.02	0.11	-3	0	-3
77	06:03:43	19:00:00	15	1907	7.93	52.89	1857	7.7	51.56	763.4	5.7	2.22	114.4	2	23	0.38	2.56	-3.1	3	0
78	06:18:43	19:15:00	15	1422	5.92	39.44	1422	5.9	39.44	225.3	3.1	1.22	180.1	2.8	0	0	0	0	0	0
79	06:33:43	19:30:00	15	1916	7.98	53.22	1903	7.9	52.78	955.8	6.5	2.44	76.5	1.4	17	0.2	1.33	-14.5	2	-12.5
80	06:48:43	19:45:00	15	1248	5.2	34.67	1248	5.2	34.67	227.8	2.8	1.37	147.8	2.6	0	0	0	-2.2	2.2	0
81	07:03:43	20:00:00	15	2	0	0	2	0	0	0	0	0	1.3	0	0	0	0	0	0	0
82	07:18:43	20:15:00	15	36	0.15	1	36	0.1	1	0	0	0	8.2	0.1	0	0	0	0	0	0
83	07:33:43	20:30:00	15	96	0.4	2.67	96	0.4	2.67	7	0.1	1.39	16.4	0.3	0	0	0	0	0	0
84	07:48:43	20:45:00	15	38	0.15	1	38	0.1	1	0.6	0	0.56	9.7	0.1	0	0	0	0	0	0
85	08:03:43	21:00:00	15	41	0.17	1.11	41	0.2	1.11	5.8	0.1	1.17	6.1	0.1	0	0	0	0	0	0
86	08:18:43	21:15:00	15	7	0.02	0.11	7	0	0.11	1.9	0	0.97	0	0	0	0	0	0	0	0
87	08:33:43	21:30:00	15	36	0.15	1	36	0.1	1	5.8	0.1	1.46	4.1	0.1	0	0	0	0	0	0
88	08:48:43	21:45:00	15	353	1.47	9.78	353	1.5	9.78	64.5	0.8	1.26	34.4	0.6	0	0	0	-1	0	-1
89	09:03:43	22:00:00	15	0	0	0	0	0	0	0	0	0	0	0	0	0	0	0	0	0
90	09:18:43	22:15:00	15	0	0	0	0	0	0	0	0	0	0	0	0	0	0	0	0	0
91	09:33:43	22:30:00	15	93	0.38	2.56	93	0.4	2.56	13.6	0.2	1.23	11.9	0.2	0	0	0	0	0	0
92	09:48:43	22:45:00	15	225	0.93	6.22	225	0.9	6.22	27.3	0.4	1.19	33.6	0.5	0	0	0	0	0	0
93	10:03:43	23:00:00	15	169	0.7	4.67	169	0.7	4.67	31	0.4	1.29	16.8	0.3	0	0	0	0	0	0
94	10:18:43	23:15:00	15	30	0.12	0.78	30	0.1	0.78	2	0	1	5.3	0.1	0	0	0	-1	0	-1
95	10:33:43	23:30:00	15	77	0.32	2.11	77	0.3	2.11	12	0.1	1.33	9.4	0.1	0	0	0	0	0	0
96	10:48:43	23:45:00	15	549	2.28	15.22	549	2.3	15.22	114.8	1.2	1.59	61.9	1.2	0	0	0	-2	1	-1

## Sheet: Mouse 8
Block	Time	Time	Occupancy (min)	Act Counts	Act (min)	Act (%)	H-Move (counts)	H-Move (min)	H-Move (%)	Travel (cm)	Travel (min)	Travel (cm/s)	Fine Move (cm)	Fine Move (min)	Rear (counts)	Rear time (min)	Rear time (%)	L-Rotations	R-Rotations	Net-Rotations
1	11:03:43	00:00:00	15	2972	12.38	82.56	2743	11.4	76.11	1999.5	10.3	3.25	68.3	1.1	85	1.68	11.22	-8.4	11.9	3.5
2	11:18:43	00:15:00	15	2755	11.47	76.44	2569	10.7	71.33	1698.5	9.4	3	70.6	1.1	65	1.38	9.22	-3.1	20.1	17
3	11:33:43	00:30:00	15	2341	9.75	65	2256	9.4	62.67	1593.4	8.3	3.18	63.8	1.1	52	0.78	5.22	-3.1	8.3	5.1
4	11:48:43	00:45:00	15	2769	11.53	76.89	2639	11	73.22	1829.8	9.9	3.08	82.4	1.1	76	1.12	7.44	-8.4	12.5	4.1
5	12:03:43	01:00:00	15	2247	9.35	62.33	2149	8.9	59.67	1373.1	7.8	2.93	78.2	1.3	47	0.8	5.33	-4.6	8.5	3.9
6	12:18:43	01:15:00	15	2020	8.42	56.11	1918	8	53.22	1179.2	6.7	2.95	73.7	1.3	53	0.92	6.11	-5.2	6.3	1.1
7	12:33:43	01:30:00	15	2788	11.62	77.44	2368	9.9	65.78	1594.1	8.8	3.04	60.8	1.1	68	2.35	15.67	-9.6	5.4	-4.2
8	12:48:43	01:45:00	15	1922	8	53.33	1664	6.9	46.22	893.2	5.8	2.58	80.9	1.5	41	1.37	9.11	-6	4.2	-1.8
9	13:03:43	02:00:00	15	2231	9.28	61.89	2034	8.5	56.44	1239.9	7.2	2.87	79.8	1.3	53	1.17	7.78	-5	5.2	0.2
10	13:18:43	02:15:00	15	1877	7.82	52.11	1808	7.5	50.22	967.5	6.1	2.66	70.9	1.3	28	0.52	3.44	-4.4	3.3	-1.1
11	13:33:43	02:30:00	15	2233	9.3	62	2152	9	59.78	1307.7	7.8	2.8	73.4	1.2	27	0.58	3.89	-2	7.2	5.2
12	13:48:43	02:45:00	15	1993	8.3	55.33	1986	8.3	55.11	1089.4	7.1	2.55	64.4	1.1	11	0.08	0.56	-7.7	5.2	-2.4
13	14:03:43	03:00:00	15	1911	7.95	53	1874	7.8	52	869.7	6.4	2.27	77.3	1.4	19	0.27	1.78	-6	9.3	3.3
14	14:18:43	03:15:00	15	2614	10.88	72.56	2598	10.8	72.11	1254.1	9.4	2.22	77.9	1.3	9	0.1	0.67	-9.3	13.3	4
15	14:33:43	03:30:00	15	1594	6.63	44.22	1594	6.6	44.22	597.1	4.8	2.1	100.8	1.8	0	0	0	-3	1	-2
16	14:48:43	03:45:00	15	2065	8.6	57.33	2049	8.5	56.89	959.1	7.3	2.18	68.4	1.2	9	0.1	0.67	-7.3	5.3	-2
17	15:03:43	04:00:00	15	2013	8.38	55.89	1962	8.2	54.44	846.4	6.8	2.09	75.9	1.4	15	0.33	2.22	-10.2	4.4	-5.9
18	15:18:43	04:15:00	15	675	2.8	18.67	675	2.8	18.67	154.6	1.6	1.59	65.4	1.1	0	0	0	-1.1	0	-1.1
19	15:33:43	04:30:00	15	54	0.22	1.44	54	0.2	1.44	4.3	0.1	1.44	7.4	0.1	0	0	0	0	0	0
20	15:48:43	04:45:00	15	59	0.23	1.56	59	0.2	1.56	0	0	0	15.1	0.2	0	0	0	0	0	0
21	16:03:43	05:00:00	15	36	0.15	1	36	0.1	1	5	0.1	1.26	2.2	0.1	0	0	0	0	0	0
22	16:18:43	05:15:00	15	141	0.58	3.89	141	0.6	3.89	18.9	0.2	1.26	17.9	0.4	0	0	0	0	0	0
23	16:33:43	05:30:00	15	138	0.57	3.78	138	0.6	3.78	20.2	0.3	1.19	15.3	0.3	0	0	0	-1	0	-1
24	16:48:43	05:45:00	15	114	0.47	3.11	114	0.5	3.11	13.6	0.2	0.97	16.5	0.3	0	0	0	-1	0	-1
25	17:03:43	06:00:00	15	0	0	0	0	0	0	0	0	0	0	0	0	0	0	0	0	0
26	17:18:43	06:15:00	15	160	0.67	4.44	160	0.7	4.44	13	0.2	1.08	25.4	0.5	0	0	0	0	0	0
27	17:33:43	06:30:00	15	182	0.75	5	182	0.8	5	14.7	0.3	0.92	30.4	0.6	0	0	0	-1	0	-1
28	17:48:43	06:45:00	15	302	1.25	8.33	302	1.2	8.33	78.4	0.6	2.06	30.6	0.6	0	0	0	0	0	0
29	18:03:43	07:00:00	15	859	3.57	23.78	812	3.4	22.56	295.3	2.5	1.97	47.3	0.9	7	0.23	1.56	-2.1	2.1	0
30	18:18:43	07:15:00	15	1572	6.55	43.67	1337	5.6	37.11	591.1	4.2	2.33	80.7	1.4	23	1.22	8.11	-2	1	-1
31	18:33:43	07:30:00	15	359	1.48	9.89	359	1.5	9.89	26.6	0.4	1.11	64.3	1.1	0	0	0	-1	0	-1
32	18:48:43	07:45:00	15	38	0.15	1	38	0.1	1	4.2	0.1	1.39	5.3	0.1	0	0	0	0	0	0
33	19:03:43	08:00:00	15	46	0.18	1.22	46	0.2	1.22	4.1	0.1	1.02	6.5	0.1	0	0	0	0	0	0
34	19:18:43	08:15:00	15	1625	6.77	45.11	1331	5.5	36.89	847.3	4.7	3	49.2	0.8	63	1.97	13.11	-2	7.6	5.6
35	19:33:43	08:30:00	15	3092	12.88	85.89	2351	9.8	65.22	1948.7	8.9	3.65	90.5	1.2	106	4.12	27.44	-4.3	10.6	6.3
36	19:48:43	08:45:00	15	2437	10.15	67.67	2129	8.9	59.11	1751.1	7.8	3.77	74	1.2	68	1.73	11.56	-3.2	5.2	2.1
37	20:03:43	09:00:00	15	2425	10.1	67.33	2107	8.8	58.44	1561.3	7.1	3.66	110.3	1.7	69	2	13.33	-3	3	0
38	20:18:43	09:15:00	15	2572	10.72	71.44	2251	9.4	62.44	1710.3	7.9	3.59	93.9	1.4	71	1.95	13	-2	10.3	8.3
39	20:33:43	09:30:00	15	2629	10.95	73	2240	9.3	62.22	1881	8.3	3.78	73.6	1.2	63	2.22	14.78	-6.2	7.2	0.9
40	20:48:43	09:45:00	15	2779	11.57	77.11	2538	10.6	70.44	2335.1	9.6	4.06	65.4	1.1	68	1.57	10.44	-9.4	7.2	-2.2
41	21:03:43	10:00:00	15	2183	9.08	60.56	1963	8.2	54.44	1750.2	7.1	4.1	91.5	1.1	56	1.4	9.33	-2	7.5	5.5
42	21:18:43	10:15:00	15	1129	4.7	31.33	1127	4.7	31.22	396.6	2.7	2.45	122.6	1.8	7	0.07	0.44	-1.1	3.1	2
43	21:33:43	10:30:00	15	2969	12.37	82.44	2444	10.2	67.89	2093.8	8.9	3.92	112.3	1	105	3.15	21	-8.3	17.8	9.5
44	21:48:43	10:45:00	15	2970	12.37	82.44	2555	10.6	70.89	2413.7	9.7	4.14	71.8	1	72	2.48	16.56	-2.2	15.9	13.7
45	22:03:43	11:00:00	15	2417	10.07	67.11	2077	8.7	57.67	1870.6	7.4	4.21	89.9	1.4	59	2.12	14.11	-5.4	10.6	5.2
46	22:18:43	11:15:00	15	2658	11.07	73.78	2295	9.6	63.67	2082.8	8.3	4.17	78.8	1.1	70	2.27	15.11	-9.5	8.1	-1.4
47	22:33:43	11:30:00	15	2319	9.65	64.33	1940	8.1	53.89	1695.1	7.5	3.79	47.2	0.6	64	2.37	15.78	-4.1	3.3	-0.9
48	22:48:43	11:45:00	15	2573	10.72	71.44	2306	9.6	64	1626	8	3.4	107.2	1.5	49	1.75	11.67	-6.4	10.5	4.2
49	23:03:43	12:00:00	15	2064	8.6	57.33	1752	7.3	48.67	1313.8	6	3.63	80.5	1.3	56	1.87	12.44	-1	4.4	3.4
50	23:18:43	12:15:00	15	2878	11.98	79.89	2461	10.2	68.33	2183.5	9.1	4	70.8	0.9	75	2.45	16.33	-4.3	10.4	6.1
51	23:33:43	12:30:00	15	2740	11.42	76.11	2267	9.4	62.89	1924.2	8.4	3.83	62	1.1	57	2.53	16.89	-4.1	9.5	5.4
52	23:48:43	12:45:00	15	1641	6.83	45.56	1406	5.8	39	1031.4	4.7	3.66	80.8	1.2	27	1.28	8.56	-2.1	5.2	3.1
53	00:03:43	13:00:00	15	1319	5.48	36.56	1280	5.3	35.56	705	3.9	3.05	84.9	1.3	28	0.43	2.89	-2.1	4.1	2
54	00:18:43	13:15:00	15	2109	8.78	58.56	2033	8.5	56.44	1350.5	7.2	3.13	73.7	1.4	24	0.53	3.56	-6.3	6.4	0.1
55	00:33:43	13:30:00	15	1825	7.6	50.67	1815	7.5	50.33	892.3	6.2	2.39	75.9	1.1	13	0.12	0.78	-5.2	3.1	-2.1
56	00:48:43	13:45:00	15	1561	6.5	43.33	1481	6.2	41.11	711.6	4.8	2.45	78.2	1.3	13	0.47	3.11	-7.1	6.4	-0.7
57	01:03:43	14:00:00	15	2376	9.9	66	2308	9.6	64.11	1186.3	8.1	2.45	85.8	1.6	15	0.43	2.89	-7.3	6.1	-1.2
58	01:18:43	14:15:00	15	75	0.3	2	75	0.3	2	4.3	0.1	0.86	13.7	0.2	0	0	0	0	0	0
59	01:33:43	14:30:00	15	40	0.17	1.11	40	0.2	1.11	3.6	0.1	0.9	6.2	0.1	0	0	0	0	0	0
60	01:48:43	14:45:00	15	335	1.38	9.22	335	1.4	9.22	36.7	0.5	1.22	47.4	0.7	0	0	0	0	0	0
61	02:03:43	15:00:00	15	15	0.05	0.33	15	0.1	0.33	1	0	0.96	2.6	0.1	0	0	0	0	0	0
62	02:18:43	15:15:00	15	12	0.05	0.33	12	0.1	0.33	2.2	0	1.08	1	0	0	0	0	0	0	0
63	02:33:43	15:30:00	15	6	0.02	0.11	6	0	0.11	0	0	0	1.7	0	0	0	0	0	0	0
64	02:48:43	15:45:00	15	177	0.73	4.89	177	0.7	4.89	7.9	0.1	0.99	34.4	0.6	0	0	0	0	0	0
65	03:03:43	16:00:00	15	787	3.27	21.78	787	3.3	21.78	40.6	0.6	1.16	148.3	2.6	0	0	0	0	0	0
66	03:18:43	16:15:00	15	112	0.47	3.11	112	0.5	3.11	5.5	0.1	0.92	21.4	0.4	0	0	0	0	0	0
67	03:33:43	16:30:00	15	53	0.22	1.44	53	0.2	1.44	11.4	0.1	1.62	2.9	0.1	0	0	0	0	0	0
68	03:48:43	16:45:00	15	364	1.52	10.11	364	1.5	10.11	77.9	0.7	1.81	48.3	0.8	0	0	0	-1.1	0	-1.1
69	04:03:43	17:00:00	15	1412	5.88	39.22	1340	5.6	37.22	617.2	3.9	2.65	96.1	1.5	21	0.5	3.33	-5.3	4.1	-1.2
70	04:18:43	17:15:00	15	1403	5.83	38.89	1375	5.7	38.11	710.5	4.9	2.42	52.5	0.9	11	0.2	1.33	-6.5	3.2	-3.3
71	04:33:43	17:30:00	15	1166	4.85	32.33	1131	4.7	31.33	498	3.5	2.34	65.8	1.2	8	0.2	1.33	-2.1	1.1	-1
72	04:48:43	17:45:00	15	1974	8.22	54.78	1855	7.7	51.44	1150.5	6.5	2.97	77.4	1.2	23	0.78	5.22	-6.4	3.1	-3.2
73	05:03:43	18:00:00	15	1648	6.87	45.78	1634	6.8	45.33	816.5	5.5	2.48	81.6	1.4	9	0.1	0.67	-13.8	3.3	-10.5
74	05:18:43	18:15:00	15	335	1.38	9.22	335	1.4	9.22	32.6	0.5	1.09	49.5	0.8	0	0	0	-1	0	-1
75	05:33:43	18:30:00	15	113	0.47	3.11	113	0.5	3.11	11.1	0.1	1.24	18.3	0.3	0	0	0	0	0	0
76	05:48:43	18:45:00	15	728	3.03	20.22	725	3	20.11	233.4	1.9	2.07	64.2	1.2	2	0	0	-2.3	1	-1.2
77	06:03:43	19:00:00	15	238	0.98	6.56	238	1	6.56	23.8	0.4	0.95	33.4	0.7	0	0	0	0	0	0
78	06:18:43	19:15:00	15	35	0.13	0.89	35	0.1	0.89	1.9	0	0.96	7	0.1	0	0	0	0	0	0
79	06:33:43	19:30:00	15	36	0.15	1	36	0.1	1	1.2	0	1.2	7.2	0.2	0	0	0	0	0	0
80	06:48:43	19:45:00	15	26	0.1	0.67	26	0.1	0.67	5.2	0.1	1.04	2.5	0	0	0	0	0	0	0
81	07:03:43	20:00:00	15	109	0.45	3	109	0.5	3	5.5	0.1	0.92	20.6	0.3	0	0	0	0	0	0
82	07:18:43	20:15:00	15	152	0.63	4.22	152	0.6	4.22	5.5	0.1	0.92	31	0.6	0	0	0	0	0	0
83	07:33:43	20:30:00	15	86	0.35	2.33	86	0.3	2.33	3.6	0.1	1.2	17	0.2	0	0	0	0	0	0
84	07:48:43	20:45:00	15	316	1.32	8.78	316	1.3	8.78	10.3	0.2	1.03	64.8	1	0	0	0	0	0	0
85	08:03:43	21:00:00	15	78	0.32	2.11	78	0.3	2.11	6.5	0.1	0.93	13	0.3	0	0	0	0	0	0
86	08:18:43	21:15:00	15	46	0.18	1.22	46	0.2	1.22	4.3	0.1	1.08	7.4	0.1	0	0	0	0	0	0
87	08:33:43	21:30:00	15	0	0	0	0	0	0	0	0	0	0	0	0	0	0	0	0	0
88	08:48:43	21:45:00	15	337	1.4	9.33	337	1.4	9.33	34.1	0.5	1.1	51.8	0.9	0	0	0	-1	0	-1
89	09:03:43	22:00:00	15	674	2.8	18.67	672	2.8	18.67	205.6	1.7	1.98	57.8	1.1	2	0.02	0.11	-3	2	-1
90	09:18:43	22:15:00	15	100	0.42	2.78	100	0.4	2.78	3.5	0.1	0.88	20.8	0.4	0	0	0	0	0	0
91	09:33:43	22:30:00	15	36	0.15	1	36	0.1	1	6.8	0.1	1.35	3.1	0.1	0	0	0	-1	0	-1
92	09:48:43	22:45:00	15	0	0	0	0	0	0	0	0	0	0	0	0	0	0	0	0	0
93	10:03:43	23:00:00	15	195	0.8	5.33	195	0.8	5.33	15.4	0.2	1.1	31.8	0.6	0	0	0	-1	0	-1
94	10:18:43	23:15:00	15	142	0.58	3.89	142	0.6	3.89	15.5	0.3	0.97	19.2	0.4	0	0	0	0	0	0
95	10:33:43	23:30:00	15	14	0.05	0.33	14	0.1	0.33	2.9	0	1.43	0	0	0	0	0	-1	0	-1
96	10:48:43	23:45:00	15	2	0	0	2	0	0	13.7	0	13.73	0	0	0	0	0	0	0	0
