# Supplementary material for: Locomotor activity as an effective measure of the severity of inflammatory arthritis in a mouse model
Source: PLoS One. 2024 Jan 17;19(1):e0291399. doi: 10.1371/journal.pone.0291399 (PMC10793911; doi:10.1371/journal.pone.0291399)
Supplement: S5 File — (XLSX) [file pone.0291399.s020.xlsx]

## Sheet: Mouse 1
Block	Time	Time	Occupancy (min)	Act Counts	Act (min)	Act (%)	H-Move (counts)	H-Move (min)	H-Move (%)	Travel (cm)	Travel (min)	Travel (cm/s)	Fine Move (cm)	Fine Move (min)	Rear (counts)	Rear time (min)	Rear time (%)	L-Rotations	R-Rotations	Net-Rotations
1	11:52:07	00:00:00	15	2771	11.53	76.89	2672	11.1	74.22	1796.1	9.9	3.02	73.2	1.2	45	0.77	5.11	-5.1	13.6	8.5
2	12:07:07	00:15:00	15	2739	11.4	76	2660	11.1	73.89	2096	10	3.49	61.8	1	71	0.93	6.22	-5.6	10.5	4.9
3	12:22:07	00:30:00	15	2050	8.53	56.89	2032	8.5	56.44	1348.5	7.2	3.13	72.3	1.4	18	0.23	1.56	-1	10.7	9.7
4	12:37:07	00:45:00	15	2699	11.23	74.89	2578	10.7	71.56	2011.3	9.7	3.47	67	1.1	58	1.08	7.22	-6.3	12.5	6.1
5	12:52:07	01:00:00	15	2696	11.23	74.89	2503	10.4	69.44	1904	9.3	3.39	66.9	1.1	65	1.48	9.89	-7.4	11.4	4.1
6	13:07:07	01:15:00	15	2012	8.38	55.89	1948	8.1	54.11	1037.2	6.4	2.69	102.9	2	21	0.5	3.33	-7.3	8.4	1.1
7	13:22:07	01:30:00	15	2885	12.02	80.11	2540	10.6	70.56	1965.4	9.6	3.4	57.3	0.9	69	2.17	14.44	-3.1	17.4	14.3
8	13:37:07	01:45:00	15	1907	7.93	52.89	1881	7.8	52.22	801.4	6.1	2.2	106.8	1.9	13	0.22	1.44	-6	9.2	3.2
9	13:52:07	02:00:00	15	2401	10	66.67	2277	9.5	63.22	1480	8.3	2.97	76.9	1.3	38	0.97	6.44	-5.1	6.4	1.2
10	14:07:07	02:15:00	15	1686	7.02	46.78	1683	7	46.67	687	5.3	2.16	87	1.6	6	0.07	0.44	-6.4	9.3	2.9
11	14:22:07	02:30:00	15	2039	8.48	56.56	1881	7.8	52.22	1185.7	6.5	3.04	74.3	1.3	34	1	6.67	-8.4	7.3	-1.1
12	14:37:07	02:45:00	15	1942	8.08	53.89	1908	8	53	1027.9	6.5	2.62	82.7	1.4	13	0.27	1.78	-6.1	6.3	0.2
13	14:52:07	03:00:00	15	718	2.98	19.89	711	3	19.67	171.5	2	1.44	54	1.1	1	0.03	0.22	-6.3	0	-6.3
14	15:07:07	03:15:00	15	2201	9.17	61.11	2169	9	60.22	1030.6	7.6	2.26	78.5	1.5	14	0.25	1.67	-11.4	6.3	-5.1
15	15:22:07	03:30:00	15	1139	4.73	31.56	1088	4.5	30.22	546.2	3.5	2.64	50.1	1	12	0.35	2.33	-3.4	1.1	-2.3
16	15:37:07	03:45:00	15	255	1.05	7	255	1.1	7	84	0.8	1.83	16.1	0.3	0	0	0	-2.2	0	-2.2
17	15:52:07	04:00:00	15	98	0.4	2.67	98	0.4	2.67	17.6	0.2	1.36	9.9	0.2	0	0	0	0	0	0
18	16:07:07	04:15:00	15	0	0	0	0	0	0	0	0	0	0	0	0	0	0	0	0	0
19	16:22:07	04:30:00	15	0	0	0	0	0	0	0	0	0	0	0	0	0	0	0	0	0
20	16:37:07	04:45:00	15	0	0	0	0	0	0	0	0	0	0	0	0	0	0	0	0	0
21	16:52:07	05:00:00	15	15	0.05	0.33	15	0.1	0.33	1.7	0	1.68	2.6	0.1	0	0	0	0	0	0
22	17:07:07	05:15:00	15	1159	4.82	32.11	1134	4.7	31.44	414.3	3.1	2.24	91.8	1.7	12	0.27	1.78	-3.2	2	-1.2
23	17:22:07	05:30:00	15	1546	6.43	42.89	1408	5.9	39.11	697.3	4.2	2.76	79.3	1.5	27	0.93	6.22	-2	6.2	4.2
24	17:37:07	05:45:00	15	188	0.78	5.22	188	0.8	5.22	16.2	0.2	1.08	30.8	0.5	0	0	0	0	0	0
25	17:52:07	06:00:00	15	4	0.02	0.11	4	0	0.11	0	0	0	0	0	0	0	0	0	0	0
26	18:07:07	06:15:00	15	94	0.38	2.56	94	0.4	2.56	24.4	0.2	1.75	9.1	0.1	0	0	0	-2.2	0	-2.2
27	18:22:07	06:30:00	15	4	0.02	0.11	4	0	0.11	1	0	1	0.8	0	0	0	0	0	0	0
28	18:37:07	06:45:00	15	927	3.85	25.67	906	3.8	25.11	356.3	2.6	2.31	64	1.2	6	0.17	1.11	-1	2.2	1.2
29	18:52:07	07:00:00	15	1357	5.65	37.67	1153	4.8	32	762.1	3.9	3.24	52.8	1	32	1.28	8.56	-2.1	4.3	2.1
30	19:07:07	07:15:00	15	572	2.38	15.89	572	2.4	15.89	124.8	1.1	1.98	74.4	1.2	0	0	0	-1.1	1	-0.1
31	19:22:07	07:30:00	15	2188	9.12	60.78	1954	8.1	54.22	1352.3	6.7	3.36	83.3	1.4	53	1.55	10.33	-7.1	9.4	2.2
32	19:37:07	07:45:00	15	2496	10.4	69.33	1914	8	53.11	1426.1	6.8	3.5	75.6	1.3	50	3.03	20.22	-6.5	7.2	0.7
33	19:52:07	08:00:00	15	1808	7.53	50.22	1603	6.7	44.44	889.5	5	2.99	110.4	1.7	34	1.23	8.22	-7.9	5.5	-2.4
34	20:07:07	08:15:00	15	2414	10.05	67	1792	7.5	49.78	1459.1	6.5	3.77	75.9	1.1	50	3.1	20.67	-7.3	8.5	1.2
35	20:22:07	08:30:00	15	1922	8	53.33	1591	6.6	44.11	974.1	5.2	3.14	85.9	1.5	29	1.78	11.89	-8.3	3	-5.2
36	20:37:07	08:45:00	15	1518	6.32	42.11	1373	5.7	38.11	733.5	4.5	2.74	80	1.4	17	0.83	5.56	-4.2	7.4	3.2
37	20:52:07	09:00:00	15	2335	9.72	64.78	1902	7.9	52.78	1358.7	6.7	3.36	65.6	1.1	40	2.33	15.56	-4.2	4	-0.1
38	21:07:07	09:15:00	15	1172	4.88	32.56	1168	4.9	32.44	365.9	3	2	99	1.7	3	0.05	0.33	-1.1	3	1.9
39	21:22:07	09:30:00	15	2085	8.68	57.89	1864	7.8	51.78	1101.2	6	3.04	95.2	1.8	37	1.27	8.44	-5.3	8.6	3.3
40	21:37:07	09:45:00	15	1677	6.98	46.56	1354	5.6	37.56	873.2	4.8	3.05	52.8	0.9	33	1.77	11.78	-5.2	7.4	2.1
41	21:52:07	10:00:00	15	1678	6.98	46.56	1385	5.8	38.44	971.5	5	3.23	41.5	0.7	29	1.55	10.33	-7.3	7.1	-0.1
42	22:07:07	10:15:00	15	1979	8.23	54.89	1687	7	46.78	1203.6	6.2	3.24	53.2	0.9	38	1.82	12.11	-4.1	10.5	6.4
43	22:22:07	10:30:00	15	1542	6.42	42.78	1519	6.3	42.11	580.7	4.6	2.1	108.8	1.9	9	0.18	1.22	-4	4.1	0.1
44	22:37:07	10:45:00	15	1866	7.77	51.78	1697	7.1	47.11	996.7	5.7	2.91	81.5	1.6	28	1.08	7.22	-3.2	5.2	2
45	22:52:07	11:00:00	15	2302	9.58	63.89	2146	8.9	59.56	1095.4	7	2.63	116.3	1.9	29	0.97	6.44	-6.3	11.2	4.9
46	23:07:07	11:15:00	15	671	2.78	18.56	594	2.5	16.44	227.2	1.5	2.52	47.1	0.8	2	0.37	2.44	0	2.1	2.1
47	23:22:07	11:30:00	15	2128	8.87	59.11	1918	8	53.22	1056.3	6.4	2.74	92.4	1.5	28	1.23	8.22	-5.4	7.2	1.9
48	23:37:07	11:45:00	15	1722	7.17	47.78	1690	7	46.89	567.1	4.9	1.94	130.3	2.2	8	0.2	1.33	-7.1	5	-2.1
49	23:52:07	12:00:00	15	1357	5.65	37.67	1104	4.6	30.67	651.8	3.6	3.05	53.3	0.9	16	1.28	8.56	-4.2	5.2	1
50	00:07:07	12:15:00	15	20	0.08	0.56	20	0.1	0.56	5.8	0.1	1.95	0	0	0	0	0	0	0	0
51	00:22:07	12:30:00	15	631	2.62	17.44	631	2.6	17.44	173.8	1.7	1.69	46.4	0.8	0	0	0	-4.2	3	-1.2
52	00:37:07	12:45:00	15	992	4.13	27.56	989	4.1	27.44	233	2.5	1.55	90.1	1.5	1	0	0	-3	1	-2
53	00:52:07	13:00:00	15	2251	9.37	62.44	2006	8.3	55.67	1401.4	7.2	3.24	60	1.1	30	1.4	9.33	-7.1	7.6	0.5
54	01:07:07	13:15:00	15	2075	8.63	57.56	1758	7.3	48.78	1108.8	6.2	2.99	74	1.4	22	1.68	11.22	-3.1	4	0.9
55	01:22:07	13:30:00	15	1841	7.67	51.11	1764	7.3	49	1013.5	6.4	2.63	46	0.9	23	0.58	3.89	-5.1	6.3	1.1
56	01:37:07	13:45:00	15	1902	7.92	52.78	1858	7.7	51.56	877.1	6.1	2.39	94.5	1.5	14	0.33	2.22	-7	3.1	-3.9
57	01:52:07	14:00:00	15	793	3.3	22	793	3.3	22	229.1	2.2	1.7	63.7	1.2	0	0	0	-4.1	1	-3.1
58	02:07:07	14:15:00	15	28	0.12	0.78	28	0.1	0.78	1.1	0	1.11	6.9	0.1	0	0	0	0	0	0
59	02:22:07	14:30:00	15	0	0	0	0	0	0	0	0	0	0	0	0	0	0	0	0	0
60	02:37:07	14:45:00	15	156	0.65	4.33	156	0.7	4.33	39.7	0.5	1.42	15.3	0.2	0	0	0	0	0	0
61	02:52:07	15:00:00	15	108	0.45	3	108	0.5	3	12.5	0.2	1.13	13.9	0.3	0	0	0	0	0	0
62	03:07:07	15:15:00	15	113	0.47	3.11	113	0.5	3.11	34.9	0.3	1.83	7.8	0.1	0	0	0	0	0	0
63	03:22:07	15:30:00	15	96	0.4	2.67	96	0.4	2.67	28.8	0.2	2.4	9.5	0.1	0	0	0	0	0	0
64	03:37:07	15:45:00	15	46	0.18	1.22	46	0.2	1.22	2.4	0	1.2	9.6	0.2	0	0	0	0	0	0
65	03:52:07	16:00:00	15	1133	4.72	31.44	1106	4.6	30.67	467.6	3.3	2.35	80.5	1.5	11	0.28	1.89	-5.3	4.2	-1.1
66	04:07:07	16:15:00	15	1803	7.5	50	1683	7	46.67	1029.2	5.2	3.27	97.8	1.5	23	0.78	5.22	0	8.5	8.5
67	04:22:07	16:30:00	15	1714	7.13	47.56	1572	6.5	43.67	771.7	4.7	2.72	112.4	2	18	0.9	6	-7.2	4.4	-2.8
68	04:37:07	16:45:00	15	2336	9.73	64.89	1961	8.2	54.44	1532.1	7.2	3.55	57	1	31	2.12	14.11	-3.1	10.5	7.4
69	04:52:07	17:00:00	15	1889	7.87	52.44	1794	7.5	49.78	992.3	6.1	2.7	78.2	1.4	20	0.62	4.11	-4.2	3.2	-1
70	05:07:07	17:15:00	15	1539	6.4	42.67	1519	6.3	42.11	572	4.7	2.04	93.9	1.8	8	0.17	1.11	-7.2	8.2	1
71	05:22:07	17:30:00	15	2681	11.17	74.44	2495	10.4	69.22	1745.8	9.1	3.21	73.6	1.2	36	1.22	8.11	-9.5	11.5	2
72	05:37:07	17:45:00	15	1478	6.15	41	1452	6	40.33	691	4.4	2.62	103.7	1.6	11	0.18	1.22	-6.4	4.2	-2.2
73	05:52:07	18:00:00	15	2004	8.35	55.67	1977	8.2	54.89	1071.8	6.9	2.6	76.3	1.4	11	0.28	1.89	-7.2	8.5	1.3
74	06:07:07	18:15:00	15	313	1.3	8.67	312	1.3	8.67	63.1	0.6	1.7	37.8	0.7	1	0	0	0	0	0
75	06:22:07	18:30:00	15	72	0.3	2	72	0.3	2	10.2	0.1	1.27	11	0.2	0	0	0	0	0	0
76	06:37:07	18:45:00	15	94	0.38	2.56	94	0.4	2.56	17.7	0.2	1.6	12.4	0.2	0	0	0	0	0	0
77	06:52:07	19:00:00	15	125	0.52	3.44	125	0.5	3.44	12.8	0.2	1.28	18.6	0.3	0	0	0	0	0	0
78	07:07:07	19:15:00	15	26	0.1	0.67	26	0.1	0.67	0.7	0	0.72	5.3	0.1	0	0	0	0	0	0
79	07:22:07	19:30:00	15	77	0.32	2.11	77	0.3	2.11	12	0.2	1.2	7.7	0.2	0	0	0	0	0	0
80	07:37:07	19:45:00	15	109	0.45	3	109	0.5	3	20.6	0.3	1.21	9.6	0.1	0	0	0	0	0	0
81	07:52:07	20:00:00	15	11	0.03	0.22	11	0	0.22	1.5	0	0.74	1.7	0	0	0	0	0	0	0
82	08:07:07	20:15:00	15	250	1.03	6.89	250	1	6.89	39.7	0.4	1.66	30.6	0.7	0	0	0	-1	0	-1
83	08:22:07	20:30:00	15	1002	4.17	27.78	1002	4.2	27.78	170.7	2.2	1.3	119.8	1.9	0	0	0	-1.1	1	-0.1
84	08:37:07	20:45:00	15	1638	6.82	45.44	1541	6.4	42.78	828.3	5.1	2.71	71.2	1.2	19	0.63	4.22	-3.1	4.3	1.2
85	08:52:07	21:00:00	15	2206	9.18	61.22	2180	9.1	60.56	984.2	7.5	2.18	99.8	1.8	9	0.22	1.44	-8.5	7.5	-1
86	09:07:07	21:15:00	15	2407	10.02	66.78	2405	10	66.78	1103.4	8.4	2.18	92.8	1.5	4	0.05	0.33	-10.6	7.3	-3.3
87	09:22:07	21:30:00	15	546	2.27	15.11	543	2.2	15	196.9	1.5	2.16	39.1	0.8	1	0.02	0.11	-2	3.1	1.1
88	09:37:07	21:45:00	15	49	0.2	1.33	49	0.2	1.33	3.8	0.1	0.96	7.7	0.2	0	0	0	0	0	0
89	09:52:07	22:00:00	15	33	0.13	0.89	33	0.1	0.89	2.4	0.1	0.8	6	0.1	0	0	0	0	0	0
90	10:07:07	22:15:00	15	65	0.27	1.78	65	0.3	1.78	9.3	0.1	1.16	6.8	0.2	0	0	0	0	0	0
91	10:22:07	22:30:00	15	32	0.13	0.89	32	0.1	0.89	0.7	0	0.72	6.7	0.1	0	0	0	0	0	0
92	10:37:07	22:45:00	15	15	0.05	0.33	15	0.1	0.33	0	0	0	3.4	0.1	0	0	0	0	0	0
93	10:52:07	23:00:00	15	67	0.27	1.78	67	0.3	1.78	46.7	0.1	7.78	13.4	0.2	0	0	0	0	0	0

## Sheet: mouse 2
Block	Time	Time	Occupancy (min)	Act Counts	Act (min)	Act (%)	H-Move (counts)	H-Move (min)	H-Move (%)	Travel (cm)	Travel (min)	Travel (cm/s)	Fine Move (cm)	Fine Move (min)	Rear (counts)	Rear time (min)	Rear time (%)	L-Rotations	R-Rotations	Net-Rotations
1	11:52:07	00:00:00	15	2942	12.25	81.67	2872	12	79.78	2027	11	3.08	48.9	1	46	0.53	3.56	-9.3	11.8	2.5
2	12:07:07	00:15:00	15	2839	11.82	78.78	2632	11	73.11	1747.3	9.8	2.99	71.8	1.1	57	1.4	9.33	-3.2	14.5	11.3
3	12:22:07	00:30:00	15	2499	10.4	69.33	2306	9.6	64	1528.4	8.4	3.02	71.4	1.1	45	1.23	8.22	-5.4	8.7	3.3
4	12:37:07	00:45:00	15	2896	12.07	80.44	2717	11.3	75.44	1928.4	10.7	3.01	46.3	0.9	67	1.37	9.11	-4.2	12.6	8.4
5	12:52:07	01:00:00	15	2433	10.13	67.56	2264	9.4	62.89	1391.1	8.1	2.85	76.3	1.2	35	1	6.67	-5.4	8.4	3
6	13:07:07	01:15:00	15	2294	9.55	63.67	2204	9.2	61.22	1274.3	8	2.66	83.5	1.3	31	0.7	4.67	-2	6.1	4.1
7	13:22:07	01:30:00	15	1722	7.17	47.78	1508	6.3	41.89	877.5	5.2	2.79	69.4	1	26	1.3	8.67	-2	8.4	6.4
8	13:37:07	01:45:00	15	1701	7.08	47.22	1627	6.8	45.11	721.6	5.3	2.28	86.4	1.5	19	0.43	2.89	-3.1	7.4	4.3
9	13:52:07	02:00:00	15	501	2.08	13.89	501	2.1	13.89	51.6	0.7	1.32	79.2	1.4	0	0	0	0	0	0
10	14:07:07	02:15:00	15	50	0.2	1.33	50	0.2	1.33	3.6	0	1.8	7.9	0.2	0	0	0	0	0	0
11	14:22:07	02:30:00	15	271	1.12	7.44	265	1.1	7.33	121.1	0.9	2.24	13	0.2	3	0.03	0.22	0	1	1
12	14:37:07	02:45:00	15	2234	9.3	62	1882	7.8	52.22	1025.9	6.7	2.55	62.4	1.1	55	2.12	14.11	-3.1	3	-0.1
13	14:52:07	03:00:00	15	2769	11.53	76.89	2450	10.2	68	1634	9.2	2.95	63.7	1.2	48	1.87	12.44	-10.6	6.1	-4.4
14	15:07:07	03:15:00	15	1262	5.25	35	1253	5.2	34.78	415.9	3.4	2.04	107.3	1.9	5	0.08	0.56	-3.1	2.1	-1
15	15:22:07	03:30:00	15	1582	6.58	43.89	1509	6.3	41.89	568.6	4.3	2.2	103	1.7	16	0.47	3.11	-2.1	3.1	1
16	15:37:07	03:45:00	15	127	0.52	3.44	127	0.5	3.44	9.1	0.1	1.14	20.9	0.4	0	0	0	0	0	0
17	15:52:07	04:00:00	15	50	0.2	1.33	50	0.2	1.33	9.8	0.1	1.64	11.3	0.1	0	0	0	0	0	0
18	16:07:07	04:15:00	15	1109	4.62	30.78	1047	4.3	29	618.8	3.8	2.73	31.6	0.6	26	0.43	2.89	-4.3	4.2	-0.1
19	16:22:07	04:30:00	15	2390	9.95	66.33	1980	8.2	55	1396.2	7.3	3.19	63.9	1	51	2.45	16.33	-2	5.6	3.5
20	16:37:07	04:45:00	15	2428	10.12	67.44	2238	9.3	62.11	1544.3	8.6	2.99	30.5	0.6	41	1.27	8.44	-2.2	5.3	3
21	16:52:07	05:00:00	15	518	2.15	14.33	518	2.1	14.33	56.9	0.7	1.29	79.2	1.5	0	0	0	0	0	0
22	17:07:07	05:15:00	15	33	0.13	0.89	33	0.1	0.89	2.4	0.1	0.8	6	0.1	0	0	0	0	0	0
23	17:22:07	05:30:00	15	25	0.1	0.67	25	0.1	0.67	0.7	0	0.72	4.8	0.1	0	0	0	0	0	0
24	17:37:07	05:45:00	15	1359	5.65	37.67	1278	5.3	35.44	656.5	4.2	2.58	60.7	1	28	0.62	4.11	-4.4	3.1	-1.3
25	17:52:07	06:00:00	15	2190	9.12	60.78	1875	7.8	52	1381.3	6.9	3.32	47	0.9	40	1.82	12.11	-6.4	8.5	2.1
26	18:07:07	06:15:00	15	1796	7.48	49.89	1765	7.3	49	588.9	4.9	2.02	151.3	2.4	12	0.23	1.56	-7.3	6.1	-1.2
27	18:22:07	06:30:00	15	970	4.03	26.89	941	3.9	26.11	509.8	3.2	2.67	46.3	0.8	8	0.23	1.56	0	2.2	2.2
28	18:37:07	06:45:00	15	64	0.27	1.78	64	0.3	1.78	4.8	0.1	0.8	10.3	0.2	0	0	0	0	0	0
29	18:52:07	07:00:00	15	456	1.9	12.67	455	1.9	12.56	115.6	1.1	1.84	48.7	0.7	1	0	0	-1.1	2	0.9
30	19:07:07	07:15:00	15	1513	6.3	42	1325	5.5	36.78	764.4	4.5	2.8	66.9	1.1	29	1.1	7.33	-1.1	1	-0.1
31	19:22:07	07:30:00	15	2203	9.17	61.11	1965	8.2	54.56	1346.5	7	3.18	65.4	1.3	41	1.53	10.22	-4.4	7.6	3.3
32	19:37:07	07:45:00	15	1942	8.08	53.89	1553	6.5	43.11	806.6	4.7	2.84	101.2	1.8	37	2.17	14.44	-4.3	5.3	1
33	19:52:07	08:00:00	15	2746	11.43	76.22	2237	9.3	62.11	1772	8.3	3.54	80.1	1.2	60	2.88	19.22	-8.5	1.1	-7.4
34	20:07:07	08:15:00	15	1771	7.37	49.11	1375	5.7	38.11	771.1	4.3	3.01	92.8	1.4	24	1.9	12.67	-4	6.2	2.1
35	20:22:07	08:30:00	15	2740	11.42	76.11	2220	9.2	61.67	1628.7	7.9	3.42	64.2	0.9	75	2.97	19.78	-5.3	8.3	3
36	20:37:07	08:45:00	15	1483	6.17	41.11	1207	5	33.44	511.4	3.6	2.36	82.4	1.5	15	1.27	8.44	-4.2	5.5	1.4
37	20:52:07	09:00:00	15	2059	8.57	57.11	1736	7.2	48.22	1001.9	5.8	2.89	83.9	1.4	37	1.65	11	-4	7.1	3.1
38	21:07:07	09:15:00	15	2870	11.95	79.67	2304	9.6	64	1832.1	8.9	3.42	48.2	0.7	73	3.08	20.56	-4.2	12.7	8.5
39	21:22:07	09:30:00	15	555	2.3	15.33	494	2	13.67	216.6	1.3	2.85	45.9	0.8	5	0.33	2.22	-1	2	1
40	21:37:07	09:45:00	15	1018	4.23	28.22	1018	4.2	28.22	206.7	2.5	1.37	105	1.7	0	0	0	-6	2	-4
41	21:52:07	10:00:00	15	2577	10.73	71.56	2121	8.8	58.89	1554	7.9	3.26	55.2	1	53	2.5	16.67	-6.1	11.7	5.6
42	22:07:07	10:15:00	15	2990	12.45	83	2479	10.3	68.78	1986.7	9.6	3.44	57.9	0.9	67	2.73	18.22	-4.1	8.4	4.4
43	22:22:07	10:30:00	15	2140	8.92	59.44	1950	8.1	54.11	1116.2	6.3	2.93	107.8	1.8	25	1	6.67	-4.1	10.6	6.5
44	22:37:07	10:45:00	15	92	0.38	2.56	92	0.4	2.56	5.8	0.1	1.15	16.1	0.3	0	0	0	0	0	0
45	22:52:07	11:00:00	15	851	3.53	23.56	837	3.5	23.22	277	2.1	2.15	81.3	1.3	8	0.1	0.67	-5.3	1	-4.2
46	23:07:07	11:15:00	15	2444	10.18	67.89	2092	8.7	58.11	1477.4	7.9	3.12	40.5	0.8	52	2.08	13.89	-5.3	6.3	1
47	23:22:07	11:30:00	15	923	3.83	25.56	812	3.4	22.56	408.5	2.5	2.78	51.9	0.9	17	0.68	4.56	-2.1	3.3	1.2
48	23:37:07	11:45:00	15	636	2.65	17.67	636	2.6	17.67	131.5	1.5	1.44	71.2	1.2	0	0	0	-6.2	3.1	-3.2
49	23:52:07	12:00:00	15	1836	7.65	51	1766	7.3	49	850	5.7	2.5	88.4	1.5	28	0.48	3.22	-5.3	2	-3.3
50	00:07:07	12:15:00	15	107	0.43	2.89	107	0.4	2.89	47.5	0.3	2.64	8.4	0.2	0	0	0	0	0	0
51	00:22:07	12:30:00	15	96	0.4	2.67	96	0.4	2.67	11.8	0.2	1.07	11.3	0.2	0	0	0	0	0	0
52	00:37:07	12:45:00	15	686	2.85	19	686	2.9	19	158.8	1.4	1.87	85.5	1.5	0	0	0	-4.2	0	-4.2
53	00:52:07	13:00:00	15	479	1.98	13.22	479	2	13.22	89.3	1.1	1.42	56	1	0	0	0	-4	2	-2
54	01:07:07	13:15:00	15	1498	6.23	41.56	1382	5.8	38.33	656	4.4	2.5	76.9	1.2	18	0.65	4.33	-6.4	1	-5.4
55	01:22:07	13:30:00	15	30	0.12	0.78	30	0.1	0.78	5.8	0.1	1.92	3.4	0.1	0	0	0	0	0	0
56	01:37:07	13:45:00	15	167	0.68	4.56	167	0.7	4.56	14.4	0.2	0.96	25.7	0.5	0	0	0	0	0	0
57	01:52:07	14:00:00	15	33	0.13	0.89	33	0.1	0.89	3.4	0.1	1.12	4.8	0.1	0	0	0	0	0	0
58	02:07:07	14:15:00	15	111	0.45	3	111	0.5	3	45	0.3	2.14	5.3	0.1	0	0	0	0	0	0
59	02:22:07	14:30:00	15	32	0.13	0.89	32	0.1	0.89	4.1	0.1	1.36	4.6	0.1	0	0	0	0	0	0
60	02:37:07	14:45:00	15	0	0	0	0	0	0	0	0	0	0	0	0	0	0	0	0	0
61	02:52:07	15:00:00	15	0	0	0	0	0	0	0	0	0	0	0	0	0	0	0	0	0
62	03:07:07	15:15:00	15	60	0.25	1.67	60	0.2	1.67	7.2	0.1	1.44	11.3	0.2	0	0	0	0	0	0
63	03:22:07	15:30:00	15	1250	5.2	34.67	1232	5.1	34.22	432.6	3.5	2.07	101.8	1.8	4	0.12	0.78	-3	1.1	-1.9
64	03:37:07	15:45:00	15	1635	6.8	45.33	1534	6.4	42.56	586.6	4.3	2.26	111.8	2	18	0.68	4.56	-4	7.3	3.2
65	03:52:07	16:00:00	15	1766	7.35	49	1725	7.2	47.89	857.9	5.3	2.68	100.4	1.9	18	0.33	2.22	-6.3	6.2	-0.1
66	04:07:07	16:15:00	15	1538	6.4	42.67	1458	6.1	40.44	831.7	4.8	2.91	76.3	1.4	20	0.57	3.78	-3.3	6.3	3
67	04:22:07	16:30:00	15	74	0.3	2	74	0.3	2	4.8	0.1	0.96	13.4	0.3	0	0	0	0	0	0
68	04:37:07	16:45:00	15	34	0.13	0.89	34	0.1	0.89	6.7	0.1	1.12	1	0	0	0	0	0	0	0
69	04:52:07	17:00:00	15	47	0.18	1.22	47	0.2	1.22	1.9	0	1.92	9.4	0.1	0	0	0	0	0	0
70	05:07:07	17:15:00	15	28	0.12	0.78	28	0.1	0.78	2.4	0.1	0.8	4.3	0.1	0	0	0	0	0	0
71	05:22:07	17:30:00	15	9	0.03	0.22	9	0	0.22	0	0	0	2.2	0	0	0	0	0	0	0
72	05:37:07	17:45:00	15	637	2.65	17.67	637	2.6	17.67	184.1	1.8	1.74	53.7	1.1	0	0	0	-3.4	2.2	-1.1
73	05:52:07	18:00:00	15	1751	7.28	48.56	1727	7.2	47.89	813	5.5	2.46	98.6	1.7	15	0.23	1.56	-3	3	0
74	06:07:07	18:15:00	15	1643	6.83	45.56	1544	6.4	42.89	721.2	4.6	2.6	102.5	1.6	15	0.6	4	-1	2.2	1.2
75	06:22:07	18:30:00	15	2305	9.6	64	2198	9.2	61	1148.4	7.5	2.56	94.8	1.8	26	0.73	4.89	-8.3	5	-3.2
76	06:37:07	18:45:00	15	250	1.03	6.89	250	1	6.89	52.3	0.5	1.63	28.1	0.5	0	0	0	0	1	1
77	06:52:07	19:00:00	15	4	0.02	0.11	4	0	0.11	0	0	0	1	0	0	0	0	0	0	0
78	07:07:07	19:15:00	15	19	0.07	0.44	19	0.1	0.44	1.7	0	0.84	3.6	0.1	0	0	0	0	0	0
79	07:22:07	19:30:00	15	30	0.12	0.78	30	0.1	0.78	1.9	0	0.96	3.6	0.1	0	0	0	0	0	0
80	07:37:07	19:45:00	15	98	0.4	2.67	98	0.4	2.67	14.4	0.2	1.44	12	0.2	0	0	0	0	0	0
81	07:52:07	20:00:00	15	21	0.08	0.56	21	0.1	0.56	0.7	0	0.72	3.4	0	0	0	0	0	0	0
82	08:07:07	20:15:00	15	26	0.1	0.67	26	0.1	0.67	2.9	0.1	0.96	4.3	0.1	0	0	0	0	0	0
83	08:22:07	20:30:00	15	0	0	0	0	0	0	0	0	0	0	0	0	0	0	0	0	0
84	08:37:07	20:45:00	15	530	2.2	14.67	525	2.2	14.56	171.2	1.4	1.99	44.9	0.9	1	0.03	0.22	-1	0	-1
85	08:52:07	21:00:00	15	1568	6.53	43.56	1536	6.4	42.67	709.5	5	2.36	82.7	1.5	9	0.2	1.33	-5.3	1.1	-4.3
86	09:07:07	21:15:00	15	331	1.37	9.11	327	1.4	9	121.6	1	2.1	21.9	0.4	0	0.02	0.11	-1.1	0	-1.1
87	09:22:07	21:30:00	15	471	1.95	13	471	1.9	13	28.6	0.5	0.89	83.8	1.5	0	0	0	0	0	0
88	09:37:07	21:45:00	15	96	0.4	2.67	96	0.4	2.67	6.7	0.1	1.12	17	0.3	0	0	0	0	0	0
89	09:52:07	22:00:00	15	115	0.47	3.11	115	0.5	3.11	6.7	0.1	0.96	21.1	0.4	0	0	0	0	0	0
90	10:07:07	22:15:00	15	52	0.22	1.44	52	0.2	1.44	8.2	0.1	1.36	6	0.1	0	0	0	0	0	0
91	10:22:07	22:30:00	15	5	0.02	0.11	5	0	0.11	0	0	0	1.7	0	0	0	0	0	0	0
92	10:37:07	22:45:00	15	1229	5.12	34.11	1189	5	33	465.3	3.4	2.28	83.3	1.5	9	0.25	1.67	-2.1	3.2	1.1
93	10:52:07	23:00:00	15	469	1.95	13	469	1.9	13	114	1.3	1.5	39.6	0.7	0	0	0	-2.1	0	-2.1

## Sheet: Mouse 3
Block	Time	Time	Occupancy (min)	Act Counts	Act (min)	Act (%)	H-Move (counts)	H-Move (min)	H-Move (%)	Travel (cm)	Travel (min)	Travel (cm/s)	Fine Move (cm)	Fine Move (min)	Rear (counts)	Rear time (min)	Rear time (%)	L-Rotations	R-Rotations	Net-Rotations
1	11:24:10	00:00:00	15	2980	12.42	82.78	2501	10.4	69.44	1868.4	9.6	3.26	43.8	0.8	86	2.83	18.89	-13.3	10.2	-3.1
2	11:39:10	00:15:00	15	2498	10.4	69.33	2064	8.6	57.33	1441.6	7.8	3.07	48.6	0.7	67	2.57	17.11	-6.5	3.1	-3.4
3	11:54:10	00:30:00	15	2574	10.72	71.44	2027	8.4	56.22	1281.4	7.9	2.7	35.7	0.6	72	3.17	21.11	-10.5	4.1	-6.4
4	12:09:10	00:45:00	15	2613	10.88	72.56	2160	9	60	1368.7	8.1	2.82	49.8	0.8	89	2.95	19.67	-4.3	9.2	4.9
5	12:24:10	01:00:00	15	2426	10.1	67.33	1809	7.5	50.22	1238.8	6.8	3.04	48.8	0.8	83	3.38	22.56	-9.2	4.1	-5.2
6	12:39:10	01:15:00	15	2543	10.58	70.56	1935	8.1	53.67	1303.5	6.9	3.15	64.8	1.1	75	3.38	22.56	-3.1	6.5	3.4
7	12:54:10	01:30:00	15	2315	9.63	64.22	1763	7.3	48.89	992.1	6.2	2.65	69.4	1.2	56	2.8	18.67	-4.3	5.3	1
8	13:09:10	01:45:00	15	1421	5.92	39.44	1317	5.5	36.56	750.7	4.5	2.77	55.3	1	30	0.75	5	-4.3	3	-1.2
9	13:24:10	02:00:00	15	2139	8.9	59.33	1844	7.7	51.22	1110	6.5	2.83	70	1	38	1.63	10.89	-8.3	8.7	0.4
10	13:39:10	02:15:00	15	113	0.47	3.11	113	0.5	3.11	10.9	0.1	1.21	17.8	0.3	0	0	0	0	0	0
11	13:54:10	02:30:00	15	0	0	0	0	0	0	0	0	0	0	0	0	0	0	0	0	0
12	14:09:10	02:45:00	15	72	0.3	2	72	0.3	2	50.1	0.2	3.34	0.8	0	0	0	0	-1.1	0	-1.1
13	14:24:10	03:00:00	15	69	0.28	1.89	69	0.3	1.89	5.8	0.1	1.92	11	0.2	0	0	0	0	0	0
14	14:39:10	03:15:00	15	0	0	0	0	0	0	0	0	0	0	0	0	0	0	0	0	0
15	14:54:10	03:30:00	15	22	0.08	0.56	22	0.1	0.56	1.4	0	0.72	3.6	0.1	0	0	0	0	0	0
16	15:09:10	03:45:00	15	2	0	0	2	0	0	0	0	0	1	0	0	0	0	0	0	0
17	15:24:10	04:00:00	15	70	0.28	1.89	70	0.3	1.89	4.8	0.1	0.96	11.5	0.2	0	0	0	0	0	0
18	15:39:10	04:15:00	15	167	0.68	4.56	167	0.7	4.56	60.9	0.5	2.26	11.2	0.2	0	0	0	0	0	0
19	15:54:10	04:30:00	15	2036	8.48	56.56	1463	6.1	40.56	873.2	5.2	2.83	55.1	0.9	64	3.23	21.56	-6.3	5.3	-0.9
20	16:09:10	04:45:00	15	1975	8.22	54.78	1321	5.5	36.67	755	4.2	2.97	66	1.2	48	3.3	22	-4.2	4.3	0.1
21	16:24:10	05:00:00	15	2125	8.85	59	1538	6.4	42.67	936.1	5.4	2.87	55.2	0.9	47	3	20	-5	3.1	-2
22	16:39:10	05:15:00	15	363	1.5	10	363	1.5	10	17.3	0.3	1.08	69.8	1.2	0	0	0	0	0	0
23	16:54:10	05:30:00	15	52	0.22	1.44	52	0.2	1.44	7.4	0.1	1.06	5	0.1	0	0	0	0	0	0
24	17:09:10	05:45:00	15	27	0.1	0.67	27	0.1	0.67	0	0	0	6	0.1	0	0	0	0	0	0
25	17:24:10	06:00:00	15	0	0	0	0	0	0	0	0	0	0	0	0	0	0	0	0	0
26	17:39:10	06:15:00	15	187	0.77	5.11	186	0.8	5.11	83.6	0.6	2.32	7.5	0.1	2	0.02	0.11	-2	0	-2
27	17:54:10	06:30:00	15	1409	5.87	39.11	1053	4.4	29.22	614.9	3.2	3.17	64.1	1.2	41	1.9	12.67	-3.2	4.2	1
28	18:09:10	06:45:00	15	2845	11.85	79	1896	7.9	52.67	1331.1	6.8	3.25	61.8	0.8	80	5.02	33.44	-9.4	4.1	-5.3
29	18:24:10	07:00:00	15	167	0.68	4.56	167	0.7	4.56	12	0.2	1	28.6	0.6	0	0	0	0	0	0
30	18:39:10	07:15:00	15	137	0.57	3.78	137	0.6	3.78	10.8	0.2	0.83	21.4	0.4	0	0	0	0	0	0
31	18:54:10	07:30:00	15	657	2.73	18.22	623	2.6	17.22	340.1	1.7	3.33	60.3	0.8	15	0.23	1.56	0	1	1
32	19:09:10	07:45:00	15	2362	9.83	65.56	1734	7.2	48.11	1246.4	6.2	3.37	63.7	1.1	74	3.52	23.44	-7.5	3.2	-4.3
33	19:24:10	08:00:00	15	1033	4.3	28.67	791	3.3	21.89	410.4	2.2	3.16	60.2	1.1	26	1.38	9.22	-4	0	-4
34	19:39:10	08:15:00	15	2674	11.13	74.22	1881	7.8	52.22	1236.4	6.8	3.02	65.5	0.9	86	4.22	28.11	-2	5.1	3.1
35	19:54:10	08:30:00	15	2596	10.82	72.11	1700	7.1	47.22	1271.9	6.3	3.37	51.9	0.8	67	4.7	31.33	-4.3	4.2	0
36	20:09:10	08:45:00	15	2828	11.78	78.56	2034	8.5	56.44	1879.5	7.6	4.11	61	0.8	94	4.58	30.56	-4	6.4	2.4
37	20:24:10	09:00:00	15	2249	9.37	62.44	1794	7.5	49.78	1493.1	6.6	3.79	55.7	0.9	69	2.67	17.78	-7.2	4.2	-3
38	20:39:10	09:15:00	15	2856	11.9	79.33	2069	8.6	57.44	1580.5	7.7	3.41	52.3	1	76	4.22	28.11	-7	4.3	-2.7
39	20:54:10	09:30:00	15	1788	7.45	49.67	1491	6.2	41.33	962.1	5.1	3.12	69.6	0.8	52	1.75	11.67	-4.4	7.1	2.7
40	21:09:10	09:45:00	15	2948	12.28	81.89	1859	7.7	51.56	1409.5	7	3.35	49.2	0.6	71	5.37	35.78	-6.5	2.1	-4.5
41	21:24:10	10:00:00	15	2526	10.52	70.11	1628	6.8	45.22	1172.6	5.9	3.33	62.7	0.9	74	4.42	29.44	-4.3	0	-4.3
42	21:39:10	10:15:00	15	1953	8.13	54.22	1635	6.8	45.33	1118.2	5.6	3.33	70.7	1	50	1.77	11.78	-8.2	3.2	-5
43	21:54:10	10:30:00	15	2089	8.7	58	1543	6.4	42.78	1121.8	5.6	3.32	55.5	0.9	57	2.88	19.22	-5.3	4.3	-1
44	22:09:10	10:45:00	15	2341	9.75	65	1963	8.2	54.44	1424.9	7.1	3.33	71.7	1	59	2.18	14.56	-7.2	4.2	-3
45	22:24:10	11:00:00	15	1893	7.88	52.56	1504	6.3	41.78	928.8	5.2	2.96	70.6	1.1	37	2.03	13.56	-4	1	-3
46	22:39:10	11:15:00	15	2408	10.03	66.89	1914	8	53.11	1359.1	7.1	3.2	57.9	0.8	60	2.7	18	-6.2	5.1	-1.1
47	22:54:10	11:30:00	15	2182	9.08	60.56	1815	7.5	50.33	1090	6.2	2.92	70.5	1.2	43	1.98	13.22	-9.1	4.2	-4.9
48	23:09:10	11:45:00	15	2628	10.95	73	2149	8.9	59.67	1657	8.1	3.43	36.9	0.6	69	2.83	18.89	-10.6	5.1	-5.5
49	23:24:10	12:00:00	15	922	3.83	25.56	920	3.8	25.56	280.7	2.4	1.94	86.8	1.3	2	0.02	0.11	0	1.2	1.2
50	23:39:10	12:15:00	15	2647	11.02	73.44	2086	8.7	57.89	1409.6	7.7	3.04	54.5	1.1	67	3.1	20.67	-9.3	7.3	-2
51	23:54:10	12:30:00	15	169	0.7	4.67	169	0.7	4.67	8.1	0.1	1.35	34.1	0.5	0	0	0	0	0	0
52	00:09:10	12:45:00	15	665	2.77	18.44	662	2.8	18.33	207.8	1.8	1.89	60.6	0.9	3	0.02	0.11	-1	3.2	2.2
53	00:24:10	13:00:00	15	857	3.57	23.78	813	3.4	22.56	407.4	2.8	2.41	39.6	0.7	5	0.2	1.33	-6.3	1.1	-5.2
54	00:39:10	13:15:00	15	1310	5.45	36.33	1294	5.4	35.89	618.4	3.9	2.63	91.9	1.5	20	0.23	1.56	-3.1	2.1	-1
55	00:54:10	13:30:00	15	2560	10.67	71.11	2270	9.4	63	1360.2	8.4	2.69	60.1	1.1	41	1.57	10.44	-7.3	6.3	-1
56	01:09:10	13:45:00	15	1656	6.9	46	1619	6.7	44.89	760.7	5.3	2.38	70.5	1.2	16	0.3	2	-4.2	2	-2.2
57	01:24:10	14:00:00	15	119	0.48	3.22	119	0.5	3.22	11.8	0.2	1.18	17.4	0.3	0	0	0	0	0	0
58	01:39:10	14:15:00	15	1554	6.47	43.11	1536	6.4	42.67	699.9	5	2.32	81.9	1.4	15	0.22	1.44	-6.4	2	-4.3
59	01:54:10	14:30:00	15	1483	6.17	41.11	1481	6.2	41.11	850.5	5.1	2.77	63.9	1.1	4	0.02	0.11	-8.6	3.4	-5.2
60	02:09:10	14:45:00	15	25	0.1	0.67	25	0.1	0.67	2.2	0	1.08	3.8	0.1	0	0	0	0	0	0
61	02:24:10	15:00:00	15	6	0.02	0.11	6	0	0.11	0	0	0	1.4	0	0	0	0	0	0	0
62	02:39:10	15:15:00	15	0	0	0	0	0	0	0	0	0	0	0	0	0	0	0	0	0
63	02:54:10	15:30:00	15	23	0.08	0.56	23	0.1	0.56	3	0.1	1.01	2.1	0.1	0	0	0	0	0	0
64	03:09:10	15:45:00	15	119	0.48	3.22	119	0.5	3.22	25.9	0.2	2	16.1	0.3	0	0	0	-2	0	-2
65	03:24:10	16:00:00	15	77	0.32	2.11	77	0.3	2.11	5	0.1	0.84	13.2	0.2	0	0	0	0	0	0
66	03:39:10	16:15:00	15	0	0	0	0	0	0	0	0	0	0	0	0	0	0	0	0	0
67	03:54:10	16:30:00	15	86	0.35	2.33	86	0.3	2.33	2.4	0.1	0.8	18.5	0.3	0	0	0	0	0	0
68	04:09:10	16:45:00	15	1760	7.33	48.89	1219	5.1	33.78	754	3.9	3.19	61.7	1	48	2.82	18.78	-10.3	3.1	-7.3
69	04:24:10	17:00:00	15	2660	11.08	73.89	1846	7.7	51.22	1176.8	6.7	2.92	52.7	1	61	4.13	27.56	-9.7	2	-7.7
70	04:39:10	17:15:00	15	1464	6.1	40.67	1304	5.4	36.22	513	3.9	2.17	108.1	1.6	13	0.82	5.44	-4.4	0	-4.4
71	04:54:10	17:30:00	15	1503	6.25	41.67	1409	5.9	39.11	756	4.7	2.68	78.1	1.5	18	0.58	3.89	-5.1	1	-4.1
72	05:09:10	17:45:00	15	2344	9.77	65.11	2249	9.4	62.44	1477	8.3	2.95	61.6	1	16	0.58	3.89	-7.4	6.4	-1
73	05:24:10	18:00:00	15	1122	4.67	31.11	1060	4.4	29.44	707.1	3.8	3.13	36	0.6	10	0.35	2.33	-3.1	3.2	0.1
74	05:39:10	18:15:00	15	195	0.8	5.33	195	0.8	5.33	6.2	0.1	1.56	40.6	0.6	0	0	0	0	0	0
75	05:54:10	18:30:00	15	45	0.18	1.22	45	0.2	1.22	1.4	0	0.72	8.9	0.1	0	0	0	0	0	0
76	06:09:10	18:45:00	15	56	0.23	1.56	56	0.2	1.56	3.4	0.1	0.84	10.8	0.1	0	0	0	0	0	0
77	06:24:10	19:00:00	15	79	0.32	2.11	79	0.3	2.11	3.1	0.1	1.04	15.4	0.2	0	0	0	0	0	0
78	06:39:10	19:15:00	15	27	0.1	0.67	27	0.1	0.67	1.9	0	0.96	5	0.1	0	0	0	0	0	0
79	06:54:10	19:30:00	15	8	0.03	0.22	8	0	0.22	0	0	0	0.2	0	0	0	0	0	0	0
80	07:09:10	19:45:00	15	12	0.05	0.33	12	0.1	0.33	5.7	0.1	1.88	0	0	0	0	0	0	0	0
81	07:24:10	20:00:00	15	79	0.32	2.11	79	0.3	2.11	3.8	0.1	0.96	15.1	0.3	0	0	0	0	0	0
82	07:39:10	20:15:00	15	0	0	0	0	0	0	0	0	0	0	0	0	0	0	0	0	0
83	07:54:10	20:30:00	15	18	0.07	0.44	18	0.1	0.44	0	0	0	4.1	0.1	0	0	0	0	0	0
84	08:09:10	20:45:00	15	0	0	0	0	0	0	0	0	0	0	0	0	0	0	0	0	0
85	08:24:10	21:00:00	15	1332	5.55	37	1307	5.4	36.22	674.1	4.3	2.59	68.4	1.2	18	0.25	1.67	-5.1	1	-4.1
86	08:39:10	21:15:00	15	1093	4.55	30.33	1075	4.5	29.78	436.7	3.1	2.37	83.2	1.4	11	0.17	1.11	-7.5	2	-5.5
87	08:54:10	21:30:00	15	58	0.23	1.56	58	0.2	1.56	6.5	0.1	1.08	7.2	0.1	0	0	0	0	0	0
88	09:09:10	21:45:00	15	36	0.15	1	36	0.1	1	2.6	0	1.32	6.5	0.1	0	0	0	0	0	0
89	09:24:10	22:00:00	15	44	0.18	1.22	44	0.2	1.22	3.6	0.1	0.9	6.5	0.1	0	0	0	0	0	0
90	09:39:10	22:15:00	15	18	0.07	0.44	18	0.1	0.44	2.9	0.1	0.96	1.2	0	0	0	0	0	0	0
91	09:54:10	22:30:00	15	0	0	0	0	0	0	0	0	0	0	0	0	0	0	0	0	0
92	10:09:10	22:45:00	15	0	0	0	0	0	0	0	0	0	0	0	0	0	0	0	0	0
93	10:24:10	23:00:00	15	56	0.23	1.56	56	0.2	1.56	4.6	0.1	0.91	9.6	0.1	0	0	0	0	0	0
94	10:39:10	23:15:00	15	83	0.33	2.22	83	0.3	2.22	5.8	0.1	0.96	14.2	0.2	0	0	0	0	0	0
95	10:54:10	23:30:00	15	116	0.48	3.22	116	0.5	3.22	8.6	0.1	2.15	22.8	0.3	0	0	0	0	0	0

## Sheet: Mouse 4
Block	Time	Time	Occupancy (min)	Act Counts	Act (min)	Act (%)	H-Move (counts)	H-Move (min)	H-Move (%)	Travel (cm)	Travel (min)	Travel (cm/s)	Fine Move (cm)	Fine Move (min)	Rear (counts)	Rear time (min)	Rear time (%)	L-Rotations	R-Rotations	Net-Rotations
1	11:24:10	00:00:00	15	2600	10.83	72.22	2558	10.7	71	2203.7	9.9	3.7	50.8	0.8	41	0.55	3.67	-7.3	10.4	3.1
2	11:39:10	00:15:00	15	2767	11.52	76.78	2731	11.4	75.78	2456.2	10.4	3.94	55.9	0.9	47	0.47	3.11	-9.7	11.9	2.2
3	11:54:10	00:30:00	15	2645	11.02	73.44	2475	10.3	68.67	2252.1	9.4	3.97	52.3	0.8	40	1.25	8.33	-9.6	9.9	0.3
4	12:09:10	00:45:00	15	2693	11.22	74.78	2626	10.9	72.89	2317.1	9.9	3.91	61.8	0.9	43	0.73	4.89	-10.9	10.6	-0.3
5	12:24:10	01:00:00	15	2614	10.88	72.56	2547	10.6	70.67	2404.1	9.9	4.05	48.6	0.9	57	0.78	5.22	-7.3	8.4	1
6	12:39:10	01:15:00	15	2699	11.23	74.89	2607	10.8	72.33	2550.5	10.1	4.22	73.5	1.1	46	0.78	5.22	-3.2	13.7	10.5
7	12:54:10	01:30:00	15	2457	10.23	68.22	2374	9.9	65.89	2114.8	8.7	4.07	67	1.1	49	0.72	4.78	-3.2	11.6	8.4
8	13:09:10	01:45:00	15	2398	9.98	66.56	2364	9.8	65.67	1762.6	8.6	3.42	83.2	1.4	24	0.4	2.67	-8.5	5.3	-3.2
9	13:24:10	02:00:00	15	1909	7.95	53	1886	7.8	52.33	1244.6	6.8	3.06	62.8	1	27	0.3	2	-4	4	0
10	13:39:10	02:15:00	15	1898	7.9	52.67	1838	7.7	51	1383.9	6.3	3.65	72.1	1.3	36	0.62	4.11	-5.5	7.6	2.1
11	13:54:10	02:30:00	15	2050	8.53	56.89	2024	8.4	56.22	1146.4	7	2.73	74.6	1.3	20	0.18	1.22	-5.2	9.4	4.2
12	14:09:10	02:45:00	15	2240	9.33	62.22	2217	9.2	61.56	1781.5	8.4	3.55	56.7	1	23	0.23	1.56	-2.2	8.2	6
13	14:24:10	03:00:00	15	1737	7.23	48.22	1657	6.9	46	1129.8	5.8	3.25	70.4	1.1	29	0.57	3.78	-5.4	2.1	-3.3
14	14:39:10	03:15:00	15	2334	9.72	64.78	2324	9.7	64.56	1317.6	8.2	2.68	78.2	1.6	8	0.1	0.67	-7.3	10.6	3.2
15	14:54:10	03:30:00	15	897	3.73	24.89	880	3.7	24.44	398.7	2.7	2.49	60.1	1.2	6	0.17	1.11	-3.1	2.1	-1
16	15:09:10	03:45:00	15	55	0.22	1.44	55	0.2	1.44	5.1	0	2.54	9.4	0.1	0	0	0	-1	0	-1
17	15:24:10	04:00:00	15	688	2.87	19.11	688	2.9	19.11	207.4	1.9	1.79	51.5	0.9	0	0	0	-4.5	1	-3.5
18	15:39:10	04:15:00	15	2	0	0	2	0	0	0	0	0	1	0	0	0	0	0	0	0
19	15:54:10	04:30:00	15	50	0.2	1.33	50	0.2	1.33	4.8	0.1	0.96	7.2	0.1	0	0	0	0	0	0
20	16:09:10	04:45:00	15	38	0.15	1	38	0.1	1	4.3	0.1	1.08	5.3	0.1	0	0	0	0	0	0
21	16:24:10	05:00:00	15	3	0	0	3	0	0	0	0	0	1.4	0	0	0	0	0	0	0
22	16:39:10	05:15:00	15	830	3.45	23	798	3.3	22.11	391.3	2.4	2.68	62	0.9	10	0.2	1.33	-3	1	-2
23	16:54:10	05:30:00	15	2631	10.95	73	2310	9.6	64.11	2446.8	9	4.51	48.4	0.8	84	2.17	14.44	-4.3	9.8	5.5
24	17:09:10	05:45:00	15	2669	11.12	74.11	2502	10.4	69.44	2640.8	9.4	4.68	71.7	0.9	83	1.38	9.22	-4.2	10.7	6.5
25	17:24:10	06:00:00	15	1789	7.45	49.67	1676	7	46.56	1401.5	5.7	4.09	70	1.1	48	0.8	5.33	-2.1	6.3	4.2
26	17:39:10	06:15:00	15	259	1.07	7.11	259	1.1	7.11	30.1	0.4	1.16	38.1	0.7	0	0	0	0	1	1
27	17:54:10	06:30:00	15	63	0.25	1.67	63	0.2	1.67	10.5	0.2	1.05	4.9	0.1	0	0	0	0	0	0
28	18:09:10	06:45:00	15	0	0	0	0	0	0	0	0	0	0	0	0	0	0	0	0	0
29	18:24:10	07:00:00	15	91	0.37	2.44	91	0.4	2.44	19.9	0.2	1.42	8.3	0.2	0	0	0	0	0	0
30	18:39:10	07:15:00	15	1430	5.95	39.67	1389	5.8	38.56	1067.3	4.7	3.83	70.8	1.2	29	0.38	2.56	-4.1	4.2	0.2
31	18:54:10	07:30:00	15	2991	12.45	83	2826	11.8	78.44	3465.7	11.2	5.17	63.5	0.7	95	1.67	11.11	-4.5	14.9	10.4
32	19:09:10	07:45:00	15	3034	12.63	84.22	2806	11.7	77.89	3450.6	11.1	5.2	50	0.5	115	2.1	14	-7.3	16.5	9.2
33	19:24:10	08:00:00	15	3010	12.53	83.56	2799	11.7	77.67	3353.7	10.9	5.1	41.9	0.8	114	2.22	14.78	-2.1	15.9	13.7
34	19:39:10	08:15:00	15	2226	9.27	61.78	2115	8.8	58.67	2269.5	7.8	4.88	79.4	1	71	1.3	8.67	-5.1	13.6	8.5
35	19:54:10	08:30:00	15	3125	13.02	86.78	2744	11.4	76.22	3329.8	10.7	5.19	55.5	0.6	122	2.68	17.89	-7.4	20.4	13
36	20:09:10	08:45:00	15	2461	10.25	68.33	2223	9.2	61.67	2672.3	8.7	5.15	46	0.7	95	1.87	12.44	-8	19.6	11.6
37	20:24:10	09:00:00	15	2838	11.82	78.78	2574	10.7	71.44	3260.8	10.1	5.37	40	0.6	120	2.03	13.56	-3.2	18.2	15
38	20:39:10	09:15:00	15	2951	12.28	81.89	2647	11	73.44	3141.2	10	5.24	74.6	0.9	105	2.22	14.78	-11.6	9.6	-2
39	20:54:10	09:30:00	15	1887	7.85	52.33	1840	7.7	51.11	1687	6.5	4.34	78	1.4	50	0.58	3.89	-4.5	7.2	2.8
40	21:09:10	09:45:00	15	2112	8.8	58.67	2055	8.6	57	1731.5	7.1	4.05	103.2	1.4	58	0.58	3.89	-4	6.2	2.2
41	21:24:10	10:00:00	15	3125	13.02	86.78	2831	11.8	78.56	3314	11.4	4.85	35.8	0.5	107	2.23	14.89	-8.4	3.3	-5.1
42	21:39:10	10:15:00	15	2848	11.87	79.11	2579	10.7	71.56	3004.4	9.9	5.03	57.6	0.8	122	2.18	14.56	-13.5	5.4	-8.1
43	21:54:10	10:30:00	15	2951	12.28	81.89	2769	11.5	76.89	3129.4	10.6	4.9	55.6	0.8	104	1.73	11.56	-4.3	16.3	12
44	22:09:10	10:45:00	15	2872	11.97	79.78	2616	10.9	72.67	2857	10.4	4.57	31.9	0.7	97	1.8	12	-5.3	10.5	5.2
45	22:24:10	11:00:00	15	2402	10	66.67	2279	9.5	63.22	1754.8	8	3.64	89.7	1.5	71	1.1	7.33	-8.3	10.6	2.2
46	22:39:10	11:15:00	15	1471	6.12	40.78	1469	6.1	40.78	418.4	3.6	1.92	161.2	2.4	3	0.05	0.33	-1.1	3.2	2.1
47	22:54:10	11:30:00	15	3083	12.83	85.56	2885	12	80.11	3061.9	11.6	4.39	37.8	0.6	102	1.88	12.56	-11.6	10.6	-1
48	23:09:10	11:45:00	15	1914	7.97	53.11	1744	7.3	48.44	1189.1	5.4	3.67	127.8	1.9	38	1	6.67	-5.2	4.3	-0.9
49	23:24:10	12:00:00	15	2681	11.17	74.44	2524	10.5	70.11	2395.4	9.6	4.17	64.8	1	76	1.37	9.11	-6.5	7.3	0.8
50	23:39:10	12:15:00	15	1929	8.03	53.56	1822	7.6	50.56	1477.8	6	4.08	99.3	1.6	42	0.77	5.11	-6.3	4.2	-2.1
51	23:54:10	12:30:00	15	1981	8.25	55	1922	8	53.33	1298.7	6.7	3.22	80.1	1.4	23	0.43	2.89	-5.1	3	-2.1
52	00:09:10	12:45:00	15	1698	7.07	47.11	1590	6.6	44.11	1279	5.8	3.64	48.6	0.8	45	0.83	5.56	-7.3	6.4	-0.9
53	00:24:10	13:00:00	15	196	0.82	5.44	196	0.8	5.44	14.6	0.2	1.22	34.1	0.7	0	0	0	0	0	0
54	00:39:10	13:15:00	15	56	0.23	1.56	56	0.2	1.56	5.5	0.1	0.92	7.7	0.1	0	0	0	0	0	0
55	00:54:10	13:30:00	15	79	0.32	2.11	79	0.3	2.11	6	0.1	1	10.8	0.2	0	0	0	0	0	0
56	01:09:10	13:45:00	15	118	0.48	3.22	118	0.5	3.22	7.7	0.1	1.1	22.3	0.3	0	0	0	0	0	0
57	01:24:10	14:00:00	15	180	0.75	5	180	0.8	5	31.1	0.4	1.41	20.9	0.4	0	0	0	0	0	0
58	01:39:10	14:15:00	15	2263	9.42	62.78	2010	8.4	55.78	1697.4	6.9	4.08	89.8	1.4	63	1.85	12.33	-5.1	11.4	6.2
59	01:54:10	14:30:00	15	3125	13.02	86.78	2709	11.3	75.22	3137.1	10.5	5	67.6	0.8	126	2.78	18.56	-6.2	10.7	4.5
60	02:09:10	14:45:00	15	2542	10.58	70.56	2312	9.6	64.22	2675.6	8.8	5.05	72.2	0.8	75	1.67	11.11	-4.2	9.6	5.5
61	02:24:10	15:00:00	15	1517	6.32	42.11	1446	6	40.11	1182.7	5.3	3.68	49.8	0.8	34	0.62	4.11	-4.3	4.1	-0.1
62	02:39:10	15:15:00	15	2966	12.35	82.33	2668	11.1	74.11	2873.9	10.4	4.61	50.8	0.6	103	2.23	14.89	-7.3	13.5	6.3
63	02:54:10	15:30:00	15	2060	8.58	57.22	1924	8	53.44	1683.7	7	3.99	52.2	0.9	46	0.93	6.22	-4.1	3.1	-1
64	03:09:10	15:45:00	15	410	1.7	11.33	410	1.7	11.33	39.9	0.6	1.05	61.2	1.3	0	0	0	-1	0	-1
65	03:24:10	16:00:00	15	132	0.55	3.67	132	0.6	3.67	10.5	0.1	1.32	23.9	0.4	0	0	0	0	0	0
66	03:39:10	16:15:00	15	0	0	0	0	0	0	0	0	0	0	0	0	0	0	0	0	0
67	03:54:10	16:30:00	15	134	0.55	3.67	134	0.6	3.67	4.6	0.1	0.91	27.4	0.4	0	0	0	0	0	0
68	04:09:10	16:45:00	15	77	0.32	2.11	77	0.3	2.11	2.9	0.1	0.96	15.4	0.2	0	0	0	0	0	0
69	04:24:10	17:00:00	15	0	0	0	0	0	0	0	0	0	0	0	0	0	0	0	0	0
70	04:39:10	17:15:00	15	12	0.05	0.33	12	0.1	0.33	0	0	0	3.1	0.1	0	0	0	0	0	0
71	04:54:10	17:30:00	15	424	1.77	11.78	424	1.8	11.78	110.9	1	1.82	46.6	0.8	0	0	0	-1	0	-1
72	05:09:10	17:45:00	15	1367	5.68	37.89	1336	5.6	37.11	816.3	4.3	3.19	83.9	1.5	20	0.32	2.11	-2	3.3	1.3
73	05:24:10	18:00:00	15	2042	8.5	56.67	1909	8	53	1474.2	7	3.51	67.3	1.4	49	0.93	6.22	-6.4	5.3	-1.1
74	05:39:10	18:15:00	15	2707	11.27	75.11	2473	10.3	68.67	2257.3	9.3	4.03	56.7	1.1	58	1.63	10.89	-3.1	8.7	5.5
75	05:54:10	18:30:00	15	1866	7.77	51.78	1743	7.2	48.33	1171.7	5.6	3.51	107.5	1.9	27	0.67	4.44	-4.2	4	-0.2
76	06:09:10	18:45:00	15	899	3.73	24.89	882	3.7	24.44	514.1	2.6	3.25	64.6	1	10	0.13	0.89	-1	5.4	4.4
77	06:24:10	19:00:00	15	1020	4.25	28.33	997	4.2	27.67	633.4	3.3	3.2	54.3	0.9	14	0.22	1.44	-2.1	3.2	1.1
78	06:39:10	19:15:00	15	2452	10.22	68.11	2383	9.9	66.11	1808.8	8.8	3.43	82.8	1.2	42	0.62	4.11	-7.3	7.6	0.2
79	06:54:10	19:30:00	15	1059	4.4	29.33	1043	4.3	28.89	617.9	3	3.4	82.9	1.3	9	0.13	0.89	-1	4.2	3.2
80	07:09:10	19:45:00	15	22	0.08	0.56	22	0.1	0.56	1	0	0.96	4.1	0.1	0	0	0	0	0	0
81	07:24:10	20:00:00	15	65	0.27	1.78	65	0.3	1.78	5.8	0.1	0.96	9.6	0.2	0	0	0	0	0	0
82	07:39:10	20:15:00	15	20	0.08	0.56	20	0.1	0.56	0.7	0	0.72	4.3	0.1	0	0	0	0	0	0
83	07:54:10	20:30:00	15	19	0.07	0.44	19	0.1	0.44	2.6	0.1	0.88	2.2	0.1	0	0	0	0	0	0
84	08:09:10	20:45:00	15	40	0.17	1.11	40	0.2	1.11	2.6	0.1	0.88	7.2	0.1	0	0	0	0	0	0
85	08:24:10	21:00:00	15	2163	9	60	2153	9	59.78	1132.7	7.5	2.51	76.3	1.4	11	0.1	0.67	-8.1	8.2	0.1
86	08:39:10	21:15:00	15	191	0.78	5.22	191	0.8	5.22	16.2	0.2	1.47	32.4	0.7	0	0	0	0	0	0
87	08:54:10	21:30:00	15	4	0.02	0.11	4	0	0.11	0	0	0	0	0	0	0	0	0	0	0
88	09:09:10	21:45:00	15	2	0	0	2	0	0	0	0	0	0	0	0	0	0	0	0	0
89	09:24:10	22:00:00	15	30	0.12	0.78	30	0.1	0.78	6	0.1	1.5	4.6	0.1	0	0	0	0	0	0
90	09:39:10	22:15:00	15	6	0.02	0.11	6	0	0.11	1.4	0	0.72	0.2	0	0	0	0	0	0	0
91	09:54:10	22:30:00	15	0	0	0	0	0	0	0	0	0	0	0	0	0	0	0	0	0
92	10:09:10	22:45:00	15	80	0.33	2.22	80	0.3	2.22	9.1	0.1	1.01	10.3	0.2	0	0	0	0	0	0
93	10:24:10	23:00:00	15	174	0.72	4.78	174	0.7	4.78	16.8	0.2	1.29	25.4	0.5	0	0	0	0	0	0
94	10:39:10	23:15:00	15	45	0.18	1.22	45	0.2	1.22	4.8	0.1	0.96	4.3	0.1	0	0	0	0	0	0
95	10:54:10	23:30:00	15	14	0.05	0.33	14	0.1	0.33	10.1	0	10.13	4.8	0.1	0	0	0	0	0	0

## Sheet: Mouse 5
Block	Time	Time	Occupancy (min)	Act Counts	Act (min)	Act (%)	H-Move (counts)	H-Move (min)	H-Move (%)	Travel (cm)	Travel (min)	Travel (cm/s)	Fine Move (cm)	Fine Move (min)	Rear (counts)	Rear time (min)	Rear time (%)	L-Rotations	R-Rotations	Net-Rotations
1	11:05:16	00:00:00	15	2887	12.02	80.11	2836	11.8	78.78	2277.7	10.9	3.48	60.9	0.9	51	0.7	4.67	-5.1	14.9	9.9
2	11:20:16	00:15:00	15	2673	11.13	74.22	2478	10.3	68.78	1717.1	9.2	3.12	69.8	1.2	50	1.35	9	-5.1	12.7	7.6
3	11:35:16	00:30:00	15	2443	10.17	67.78	2213	9.2	61.44	1417	8.1	2.92	68.8	1.1	54	1.57	10.44	-4.3	6.4	2.1
4	11:50:16	00:45:00	15	2379	9.9	66	2175	9.1	60.33	1434.2	8.2	2.9	46.3	0.8	53	1.37	9.11	-5.4	11.4	6
5	12:05:16	01:00:00	15	2389	9.95	66.33	2022	8.4	56.11	1459.8	7.5	3.22	57.1	0.9	49	2.2	14.67	-1.1	10.6	9.5
6	12:20:16	01:15:00	15	2128	8.87	59.11	2032	8.5	56.44	1088.6	7.3	2.47	67.8	1.2	33	0.88	5.89	-3.1	8.2	5.1
7	12:35:16	01:30:00	15	2234	9.3	62	1998	8.3	55.44	1401.6	7.2	3.25	74.2	1.1	60	1.7	11.33	-2.1	9.8	7.6
8	12:50:16	01:45:00	15	2007	8.35	55.67	1913	8	53.11	1203.7	6.8	2.93	78.6	1.3	46	0.82	5.44	-3	10.7	7.6
9	13:05:16	02:00:00	15	1835	7.63	50.89	1773	7.4	49.22	918.9	6	2.55	85.8	1.5	26	0.47	3.11	-5	8.4	3.4
10	13:20:16	02:15:00	15	1758	7.32	48.78	1743	7.2	48.33	959.9	6.3	2.53	54.1	0.9	17	0.15	1	-1	10.4	9.4
11	13:35:16	02:30:00	15	1795	7.47	49.78	1711	7.1	47.44	1024.7	6.2	2.78	60.7	0.9	30	0.78	5.22	-3.1	7.5	4.4
12	13:50:16	02:45:00	15	1633	6.8	45.33	1633	6.8	45.33	581.6	5	1.95	95.6	1.7	2	0	0	-8.3	7.3	-1
13	14:05:16	03:00:00	15	212	0.88	5.89	212	0.9	5.89	30.5	0.5	1.13	26.5	0.5	0	0	0	0	0	0
14	14:20:16	03:15:00	15	218	0.9	6	215	0.9	5.89	87.7	0.7	2.25	12.2	0.2	2	0.02	0.11	-1	1	0
15	14:35:16	03:30:00	15	2624	10.93	72.89	2433	10.1	67.56	1621.2	8.9	3.04	68.8	1.1	70	1.62	10.78	-5	6.3	1.2
16	14:50:16	03:45:00	15	2123	8.83	58.89	1892	7.9	52.56	1274.4	6.8	3.1	62.6	1.1	42	1.48	9.89	-3.3	9.6	6.3
17	15:05:16	04:00:00	15	1853	7.72	51.44	1777	7.4	49.33	1006.2	6.4	2.63	65.5	1.1	25	0.55	3.67	-4	7	3
18	15:20:16	04:15:00	15	1548	6.45	43	1542	6.4	42.78	667.6	4.9	2.26	90	1.4	3	0.03	0.22	-3.2	9.7	6.5
19	15:35:16	04:30:00	15	834	3.47	23.11	825	3.4	22.89	397.8	2.7	2.43	34.5	0.6	7	0.08	0.56	0	4.3	4.3
20	15:50:16	04:45:00	15	90	0.37	2.44	90	0.4	2.44	5.8	0.1	1.46	18.9	0.2	0	0	0	0	0	0
21	16:05:16	05:00:00	15	47	0.18	1.22	47	0.2	1.22	8.1	0.1	1.34	8.1	0.1	0	0	0	0	0	0
22	16:20:16	05:15:00	15	86	0.35	2.33	86	0.3	2.33	24.7	0.2	1.77	7	0.1	0	0	0	0	0	0
23	16:35:16	05:30:00	15	4	0.02	0.11	4	0	0.11	0	0	0	0	0	0	0	0	0	0	0
24	16:50:16	05:45:00	15	732	3.05	20.33	717	3	19.89	280.5	2.1	2.21	48.9	0.8	7	0.12	0.78	0	2	2
25	17:05:16	06:00:00	15	1476	6.15	41	1447	6	40.11	615.3	4.4	2.33	87.3	1.7	18	0.32	2.11	-4.1	4.6	0.6
26	17:20:16	06:15:00	15	2456	10.23	68.22	2057	8.6	57.11	1390.7	7.5	3.1	78	1.1	74	2.52	16.78	-2.1	8.5	6.4
27	17:35:16	06:30:00	15	1648	6.87	45.78	1548	6.5	43	720	4.7	2.54	106.8	1.8	24	0.65	4.33	-2.3	4	1.8
28	17:50:16	06:45:00	15	1028	4.28	28.56	1023	4.2	28.33	316.7	3.1	1.72	72.6	1.3	3	0.03	0.22	-1.1	5.2	4.1
29	18:05:16	07:00:00	15	10	0.03	0.22	10	0	0.22	1.1	0	1.11	1.1	0	0	0	0	0	0	0
30	18:20:16	07:15:00	15	10	0.03	0.22	10	0	0.22	0.8	0	0.83	1.9	0	0	0	0	0	0	0
31	18:35:16	07:30:00	15	31	0.12	0.78	31	0.1	0.78	7	0.1	1.16	2.2	0.1	0	0	0	0	0	0
32	18:50:16	07:45:00	15	135	0.55	3.67	135	0.6	3.67	31.3	0.3	1.49	10.4	0.2	0	0	0	0	1.1	1.1
33	19:05:16	08:00:00	15	1539	6.4	42.67	1495	6.2	41.44	790.3	4.8	2.74	93.7	1.7	32	0.48	3.22	-5.2	1	-4.2
34	19:20:16	08:15:00	15	2343	9.75	65	1992	8.3	55.33	1640.8	7.3	3.72	62	0.9	80	2.75	18.33	-2	6.1	4.1
35	19:35:16	08:30:00	15	3031	12.62	84.11	2514	10.5	69.78	2596.8	9.7	4.45	60.2	0.9	95	3.9	26	-7.2	8.3	1.1
36	19:50:16	08:45:00	15	2300	9.58	63.89	2156	9	59.89	2082.6	8.3	4.19	46	0.8	65	1.33	8.89	-2.3	11.6	9.2
37	20:05:16	09:00:00	15	2086	8.68	57.89	1889	7.9	52.44	1841.7	6.7	4.56	73.4	1.1	49	1.5	10	-5.4	11.7	6.3
38	20:20:16	09:15:00	15	2934	12.22	81.44	2104	8.8	58.44	1803.9	8	3.78	64.9	0.9	83	5.22	34.78	-5.2	13.6	8.4
39	20:35:16	09:30:00	15	2445	10.18	67.89	2073	8.6	57.56	1483.3	7.7	3.2	57	0.9	59	2.6	17.33	-7.2	4.3	-2.9
40	20:50:16	09:45:00	15	2280	9.5	63.33	2101	8.8	58.33	1600.8	7.1	3.75	89.7	1.3	56	1.4	9.33	-1	9.5	8.5
41	21:05:16	10:00:00	15	2636	10.98	73.22	2235	9.3	62	1827.1	8.6	3.55	47.3	0.8	86	2.72	18.11	-1	11.6	10.6
42	21:20:16	10:15:00	15	2673	11.13	74.22	2237	9.3	62.11	1813.5	8.4	3.58	52.8	0.8	85	3.12	20.78	-5.4	11.7	6.2
43	21:35:16	10:30:00	15	1614	6.72	44.78	1578	6.6	43.78	723.2	4.9	2.48	103.4	1.9	14	0.3	2	-1.1	2.1	1.1
44	21:50:16	10:45:00	15	2432	10.13	67.56	2266	9.4	62.89	2101.9	8.5	4.11	65.9	0.9	78	1.48	9.89	-2	10.3	8.3
45	22:05:16	11:00:00	15	2633	10.97	73.11	2305	9.6	64	1767.3	8.6	3.42	61.3	0.9	67	2	13.33	-7.3	11.1	3.7
46	22:20:16	11:15:00	15	2599	10.82	72.11	2409	10	66.89	1749.4	9.2	3.15	51.6	0.8	69	1.42	9.44	-6.5	6.3	-0.2
47	22:35:16	11:30:00	15	2178	9.07	60.44	2066	8.6	57.33	1306.2	7.2	3.01	104.7	1.5	40	0.77	5.11	0	8.8	8.8
48	22:50:16	11:45:00	15	2693	11.22	74.78	2223	9.2	61.67	1732.7	8.3	3.47	63.8	0.9	83	3.25	21.67	-3	8.5	5.5
49	23:05:16	12:00:00	15	2830	11.78	78.56	2441	10.2	67.78	2190.1	9.5	3.86	69.6	0.9	80	2.65	17.67	-5.1	11.4	6.3
50	23:20:16	12:15:00	15	2141	8.92	59.44	2073	8.6	57.56	1402.1	7.2	3.25	95.6	1.6	39	0.62	4.11	-5.1	8.4	3.2
51	23:35:16	12:30:00	15	1825	7.6	50.67	1738	7.2	48.22	1054.2	5.7	3.06	91.5	1.4	40	0.72	4.78	-3.2	4.2	1
52	23:50:16	12:45:00	15	2147	8.93	59.56	2126	8.8	59	1275.9	7.3	2.9	102.5	1.5	27	0.32	2.11	-4.3	6.3	2
53	00:05:16	13:00:00	15	1112	4.63	30.89	967	4	26.78	342.8	2.4	2.35	98.1	1.5	14	0.75	5	-1	3.1	2.1
54	00:20:16	13:15:00	15	116	0.48	3.22	116	0.5	3.22	12.3	0.2	1.12	18.4	0.3	0	0	0	0	0	0
55	00:35:16	13:30:00	15	38	0.15	1	38	0.1	1	4.2	0.1	1.39	5.8	0.1	0	0	0	0	0	0
56	00:50:16	13:45:00	15	45	0.18	1.22	45	0.2	1.22	9.5	0.2	0.95	3.6	0.1	0	0	0	0	0	0
57	01:05:16	14:00:00	15	294	1.22	8.11	291	1.2	8	85.8	0.8	1.68	25.2	0.4	1	0	0	-1	0	-1
58	01:20:16	14:15:00	15	1356	5.65	37.67	1351	5.6	37.44	350.3	3.4	1.72	143.3	2.2	6	0.05	0.33	-4.2	5.1	0.9
59	01:35:16	14:30:00	15	1425	5.93	39.56	1360	5.7	37.78	636.5	4.1	2.6	97.9	1.4	19	0.53	3.56	-1.1	4.3	3.2
60	01:50:16	14:45:00	15	2983	12.42	82.78	2642	11	73.33	2279.9	10.2	3.71	60.5	0.9	73	2.32	15.44	-2.2	15.7	13.5
61	02:05:16	15:00:00	15	1681	7	46.67	1615	6.7	44.78	810.4	5.5	2.47	78	1.2	16	0.42	2.78	-4	8.7	4.7
62	02:20:16	15:15:00	15	225	0.93	6.22	225	0.9	6.22	35.1	0.5	1.21	26.8	0.4	0	0	0	0	0	0
63	02:35:16	15:30:00	15	30	0.12	0.78	30	0.1	0.78	6.9	0.1	1.72	2.8	0	0	0	0	0	0	0
64	02:50:16	15:45:00	15	0	0	0	0	0	0	0	0	0	0	0	0	0	0	0	0	0
65	03:05:16	16:00:00	15	0	0	0	0	0	0	0	0	0	0	0	0	0	0	0	0	0
66	03:20:16	16:15:00	15	0	0	0	0	0	0	0	0	0	0	0	0	0	0	0	0	0
67	03:35:16	16:30:00	15	10	0.03	0.22	10	0	0.22	3.9	0.1	1.3	0	0	0	0	0	0	0	0
68	03:50:16	16:45:00	15	2	0	0	2	0	0	2.5	0	2.5	0	0	0	0	0	0	0	0
69	04:05:16	17:00:00	15	0	0	0	0	0	0	0	0	0	0	0	0	0	0	0	0	0
70	04:20:16	17:15:00	15	0	0	0	0	0	0	0	0	0	0	0	0	0	0	0	0	0
71	04:35:16	17:30:00	15	705	2.93	19.56	692	2.9	19.22	217.5	1.9	1.91	61.4	0.9	5	0.1	0.67	-3	3	0
72	04:50:16	17:45:00	15	1866	7.77	51.78	1679	7	46.56	931.5	5.5	2.82	96.2	1.6	34	1.18	7.89	-2.2	7.2	5
73	05:05:16	18:00:00	15	2258	9.4	62.67	2038	8.5	56.56	1490.7	7.2	3.43	74.2	1.2	53	1.5	10	-5.3	7.5	2.3
74	05:20:16	18:15:00	15	1953	8.13	54.22	1878	7.8	52.11	1078.4	6.1	2.94	103.8	1.6	26	0.5	3.33	-1.1	4.3	3.2
75	05:35:16	18:30:00	15	1552	6.47	43.11	1468	6.1	40.78	724.5	4.5	2.7	93.7	1.7	26	0.58	3.89	-4.1	4.2	0.1
76	05:50:16	18:45:00	15	1426	5.93	39.56	1424	5.9	39.56	722.7	4.6	2.62	75.7	1.3	5	0.03	0.22	0	5.1	5.1
77	06:05:16	19:00:00	15	1016	4.23	28.22	1005	4.2	27.89	437.3	3.2	2.24	50.6	0.9	6	0.07	0.44	-4	3	-1
78	06:20:16	19:15:00	15	0	0	0	0	0	0	0	0	0	0	0	0	0	0	0	0	0
79	06:35:16	19:30:00	15	0	0	0	0	0	0	0	0	0	0	0	0	0	0	0	0	0
80	06:50:16	19:45:00	15	6	0.02	0.11	6	0	0.11	0	0	0	2.4	0	0	0	0	0	0	0
81	07:05:16	20:00:00	15	32	0.13	0.89	32	0.1	0.89	5.3	0.1	1.32	2.9	0.1	0	0	0	0	0	0
82	07:20:16	20:15:00	15	4	0.02	0.11	4	0	0.11	0	0	0	0	0	0	0	0	0	0	0
83	07:35:16	20:30:00	15	30	0.12	0.78	30	0.1	0.78	1.9	0	0.96	6	0.1	0	0	0	0	0	0
84	07:50:16	20:45:00	15	0	0	0	0	0	0	0	0	0	0	0	0	0	0	0	0	0
85	08:05:16	21:00:00	15	4	0.02	0.11	4	0	0.11	0	0	0	1.4	0	0	0	0	0	0	0
86	08:20:16	21:15:00	15	186	0.77	5.11	186	0.8	5.11	70	0.5	2.5	17.4	0.3	0	0	0	0	0	0
87	08:35:16	21:30:00	15	1199	4.98	33.22	1159	4.8	32.11	566.2	3.5	2.72	67	1.1	16	0.32	2.11	-1.1	6.3	5.1
88	08:50:16	21:45:00	15	1627	6.77	45.11	1598	6.7	44.33	810.1	5.4	2.49	78.9	1.4	21	0.22	1.44	-4.2	3.1	-1.1
89	09:05:16	22:00:00	15	124	0.52	3.44	124	0.5	3.44	17.3	0.2	1.57	13	0.2	0	0	0	0	0	0
90	09:20:16	22:15:00	15	2	0	0	2	0	0	0	0	0	0	0	0	0	0	0	0	0
91	09:35:16	22:30:00	15	65	0.27	1.78	65	0.3	1.78	8.4	0.1	1.4	7.3	0.1	0	0	0	0	1.2	1.2
92	09:50:16	22:45:00	15	56	0.23	1.56	56	0.2	1.56	1.7	0	0.84	12.5	0.2	0	0	0	0	0	0
93	10:05:16	23:00:00	15	0	0	0	0	0	0	0	0	0	0	0	0	0	0	0	0	0
94	10:20:16	23:15:00	15	0	0	0	0	0	0	0	0	0	0	0	0	0	0	0	0	0
95	10:35:16	23:30:00	15	26	0.1	0.67	26	0.1	0.67	4.5	0.1	1.49	1.4	0	0	0	0	0	0	0
96	10:50:16	23:45:00	15	851	3.53	23.56	838	3.5	23.22	430.9	3	2.43	32.9	0.7	8	0.1	0.67	-1	3	2

## Sheet: Mouse 6
Block	Time	Time	Occupancy (min)	Act Counts	Act (min)	Act (%)	H-Move (counts)	H-Move (min)	H-Move (%)	Travel (cm)	Travel (min)	Travel (cm/s)	Fine Move (cm)	Fine Move (min)	Rear (counts)	Rear time (min)	Rear time (%)	L-Rotations	R-Rotations	Net-Rotations
1	11:05:16	00:00:00	15	3061	12.75	85	2905	12.1	80.67	2320.7	11.4	3.39	52.8	0.9	88	1.67	11.11	-14.6	7.4	-7.2
2	11:20:16	00:15:00	15	2763	11.5	76.67	2629	10.9	73	1755	9.8	2.99	68.9	1.1	75	1.37	9.11	-10.2	6.2	-4
3	11:35:16	00:30:00	15	2926	12.18	81.22	2728	11.4	75.78	1839.5	10.7	2.87	52.5	0.9	77	1.58	10.56	-15.9	4.1	-11.7
4	11:50:16	00:45:00	15	2649	11.03	73.56	2546	10.6	70.67	1596.8	9.4	2.82	76.6	1.1	60	0.95	6.33	-7.4	6.4	-1
5	12:05:16	01:00:00	15	2682	11.17	74.44	2440	10.2	67.78	1506	8.9	2.8	71.8	1.1	60	1.78	11.89	-11.6	3.3	-8.3
6	12:20:16	01:15:00	15	2609	10.87	72.44	2504	10.4	69.56	1421.8	9.1	2.61	92.6	1.4	54	0.9	6	-11.5	10.5	-1
7	12:35:16	01:30:00	15	2564	10.68	71.22	2431	10.1	67.44	1425.9	8.7	2.72	80.4	1.4	46	1.05	7	-11.6	7.4	-4.2
8	12:50:16	01:45:00	15	2576	10.73	71.56	2410	10	66.89	1481	8.8	2.82	93.4	1.4	56	1.38	9.22	-15	6.2	-8.7
9	13:05:16	02:00:00	15	2926	12.18	81.22	2507	10.4	69.56	1779.8	9.2	3.23	76.3	1.1	75	2.63	17.56	-15.9	6.2	-9.8
10	13:20:16	02:15:00	15	2395	9.97	66.44	2164	9	60.11	1283.5	7.9	2.71	69.4	1.1	60	1.68	11.22	-15.2	8.5	-6.7
11	13:35:16	02:30:00	15	2730	11.37	75.78	2334	9.7	64.78	1714.7	8.5	3.36	67.3	1	65	2.63	17.56	-7.1	5.2	-1.9
12	13:50:16	02:45:00	15	2466	10.27	68.44	2124	8.8	59	1519.2	8	3.18	45.9	0.8	54	2.48	16.56	-12.8	12	-0.8
13	14:05:16	03:00:00	15	2594	10.8	72	2059	8.6	57.11	1164.2	7.2	2.69	93.8	1.3	70	3.15	21	-11.8	3.3	-8.5
14	14:20:16	03:15:00	15	2329	9.7	64.67	2057	8.6	57.11	1329.5	7.3	3.03	68.3	1	51	1.85	12.33	-8.4	7.2	-1.1
15	14:35:16	03:30:00	15	2312	9.63	64.22	1931	8	53.56	1083.4	6.7	2.72	64.1	1.1	47	2.2	14.67	-7.4	1	-6.4
16	14:50:16	03:45:00	15	1995	8.3	55.33	1899	7.9	52.67	896	6.5	2.29	95.3	1.5	24	0.8	5.33	-10.3	1	-9.3
17	15:05:16	04:00:00	15	1481	6.17	41.11	1428	6	39.67	918.5	5.1	3.01	55.3	0.9	20	0.42	2.78	-6.1	3.3	-2.8
18	15:20:16	04:15:00	15	879	3.65	24.33	869	3.6	24.11	430.3	2.8	2.59	45.1	0.8	8	0.07	0.44	-3.2	0	-3.2
19	15:35:16	04:30:00	15	673	2.8	18.67	673	2.8	18.67	249.5	1.9	2.13	45.8	0.8	1	0.02	0.11	0	1	1
20	15:50:16	04:45:00	15	112	0.47	3.11	112	0.5	3.11	13.2	0.2	1.1	17.7	0.3	0	0	0	-1	0	-1
21	16:05:16	05:00:00	15	30	0.12	0.78	30	0.1	0.78	6.6	0.1	1.1	2.1	0	0	0	0	0	0	0
22	16:20:16	05:15:00	15	0	0	0	0	0	0	0	0	0	0	0	0	0	0	0	0	0
23	16:35:16	05:30:00	15	0	0	0	0	0	0	0	0	0	0	0	0	0	0	0	0	0
24	16:50:16	05:45:00	15	0	0	0	0	0	0	0	0	0	0	0	0	0	0	0	0	0
25	17:05:16	06:00:00	15	129	0.53	3.56	129	0.5	3.56	9.1	0.1	1.14	20.2	0.3	0	0	0	-1	0	-1
26	17:20:16	06:15:00	15	88	0.37	2.44	88	0.4	2.44	13.6	0.2	1.13	11.5	0.2	0	0	0	0	0	0
27	17:35:16	06:30:00	15	1033	4.3	28.67	999	4.2	27.67	321.2	2.5	2.14	93.9	1.8	12	0.28	1.89	-2	2	0
28	17:50:16	06:45:00	15	2450	10.2	68	1980	8.2	55	1146.7	6.9	2.78	80.1	1.4	58	2.92	19.44	-6.3	5	-1.3
29	18:05:16	07:00:00	15	1462	6.08	40.56	1256	5.2	34.89	520.9	3.8	2.28	78.8	1.3	16	1.07	7.11	0	1	1
30	18:20:16	07:15:00	15	508	2.12	14.11	508	2.1	14.11	79.9	1.2	1.13	60.1	1	0	0	0	-2	1	-1
31	18:35:16	07:30:00	15	231	0.95	6.33	231	0.9	6.33	77.1	0.7	1.84	15.9	0.3	0	0	0	-1	0	-1
32	18:50:16	07:45:00	15	82	0.33	2.22	82	0.3	2.22	6	0.1	0.86	13	0.2	0	0	0	0	0	0
33	19:05:16	08:00:00	15	350	1.45	9.67	350	1.4	9.67	34	0.5	1.26	53.6	0.9	0	0	0	0	1	1
34	19:20:16	08:15:00	15	2396	9.98	66.56	1897	7.9	52.67	1161	6.6	2.92	69.8	1.1	69	3.12	20.78	-8.3	2.1	-6.2
35	19:35:16	08:30:00	15	2471	10.28	68.56	2038	8.5	56.56	1212.6	7.3	2.75	85.6	1.3	85	2.72	18.11	-4.2	7.7	3.5
36	19:50:16	08:45:00	15	2785	11.6	77.33	2384	9.9	66.22	1402.9	8.2	2.84	115.8	1.5	87	2.55	17	-6.4	6.1	-0.2
37	20:05:16	09:00:00	15	2831	11.78	78.56	2473	10.3	68.67	1404.6	8.8	2.68	113	1.6	50	2.1	14	-6.3	5.3	-1
38	20:20:16	09:15:00	15	2822	11.75	78.33	2493	10.4	69.22	1681.7	9	3.12	95.4	1.3	84	2.22	14.78	-8.3	7.4	-0.9
39	20:35:16	09:30:00	15	2471	10.28	68.56	2227	9.3	61.78	1346.1	7.9	2.85	98.5	1.5	59	1.68	11.22	-9.5	5.3	-4.2
40	20:50:16	09:45:00	15	2677	11.15	74.33	2433	10.1	67.56	1558.4	8.6	3.02	101.4	1.5	84	1.88	12.56	-18.1	4.1	-14
41	21:05:16	10:00:00	15	2727	11.35	75.67	2391	9.9	66.33	1577.2	8.5	3.09	85.5	1.4	61	2.32	15.44	-13.8	3.1	-10.7
42	21:20:16	10:15:00	15	1806	7.52	50.11	1581	6.6	43.89	804.2	5	2.66	110.3	1.7	37	1.48	9.89	-5.5	3.4	-2.1
43	21:35:16	10:30:00	15	1474	6.13	40.89	1397	5.8	38.78	854.8	4.8	2.98	54.1	1	35	0.67	4.44	-3.1	4.1	1
44	21:50:16	10:45:00	15	2880	12	80	2658	11.1	73.78	1684	9.8	2.86	80.1	1.3	64	1.6	10.67	-14.9	3.2	-11.7
45	22:05:16	11:00:00	15	2756	11.48	76.56	2420	10.1	67.22	1576.7	8.7	3.03	85.7	1.3	54	2.13	14.22	-10.5	4.3	-6.1
46	22:20:16	11:15:00	15	2072	8.63	57.56	1981	8.2	55	1133.1	6.6	2.85	88.4	1.5	40	0.75	5	-11.5	5.1	-6.4
47	22:35:16	11:30:00	15	2465	10.27	68.44	2074	8.6	57.56	1277	7	3.05	93.4	1.5	66	2.43	16.22	-8.4	3.3	-5.2
48	22:50:16	11:45:00	15	1819	7.57	50.44	1768	7.4	49.11	883.9	5.5	2.7	119.5	1.9	23	0.43	2.89	-9.5	10.3	0.8
49	23:05:16	12:00:00	15	943	3.92	26.11	942	3.9	26.11	315.6	2.5	2.15	78.8	1.6	5	0.03	0.22	-4.4	2.1	-2.3
50	23:20:16	12:15:00	15	927	3.85	25.67	924	3.9	25.67	397.5	2.9	2.3	53.7	1.1	4	0.03	0.22	-5.4	0	-5.4
51	23:35:16	12:30:00	15	1967	8.18	54.56	1902	7.9	52.78	1018.8	6.5	2.62	82.1	1.4	36	0.68	4.56	-8.5	4.1	-4.4
52	23:50:16	12:45:00	15	2544	10.6	70.67	2208	9.2	61.33	1403.5	7.8	3.01	85.2	1.2	77	2.23	14.89	-7.1	8.3	1.2
53	00:05:16	13:00:00	15	1945	8.1	54	1756	7.3	48.78	813.8	5.3	2.55	120.7	2	38	1.15	7.67	-6.2	3.2	-3
54	00:20:16	13:15:00	15	490	2.03	13.56	481	2	13.33	151.4	1.1	2.29	48.4	0.8	7	0.07	0.44	-2	1	-1
55	00:35:16	13:30:00	15	0	0	0	0	0	0	0	0	0	0	0	0	0	0	0	0	0
56	00:50:16	13:45:00	15	85	0.35	2.33	85	0.3	2.33	5.3	0.1	0.88	14.4	0.3	0	0	0	0	0	0
57	01:05:16	14:00:00	15	120	0.5	3.33	120	0.5	3.33	4.6	0.1	0.91	25.4	0.5	0	0	0	0	0	0
58	01:20:16	14:15:00	15	26	0.1	0.67	26	0.1	0.67	1.9	0	0.96	3.6	0.1	0	0	0	0	0	0
59	01:35:16	14:30:00	15	89	0.37	2.44	89	0.4	2.44	10.8	0.1	1.2	12.2	0.2	0	0	0	0	0	0
60	01:50:16	14:45:00	15	31	0.12	0.78	31	0.1	0.78	1.7	0	0.84	5.5	0.1	0	0	0	0	0	0
61	02:05:16	15:00:00	15	640	2.67	17.78	627	2.6	17.33	191.6	1.4	2.31	71.9	1.2	6	0.12	0.78	-2.1	0	-2.1
62	02:20:16	15:15:00	15	1324	5.52	36.78	1275	5.3	35.33	479.9	3.6	2.24	106.2	1.6	22	0.43	2.89	-6.4	2.2	-4.3
63	02:35:16	15:30:00	15	1869	7.78	51.89	1737	7.2	48.22	1026.8	5.8	2.93	83.7	1.4	45	1	6.67	-4.2	2.3	-1.9
64	02:50:16	15:45:00	15	2175	9.05	60.33	1955	8.1	54.22	1126	6.9	2.73	88.9	1.4	49	1.57	10.44	-7.5	9.8	2.2
65	03:05:16	16:00:00	15	2181	9.08	60.56	2053	8.6	57	1168.7	7	2.79	83.6	1.4	29	0.8	5.33	-8.2	10.4	2.2
66	03:20:16	16:15:00	15	2112	8.8	58.67	1858	7.7	51.56	968.1	6.5	2.47	74.4	1.2	41	1.53	10.22	-4.2	4.5	0.3
67	03:35:16	16:30:00	15	1302	5.42	36.11	1270	5.3	35.22	630.4	4.2	2.49	53	0.9	10	0.23	1.56	-7.4	6.2	-1.2
68	03:50:16	16:45:00	15	1423	5.92	39.44	1366	5.7	37.89	582.3	4.2	2.28	81.2	1.5	24	0.45	3	-8.1	3.1	-5
69	04:05:16	17:00:00	15	646	2.68	17.89	646	2.7	17.89	143.2	1.3	1.86	84.2	1.3	1	0	0	-5.2	1	-4.2
70	04:20:16	17:15:00	15	74	0.3	2	74	0.3	2	6.5	0.1	2.16	11.4	0.2	0	0	0	0	0	0
71	04:35:16	17:30:00	15	0	0	0	0	0	0	0	0	0	0	0	0	0	0	0	0	0
72	04:50:16	17:45:00	15	89	0.37	2.44	89	0.4	2.44	52.9	0.3	2.94	4	0.1	0	0	0	0	0	0
73	05:05:16	18:00:00	15	18	0.07	0.44	18	0.1	0.44	1	0	0.96	3.4	0.1	0	0	0	0	0	0
74	05:20:16	18:15:00	15	20	0.08	0.56	20	0.1	0.56	1.9	0	0.96	2.9	0.1	0	0	0	0	0	0
75	05:35:16	18:30:00	15	75	0.3	2	75	0.3	2	3.8	0.1	0.96	13.9	0.3	0	0	0	0	0	0
76	05:50:16	18:45:00	15	40	0.17	1.11	40	0.2	1.11	1	0	0.96	8.9	0.1	0	0	0	0	0	0
77	06:05:16	19:00:00	15	660	2.75	18.33	658	2.7	18.22	181.9	1.7	1.82	66.7	1	2	0.02	0.11	0	0	0
78	06:20:16	19:15:00	15	2007	8.35	55.67	1742	7.2	48.33	1124.5	6.4	2.94	53.2	0.9	69	1.92	12.78	-7.4	9.4	2
79	06:35:16	19:30:00	15	2121	8.83	58.89	1888	7.9	52.44	964.2	6.8	2.37	69	1.1	51	1.6	10.67	-4.2	7.3	3.1
80	06:50:16	19:45:00	15	2116	8.82	58.78	2072	8.6	57.56	1074.2	7.1	2.52	82.4	1.3	25	0.6	4	-9.8	7.2	-2.6
81	07:05:16	20:00:00	15	2050	8.53	56.89	1946	8.1	54	950.6	6.8	2.34	79.5	1.5	28	0.82	5.44	-11	4.2	-6.7
82	07:20:16	20:15:00	15	253	1.05	7	253	1.1	7	49.4	0.6	1.37	25.6	0.5	0	0	0	0	0	0
83	07:35:16	20:30:00	15	16	0.07	0.44	16	0.1	0.44	1.2	0	1.2	2.2	0.1	0	0	0	0	0	0
84	07:50:16	20:45:00	15	4	0.02	0.11	4	0	0.11	0	0	0	0	0	0	0	0	0	0	0
85	08:05:16	21:00:00	15	20	0.08	0.56	20	0.1	0.56	1	0	0.96	5.3	0.1	0	0	0	0	0	0
86	08:20:16	21:15:00	15	0	0	0	0	0	0	0	0	0	0	0	0	0	0	0	0	0
87	08:35:16	21:30:00	15	4	0.02	0.11	4	0	0.11	0	0	0	0	0	0	0	0	0	0	0
88	08:50:16	21:45:00	15	71	0.28	1.89	71	0.3	1.89	4.3	0.1	1.08	14.2	0.2	0	0	0	0	0	0
89	09:05:16	22:00:00	15	1558	6.48	43.22	1523	6.3	42.22	766.4	5	2.55	80.6	1.3	17	0.35	2.33	-10.2	1	-9.1
90	09:20:16	22:15:00	15	1725	7.18	47.89	1659	6.9	46	746.8	5.2	2.39	98.8	1.7	21	0.42	2.78	-5.2	2.1	-3.1
91	09:35:16	22:30:00	15	254	1.05	7	254	1.1	7	50.1	0.6	1.39	20.8	0.4	0	0	0	-3	0	-3
92	09:50:16	22:45:00	15	0	0	0	0	0	0	0	0	0	0	0	0	0	0	0	0	0
93	10:05:16	23:00:00	15	1348	5.62	37.44	1297	5.4	36	569.3	4.2	2.27	70.3	1.2	17	0.4	2.67	-5	1.1	-3.9
94	10:20:16	23:15:00	15	1374	5.72	38.11	1287	5.3	35.67	598.1	4.3	2.34	66.3	1.1	25	0.6	4	-4.2	5.6	1.4
95	10:35:16	23:30:00	15	463	1.92	12.78	463	1.9	12.78	76	1.1	1.17	52.2	0.9	0	0	0	-2.1	0	-2.1
96	10:50:16	23:45:00	15	90	0.37	2.44	90	0.4	2.44	26.4	0.1	4.4	15.9	0.3	0	0	0	0	0	0

## Sheet: Mouse 7
Block	Time	Time	Occupancy (min)	Act Counts	Act (min)	Act (%)	H-Move (counts)	H-Move (min)	H-Move (%)	Travel (cm)	Travel (min)	Travel (cm/s)	Fine Move (cm)	Fine Move (min)	Rear (counts)	Rear time (min)	Rear time (%)	L-Rotations	R-Rotations	Net-Rotations
1	11:10:00	00:00:00	15	2403	10	66.67	2356	9.8	65.44	1384.4	8.7	2.65	57	1	48	0.62	4.11	-6.5	5.4	-1.1
2	11:25:00	00:15:00	15	2414	10.05	67	2347	9.8	65.11	1509.7	8.7	2.88	69.8	1.1	46	0.83	5.56	-3	8.4	5.4
3	11:40:00	00:30:00	15	2060	8.58	57.22	2008	8.4	55.78	1163.1	7.3	2.66	59.1	1	43	0.78	5.22	-2.1	12.7	10.6
4	11:55:00	00:45:00	15	2444	10.18	67.89	2321	9.7	64.44	1593.1	8.7	3.07	60.6	1	73	1.35	9	-6.6	6.2	-0.4
5	12:10:00	01:00:00	15	2680	11.17	74.44	2583	10.8	71.67	1690.2	9.6	2.94	72.6	1.2	58	1.25	8.33	-6.6	8.9	2.2
6	12:25:00	01:15:00	15	2719	11.32	75.44	2508	10.4	69.67	1798.2	9.3	3.23	70.5	1.1	66	1.68	11.22	-5.2	7.4	2.3
7	12:40:00	01:30:00	15	1805	7.52	50.11	1766	7.3	49	1053.6	6.3	2.79	53.5	1	26	0.43	2.89	-5.5	3.2	-2.3
8	12:55:00	01:45:00	15	2614	10.88	72.56	2488	10.4	69.11	1648.3	8.9	3.09	82.1	1.4	54	1.13	7.56	-6.6	16.9	10.3
9	13:10:00	02:00:00	15	1940	8.08	53.89	1895	7.9	52.56	1111.7	6.8	2.72	62.4	1.1	32	0.6	4	-6.5	7.5	1
10	13:25:00	02:15:00	15	2417	10.07	67.11	2221	9.2	61.67	1525.8	8.2	3.08	47.4	0.9	61	1.68	11.22	-3.1	11.6	8.5
11	13:40:00	02:30:00	15	2196	9.15	61	2126	8.8	59	852.6	6.5	2.17	138.8	2.1	20	0.55	3.67	-6.4	8.4	2
12	13:55:00	02:45:00	15	2206	9.18	61.22	2029	8.4	56.33	1326.7	7.2	3.09	81.4	1.3	48	1.67	11.11	-9.2	5	-4.1
13	14:10:00	03:00:00	15	2327	9.68	64.56	2228	9.3	61.89	1109.4	7.4	2.51	126.7	2.2	43	0.98	6.56	-8.6	4.2	-4.4
14	14:25:00	03:15:00	15	1603	6.67	44.44	1582	6.6	43.89	643.2	5	2.12	99.8	1.9	12	0.33	2.22	-6.5	8.2	1.7
15	14:40:00	03:30:00	15	1777	7.4	49.33	1762	7.3	48.89	864.2	6	2.41	80.5	1.4	15	0.23	1.56	-6.4	3	-3.4
16	14:55:00	03:45:00	15	1766	7.35	49	1741	7.2	48.33	894.5	6.1	2.45	66.2	1.2	14	0.3	2	-4.2	4.2	0
17	15:10:00	04:00:00	15	474	1.97	13.11	474	2	13.11	107	0.9	2.02	58.2	1	1	0	0	-2.1	1	-1.1
18	15:25:00	04:15:00	15	73	0.3	2	73	0.3	2	6.5	0.1	1.08	12.7	0.2	0	0	0	0	0	0
19	15:40:00	04:30:00	15	52	0.22	1.44	52	0.2	1.44	9.7	0.1	1.39	4.4	0.1	0	0	0	0	0	0
20	15:55:00	04:45:00	15	32	0.13	0.89	32	0.1	0.89	6.7	0.1	0.95	2.5	0.1	0	0	0	0	0	0
21	16:10:00	05:00:00	15	50	0.2	1.33	50	0.2	1.33	8.3	0.1	1.03	5.3	0.1	0	0	0	0	1	1
22	16:25:00	05:15:00	15	34	0.13	0.89	34	0.1	0.89	5	0.1	0.99	4.3	0.1	0	0	0	0	0	0
23	16:40:00	05:30:00	15	92	0.38	2.56	92	0.4	2.56	16.7	0.2	1.12	8.3	0.2	0	0	0	0	0	0
24	16:55:00	05:45:00	15	423	1.75	11.67	423	1.8	11.67	74.7	1.1	1.17	47	0.7	0	0	0	-1	0	-1
25	17:10:00	06:00:00	15	1941	8.08	53.89	1800	7.5	50	1017.8	6	2.85	103.4	1.6	45	1.18	7.89	-7.4	8.4	1
26	17:25:00	06:15:00	15	1833	7.63	50.89	1749	7.3	48.56	922.5	5.4	2.83	117.8	2.1	30	0.97	6.44	-5.2	5.2	0
27	17:40:00	06:30:00	15	2558	10.65	71	2259	9.4	62.67	1702.5	8.1	3.52	82.4	1.3	74	2.3	15.33	-7.5	5.4	-2.1
28	17:55:00	06:45:00	15	2415	10.05	67	2263	9.4	62.78	1529	7.8	3.29	109.4	1.7	56	1.47	9.78	-5	7.2	2.2
29	18:10:00	07:00:00	15	2527	10.52	70.11	2265	9.4	62.89	2066.2	8.5	4.05	59.7	1	82	2.32	15.44	-4.1	5.2	1.1
30	18:25:00	07:15:00	15	707	2.93	19.56	706	2.9	19.56	168	1.5	1.85	85.1	1.4	2	0	0	-1.1	1.1	0
31	18:40:00	07:30:00	15	122	0.5	3.33	122	0.5	3.33	9.5	0.1	1.05	23.2	0.3	0	0	0	-1.2	0	-1.2
32	18:55:00	07:45:00	15	157	0.65	4.33	157	0.7	4.33	27	0.4	1.17	14.4	0.2	0	0	0	-1	0	-1
33	19:10:00	08:00:00	15	2332	9.72	64.78	2108	8.8	58.56	1818	7.9	3.84	54.9	0.9	109	2.3	15.33	-6.4	5.3	-1.1
34	19:25:00	08:15:00	15	3039	12.65	84.33	2690	11.2	74.67	3047.7	10.6	4.81	38.2	0.6	139	3.42	22.78	-7.2	16.8	9.6
35	19:40:00	08:30:00	15	2869	11.95	79.67	2588	10.8	71.89	3045.1	9.9	5.11	44.1	0.7	126	2.9	19.33	-5.5	13.5	8
36	19:55:00	08:45:00	15	2522	10.5	70	2337	9.7	64.89	2149.4	8.1	4.41	95.5	1.7	85	1.95	13	-6.5	16.5	10
37	20:10:00	09:00:00	15	3232	13.47	89.78	2834	11.8	78.67	3959	11.3	5.83	30.6	0.5	171	3.57	23.78	-2.1	18.6	16.5
38	20:25:00	09:15:00	15	2672	11.13	74.22	2510	10.4	69.67	2278	8.8	4.31	104.8	1.8	86	1.67	11.11	-8.5	12.5	4.1
39	20:40:00	09:30:00	15	2476	10.32	68.78	2292	9.6	63.67	1877.8	8.1	3.87	94.7	1.8	83	1.92	12.78	-9.4	12.9	3.5
40	20:55:00	09:45:00	15	3297	13.73	91.56	2966	12.3	82.33	3673.6	11.8	5.21	39	0.5	179	3.53	23.56	-5.3	15.1	9.9
41	21:10:00	10:00:00	15	2341	9.75	65	2204	9.2	61.22	1616.9	7.5	3.61	100.8	1.8	61	1.08	7.22	-14.4	6.2	-8.2
42	21:25:00	10:15:00	15	2268	9.45	63	2171	9	60.22	1726.8	7.3	3.94	106	1.7	62	1.08	7.22	-7.5	7.3	-0.2
43	21:40:00	10:30:00	15	3203	13.33	88.89	2704	11.3	75.11	3260.8	10.9	4.99	31.2	0.5	145	3.67	24.44	-7.4	13.4	6
44	21:55:00	10:45:00	15	1981	8.25	55	1717	7.2	47.67	1894.2	6.4	4.93	40.9	0.7	84	2.07	13.78	-1	7.1	6.1
45	22:10:00	11:00:00	15	2609	10.87	72.44	2388	9.9	66.33	2483	9.1	4.55	65.8	1	115	2.05	13.67	-6.3	6.6	0.4
46	22:25:00	11:15:00	15	3041	12.67	84.44	2764	11.5	76.78	3035.4	10.8	4.69	54.3	0.8	136	2.47	16.44	-7.4	11.6	4.2
47	22:40:00	11:30:00	15	1710	7.12	47.44	1690	7	46.89	633.9	4.9	2.17	137.9	2.4	12	0.18	1.22	-6.1	2	-4.1
48	22:55:00	11:45:00	15	2561	10.67	71.11	2303	9.6	63.89	2196	8.2	4.44	83.7	1.2	91	2.02	13.44	-6.2	15.4	9.3
49	23:10:00	12:00:00	15	2090	8.7	58	2018	8.4	56	1655.1	6.9	3.98	87.2	1.5	64	0.83	5.56	-4.2	4.1	-0.1
50	23:25:00	12:15:00	15	2660	11.08	73.89	2384	9.9	66.22	2584.9	9.4	4.6	39.6	0.6	101	2.32	15.44	-7.6	10.6	3
51	23:40:00	12:30:00	15	2640	11	73.33	2480	10.3	68.89	2688	9.4	4.77	75.8	1	101	1.85	12.33	-3	14.7	11.7
52	23:55:00	12:45:00	15	2249	9.37	62.44	2127	8.8	59	1989.2	7.7	4.29	64.4	1.1	83	1.35	9	-6.3	5.3	-1
53	00:10:00	13:00:00	15	2544	10.6	70.67	2417	10.1	67.11	2507.1	9.4	4.46	45.7	0.8	82	1.27	8.44	-1	12.6	11.6
54	00:25:00	13:15:00	15	1549	6.45	43	1542	6.4	42.78	984.7	5.1	3.22	73.3	1.4	14	0.18	1.22	-4.3	6.4	2.1
55	00:40:00	13:30:00	15	1789	7.45	49.67	1788	7.5	49.67	430.2	4.9	1.46	144.5	2.4	2	0	0	-16	6.4	-9.6
56	00:55:00	13:45:00	15	1925	8.02	53.44	1890	7.9	52.44	1051.2	6.3	2.78	89.8	1.4	18	0.32	2.11	-9.6	7.3	-2.2
57	01:10:00	14:00:00	15	1343	5.58	37.22	1331	5.5	36.89	905.2	4.7	3.19	39.7	0.6	16	0.17	1.11	-6.3	3	-3.3
58	01:25:00	14:15:00	15	462	1.92	12.78	460	1.9	12.78	226.2	1.5	2.54	25.8	0.5	2	0.02	0.11	0	1.2	1.2
59	01:40:00	14:30:00	15	48	0.2	1.33	48	0.2	1.33	1.7	0	0.84	10.6	0.2	0	0	0	0	0	0
60	01:55:00	14:45:00	15	486	2.02	13.44	486	2	13.44	35.5	0.6	0.99	80.6	1.4	0	0	0	0	0	0
61	02:10:00	15:00:00	15	68	0.28	1.89	68	0.3	1.89	7.2	0.1	1.03	9.6	0.2	0	0	0	0	0	0
62	02:25:00	15:15:00	15	48	0.2	1.33	48	0.2	1.33	5	0.1	1.26	6.2	0.1	0	0	0	0	0	0
63	02:40:00	15:30:00	15	30	0.12	0.78	30	0.1	0.78	4.5	0.1	1.13	3.5	0.1	0	0	0	0	0	0
64	02:55:00	15:45:00	15	22	0.08	0.56	22	0.1	0.56	4.9	0.1	1.22	0.8	0	0	0	0	-1.2	0	-1.2
65	03:10:00	16:00:00	15	63	0.25	1.67	63	0.2	1.67	6.8	0.1	1.13	9.2	0.1	0	0	0	-1	0	-1
66	03:25:00	16:15:00	15	66	0.27	1.78	66	0.3	1.78	7.1	0.1	1.41	8.5	0.2	0	0	0	0	0	0
67	03:40:00	16:30:00	15	131	0.53	3.56	131	0.5	3.56	27.4	0.4	1.19	9.1	0.2	0	0	0	-1	0	-1
68	03:55:00	16:45:00	15	1777	7.4	49.33	1710	7.1	47.44	1173.6	5.9	3.31	75.6	1.4	40	0.77	5.11	-7.5	9.5	2
69	04:10:00	17:00:00	15	2395	9.97	66.44	2202	9.2	61.11	2219.5	8.2	4.51	60.6	1	88	1.67	11.11	-4.1	11.4	7.3
70	04:25:00	17:15:00	15	2036	8.48	56.56	1888	7.9	52.44	1670.2	6.8	4.12	63.2	1.2	70	1.35	9	-1	10.3	9.2
71	04:40:00	17:30:00	15	2180	9.08	60.56	2052	8.6	57	1451	7.3	3.31	80.8	1.2	37	0.98	6.56	-5.1	5.3	0.1
72	04:55:00	17:45:00	15	1208	5.03	33.56	1132	4.7	31.44	701.1	3.6	3.2	52.5	1	25	0.55	3.67	-2.1	7.2	5.1
73	05:10:00	18:00:00	15	1118	4.65	31	1118	4.7	31	368.4	3.1	1.96	86	1.6	0	0	0	-3.2	2	-1.2
74	05:25:00	18:15:00	15	41	0.17	1.11	41	0.2	1.11	3.1	0	1.56	6	0.1	0	0	0	0	0	0
75	05:40:00	18:30:00	15	16	0.07	0.44	16	0.1	0.44	3.5	0	1.75	1.7	0	0	0	0	0	0	0
76	05:55:00	18:45:00	15	6	0.02	0.11	6	0	0.11	1.4	0	0.7	0	0	0	0	0	0	0	0
77	06:10:00	19:00:00	15	22	0.08	0.56	22	0.1	0.56	2.2	0	1.11	3.9	0.1	0	0	0	0	0	0
78	06:25:00	19:15:00	15	24	0.1	0.67	24	0.1	0.67	4.1	0.1	1.38	2.6	0	0	0	0	0	0	0
79	06:40:00	19:30:00	15	37	0.15	1	37	0.1	1	6.8	0.1	1.13	2.1	0.1	0	0	0	0	0	0
80	06:55:00	19:45:00	15	6	0.02	0.11	6	0	0.11	0	0	0	2.4	0	0	0	0	0	0	0
81	07:10:00	20:00:00	15	395	1.63	10.89	395	1.6	10.89	97.8	0.9	1.85	39.6	0.7	0	0	0	-2	1	-1
82	07:25:00	20:15:00	15	1387	5.77	38.44	1366	5.7	37.89	669.7	4.3	2.6	92	1.6	12	0.18	1.22	-4.2	2.1	-2.1
83	07:40:00	20:30:00	15	964	4.02	26.78	964	4	26.78	144.1	2	1.22	125.1	2.1	0	0	0	-1.1	3.1	2
84	07:55:00	20:45:00	15	2210	9.2	61.33	2168	9	60.22	1502.5	7.7	3.24	75.1	1.3	34	0.52	3.44	-6.5	5.1	-1.4
85	08:10:00	21:00:00	15	1837	7.65	51	1827	7.6	50.67	1314.9	6.9	3.18	47.4	0.9	11	0.12	0.78	-14.3	4.3	-10
86	08:25:00	21:15:00	15	517	2.15	14.33	517	2.1	14.33	97.4	1.1	1.55	63.4	1.2	0	0	0	0	0	0
87	08:40:00	21:30:00	15	4	0.02	0.11	4	0	0.11	0	0	0	0.2	0	0	0	0	0	0	0
88	08:55:00	21:45:00	15	6	0.02	0.11	6	0	0.11	0	0	0	1.7	0	0	0	0	0	0	0
89	09:10:00	22:00:00	15	0	0	0	0	0	0	0	0	0	0	0	0	0	0	0	0	0
90	09:25:00	22:15:00	15	0	0	0	0	0	0	0	0	0	0	0	0	0	0	0	0	0
91	09:40:00	22:30:00	15	54	0.22	1.44	54	0.2	1.44	3.4	0.1	1.12	10.1	0.2	0	0	0	0	0	0
92	09:55:00	22:45:00	15	73	0.3	2	73	0.3	2	10.6	0.1	1.32	7	0.2	0	0	0	0	0	0
93	10:10:00	23:00:00	15	92	0.38	2.56	92	0.4	2.56	6.4	0.1	1.29	16.3	0.2	0	0	0	0	0	0
94	10:25:00	23:15:00	15	40	0.17	1.11	40	0.2	1.11	4.1	0.1	1.02	4.3	0.1	0	0	0	0	0	0
95	10:40:00	23:30:00	15	12	0.05	0.33	12	0.1	0.33	2.6	0	2.64	1.2	0	0	0	0	0	0	0
96	10:55:00	23:45:00	15	233	0.97	6.44	233	1	6.44	37.1	0.5	1.28	30	0.5	0	0	0	0	0	0

## Sheet: Mouse 8
Block	Time	Time	Occupancy (min)	Act Counts	Act (min)	Act (%)	H-Move (counts)	H-Move (min)	H-Move (%)	Travel (cm)	Travel (min)	Travel (cm/s)	Fine Move (cm)	Fine Move (min)	Rear (counts)	Rear time (min)	Rear time (%)	L-Rotations	R-Rotations	Net-Rotations
1	11:10:00	00:00:00	15	2590	10.78	71.89	2528	10.5	70.22	1820.4	9.3	3.25	79.2	1.3	52	0.63	4.22	-4.2	13.7	9.5
2	11:25:00	00:15:00	15	2273	9.47	63.11	2156	9	59.89	1441.8	7.7	3.12	83.3	1.4	36	0.72	4.78	-4.6	11.6	7
3	11:40:00	00:30:00	15	2042	8.5	56.67	1894	7.9	52.56	1226.6	6.9	2.96	70.6	1.3	32	0.78	5.22	-3.1	4.1	1
4	11:55:00	00:45:00	15	2320	9.67	64.44	1815	7.5	50.33	1138.9	6.5	2.9	64.5	1.1	45	2.5	16.67	-5.1	4.2	-0.9
5	12:10:00	01:00:00	15	2230	9.28	61.89	1848	7.7	51.33	1230.3	6.7	3.07	81.7	1.3	38	1.83	12.22	-1.1	13.3	12.2
6	12:25:00	01:15:00	15	2014	8.38	55.89	1614	6.7	44.78	1076.9	5.6	3.19	61.8	0.9	39	2.08	13.89	-2.1	5.3	3.2
7	12:40:00	01:30:00	15	2016	8.4	56	1659	6.9	46	1317.9	6.2	3.55	56.4	0.9	56	1.83	12.22	-1	12.9	11.9
8	12:55:00	01:45:00	15	2130	8.87	59.11	2036	8.5	56.56	1558.7	7.3	3.57	71.7	1.1	31	0.62	4.11	-4	8.3	4.2
9	13:10:00	02:00:00	15	2067	8.6	57.33	1829	7.6	50.78	1334.6	6.4	3.48	58.8	1	39	1.27	8.44	-1	7.4	6.4
10	13:25:00	02:15:00	15	1638	6.82	45.44	1523	6.3	42.22	1151.7	5.2	3.68	66.9	1	27	0.7	4.67	-2	7.5	5.5
11	13:40:00	02:30:00	15	1866	7.77	51.78	1697	7.1	47.11	1153.4	6	3.21	64.1	1.1	34	1.07	7.11	-5.4	8.4	3
12	13:55:00	02:45:00	15	2030	8.45	56.33	1762	7.3	48.89	1164.6	6.2	3.11	72.9	1.1	37	1.58	10.56	-4.2	6.2	2
13	14:10:00	03:00:00	15	1465	6.1	40.67	1442	6	40	645.3	4.6	2.36	79.6	1.4	3	0.13	0.89	-3.2	4.2	1
14	14:25:00	03:15:00	15	2378	9.9	66	2201	9.2	61.11	1413.3	8.1	2.91	59.7	0.9	26	1.08	7.22	-7.3	3.1	-4.2
15	14:40:00	03:30:00	15	1385	5.77	38.44	1369	5.7	38	516.8	3.7	2.31	112.2	2.1	8	0.15	1	-3.2	1.2	-2
16	14:55:00	03:45:00	15	815	3.38	22.56	810	3.4	22.44	345.6	2.9	1.99	31	0.6	4	0.03	0.22	-1	1.1	0.1
17	15:10:00	04:00:00	15	171	0.7	4.67	171	0.7	4.67	15.1	0.2	1.08	31.7	0.5	0	0	0	0	0	0
18	15:25:00	04:15:00	15	24	0.1	0.67	24	0.1	0.67	4.6	0.1	1.16	2.5	0	0	0	0	0	0	0
19	15:40:00	04:30:00	15	105	0.43	2.89	105	0.4	2.89	19.9	0.3	1.25	7.1	0.2	0	0	0	-1.1	0	-1.1
20	15:55:00	04:45:00	15	60	0.25	1.67	60	0.2	1.67	11.1	0.2	1.11	5.2	0.1	0	0	0	0	0	0
21	16:10:00	05:00:00	15	82	0.33	2.22	82	0.3	2.22	18.4	0.3	1.08	5.7	0.1	0	0	0	0	0	0
22	16:25:00	05:15:00	15	237	0.98	6.56	237	1	6.56	38.7	0.6	1.04	24.7	0.5	0	0	0	0	1	1
23	16:40:00	05:30:00	15	57	0.23	1.56	57	0.2	1.56	10.1	0.1	1.12	4.2	0.1	0	0	0	0	0	0
24	16:55:00	05:45:00	15	874	3.63	24.22	869	3.6	24.11	239.2	2.1	1.91	95.5	1.7	2	0.02	0.11	-2.2	2.2	0
25	17:10:00	06:00:00	15	1578	6.57	43.78	1533	6.4	42.56	562.8	4.2	2.21	145	2.4	14	0.37	2.44	-1	3.2	2.1
26	17:25:00	06:15:00	15	2125	8.85	59	1702	7.1	47.22	1257.7	5.9	3.54	61.1	1	62	2.42	16.11	0	9.3	9.3
27	17:40:00	06:30:00	15	1285	5.35	35.67	1187	4.9	32.89	352.6	2.8	2.09	136.1	2.3	14	0.48	3.22	-3.1	1.1	-2
28	17:55:00	06:45:00	15	393	1.63	10.89	393	1.6	10.89	60.8	0.8	1.35	46.3	0.9	0	0	0	-1	0	-1
29	18:10:00	07:00:00	15	223	0.92	6.11	223	0.9	6.11	46.4	0.6	1.22	22.7	0.3	0	0	0	0	0	0
30	18:25:00	07:15:00	15	196	0.82	5.44	196	0.8	5.44	32	0.5	1.14	22.9	0.4	0	0	0	-3	0	-3
31	18:40:00	07:30:00	15	25	0.1	0.67	25	0.1	0.67	8.1	0.1	2.03	1.1	0	0	0	0	0	0	0
32	18:55:00	07:45:00	15	837	3.48	23.22	835	3.5	23.11	203.7	1.8	1.94	100.5	1.7	1	0.02	0.11	-1	1	0
33	19:10:00	08:00:00	15	1750	7.28	48.56	1482	6.2	41.11	1208.9	5.1	3.94	66.9	1	52	1.52	10.11	-2	6.2	4.2
34	19:25:00	08:15:00	15	2303	9.58	63.89	1888	7.9	52.44	1509	6.2	4.03	95.9	1.6	50	2.32	15.44	-5.5	7.5	2
35	19:40:00	08:30:00	15	2739	11.4	76	2192	9.1	60.89	1931.2	7.8	4.14	86.6	1.3	60	2.92	19.44	-6.2	14.5	8.4
36	19:55:00	08:45:00	15	2095	8.72	58.11	1925	8	53.44	1450.4	6.2	3.89	116.3	1.8	37	1.13	7.56	-4	12.8	8.8
37	20:10:00	09:00:00	15	2327	9.68	64.56	2038	8.5	56.56	2221.2	7.5	4.94	57.6	0.8	62	1.68	11.22	-6.3	13.6	7.3
38	20:25:00	09:15:00	15	2400	10	66.67	2157	9	59.89	1897.7	7.8	4.05	69.7	1.1	50	1.38	9.22	-7.4	9.5	2.1
39	20:40:00	09:30:00	15	1845	7.68	51.22	1543	6.4	42.78	1198.6	5.3	3.75	80.4	1.2	38	1.6	10.67	-5.2	4.4	-0.8
40	20:55:00	09:45:00	15	2296	9.57	63.78	1915	8	53.11	1806.2	7	4.3	69.5	1.2	70	2.17	14.44	-1.2	5.3	4.1
41	21:10:00	10:00:00	15	2257	9.4	62.67	1862	7.8	51.67	1409.5	6	3.93	110	1.7	43	2	13.33	-6.1	6.3	0.2
42	21:25:00	10:15:00	15	2297	9.57	63.78	1699	7.1	47.11	1647.8	6.3	4.35	46	0.8	66	3.02	20.11	-4.1	5.3	1.2
43	21:40:00	10:30:00	15	2572	10.72	71.44	2266	9.4	62.89	2129.7	8	4.43	85.6	1.4	56	1.78	11.89	-6.4	9.4	2.9
44	21:55:00	10:45:00	15	2745	11.43	76.22	2440	10.2	67.78	2181.1	9.3	3.92	69.6	1.2	69	1.87	12.44	-8.2	10.7	2.5
45	22:10:00	11:00:00	15	2696	11.23	74.89	2328	9.7	64.67	1919.9	8.2	3.89	83.1	1.2	64	2.15	14.33	-5.5	9.6	4.1
46	22:25:00	11:15:00	15	1192	4.97	33.11	1049	4.4	29.11	561	3	3.12	83.2	1.4	14	0.68	4.56	-1.1	3.1	2
47	22:40:00	11:30:00	15	2703	11.25	75	2309	9.6	64.11	2322	8.8	4.39	53.2	0.9	58	2.2	14.67	-7.2	6.2	-1
48	22:55:00	11:45:00	15	2125	8.85	59	2018	8.4	56	1575.8	7.2	3.66	78.4	1.3	28	0.6	4	-8.1	8.4	0.2
49	23:10:00	12:00:00	15	1948	8.12	54.11	1762	7.3	48.89	977.2	5.6	2.89	96.4	1.7	26	0.95	6.33	-6.3	8.3	2
50	23:25:00	12:15:00	15	2751	11.45	76.33	2451	10.2	68	1691.9	9.4	3.01	54.6	1	52	1.6	10.67	-8.3	5.1	-3.2
51	23:40:00	12:30:00	15	2542	10.58	70.56	2373	9.9	65.89	1506.2	8.7	2.9	83.4	1.3	33	0.9	6	-2	7.4	5.4
52	23:55:00	12:45:00	15	2711	11.28	75.22	2270	9.4	63	1620.8	8.1	3.32	80.6	1.3	51	2.3	15.33	-13.6	6.2	-7.4
53	00:10:00	13:00:00	15	1083	4.5	30	1071	4.5	29.67	313.9	2.7	1.91	104.2	1.8	8	0.12	0.78	-3	3	0
54	00:25:00	13:15:00	15	2021	8.42	56.11	1930	8	53.56	1095.3	6.2	2.93	104.8	1.9	33	0.65	4.33	-5.2	5.2	0
55	00:40:00	13:30:00	15	1054	4.38	29.22	1054	4.4	29.22	201.2	2.3	1.44	123.7	2.1	0	0	0	-1	2	1
56	00:55:00	13:45:00	15	828	3.45	23	814	3.4	22.56	281.9	2.2	2.14	73.2	1.1	6	0.08	0.56	-2	3.1	1.1
57	01:10:00	14:00:00	15	32	0.13	0.89	32	0.1	0.89	8.1	0.1	0.9	0.6	0	0	0	0	0	0	0
58	01:25:00	14:15:00	15	299	1.23	8.22	299	1.2	8.22	33.2	0.5	1.11	47.3	0.7	0	0	0	0	0	0
59	01:40:00	14:30:00	15	279	1.15	7.67	279	1.1	7.67	28.9	0.3	1.38	49.8	0.7	0	0	0	0	0	0
60	01:55:00	14:45:00	15	103	0.42	2.78	103	0.4	2.78	11.5	0.2	1.15	13.9	0.3	0	0	0	0	0	0
61	02:10:00	15:00:00	15	770	3.2	21.33	770	3.2	21.33	150.2	1.6	1.55	96.9	1.5	0	0	0	-1.2	1.1	-0.1
62	02:25:00	15:15:00	15	2219	9.23	61.56	2095	8.7	58.11	1270.4	6.9	3.05	99.3	1.5	40	0.88	5.89	-6	7	1
63	02:40:00	15:30:00	15	2431	10.12	67.44	2070	8.6	57.44	1332.9	7.2	3.06	78.5	1.2	50	2.05	13.67	-8.4	2.1	-6.2
64	02:55:00	15:45:00	15	2354	9.8	65.33	2201	9.2	61.11	1444.3	8	3	74.1	1.2	28	0.85	5.67	-10.6	5.3	-5.3
65	03:10:00	16:00:00	15	919	3.82	25.44	919	3.8	25.44	218.6	2.2	1.66	105.4	1.6	1	0	0	0	1	1
66	03:25:00	16:15:00	15	2590	10.78	71.89	2517	10.5	69.89	1545.8	9.4	2.75	77	1.1	22	0.52	3.44	-6.3	7.1	0.9
67	03:40:00	16:30:00	15	2006	8.35	55.67	1966	8.2	54.56	1220.5	7.3	2.79	51.3	1	12	0.22	1.44	-2.1	10.8	8.6
68	03:55:00	16:45:00	15	934	3.88	25.89	841	3.5	23.33	317.1	2.4	2.17	73.8	1.1	14	0.53	3.56	-2.1	2	-0.1
69	04:10:00	17:00:00	15	38	0.15	1	38	0.1	1	4.6	0.1	1.52	6.2	0.1	0	0	0	0	0	0
70	04:25:00	17:15:00	15	37	0.15	1	37	0.1	1	6.2	0.1	1.55	3.5	0.1	0	0	0	0	1.1	1.1
71	04:40:00	17:30:00	15	112	0.47	3.11	112	0.5	3.11	16.4	0.2	1.09	15.3	0.3	0	0	0	0	0	0
72	04:55:00	17:45:00	15	29	0.12	0.78	29	0.1	0.78	1.9	0	0.97	4.4	0.1	0	0	0	0	0	0
73	05:10:00	18:00:00	15	32	0.13	0.89	32	0.1	0.89	5.8	0.1	1.17	4.7	0.1	0	0	0	0	0	0
74	05:25:00	18:15:00	15	84	0.35	2.33	84	0.3	2.33	14.2	0.2	1.09	9.2	0.1	0	0	0	0	0	0
75	05:40:00	18:30:00	15	370	1.53	10.22	370	1.5	10.22	106.2	0.9	2	33.6	0.6	0	0	0	0	2	2
76	05:55:00	18:45:00	15	1894	7.88	52.56	1719	7.2	47.67	1201.5	5.9	3.4	80.3	1.4	42	1.13	7.56	-7.4	4.1	-3.3
77	06:10:00	19:00:00	15	1110	4.62	30.78	871	3.6	24.11	539.7	2.9	3.12	44	0.9	24	1.2	8	-4.1	4.1	0
78	06:25:00	19:15:00	15	1397	5.82	38.78	1273	5.3	35.33	741.4	4.3	2.84	49.6	0.8	22	0.75	5	-7	4.3	-2.7
79	06:40:00	19:30:00	15	1814	7.55	50.33	1804	7.5	50.11	770.6	6	2.14	97.5	1.8	5	0.07	0.44	-8.6	6.6	-2
80	06:55:00	19:45:00	15	2063	8.58	57.22	1926	8	53.44	1176.2	7	2.8	60.6	0.9	14	0.73	4.89	-2	8.5	6.5
81	07:10:00	20:00:00	15	381	1.58	10.56	381	1.6	10.56	64.3	0.8	1.29	45.4	0.9	0	0	0	-1	1	0
82	07:25:00	20:15:00	15	0	0	0	0	0	0	0	0	0	0	0	0	0	0	0	0	0
83	07:40:00	20:30:00	15	96	0.4	2.67	96	0.4	2.67	12.9	0.2	1.29	14.4	0.2	0	0	0	-2	0	-2
84	07:55:00	20:45:00	15	128	0.53	3.56	128	0.5	3.56	23.7	0.3	1.25	11	0.1	0	0	0	0	0	0
85	08:10:00	21:00:00	15	370	1.53	10.22	370	1.5	10.22	41.8	0.5	1.35	60.6	0.9	0	0	0	-1.1	0	-1.1
86	08:25:00	21:15:00	15	95	0.38	2.56	95	0.4	2.56	17.9	0.2	1.28	4.3	0.1	0	0	0	0	0	0
87	08:40:00	21:30:00	15	413	1.72	11.44	413	1.7	11.44	55.7	0.8	1.21	62	0.9	0	0	0	-1.1	0	-1.1
88	08:55:00	21:45:00	15	357	1.48	9.89	357	1.5	9.89	102.1	1.1	1.59	27.7	0.5	1	0	0	0	1	1
89	09:10:00	22:00:00	15	1478	6.15	41	1431	6	39.67	671	4.7	2.4	73.9	1.3	12	0.35	2.33	-7.3	4.1	-3.2
90	09:25:00	22:15:00	15	802	3.33	22.22	719	3	19.89	325.9	1.9	2.86	66.4	1	9	0.42	2.78	-1	5.3	4.3
91	09:40:00	22:30:00	15	115	0.47	3.11	115	0.5	3.11	31.2	0.3	1.49	9.8	0.2	0	0	0	0	0	0
92	09:55:00	22:45:00	15	5	0.02	0.11	5	0	0.11	3.8	0	1.92	0	0	0	0	0	0	0	0
93	10:10:00	23:00:00	15	0	0	0	0	0	0	0	0	0	0	0	0	0	0	0	0	0
94	10:25:00	23:15:00	15	32	0.13	0.89	32	0.1	0.89	4.4	0.1	0.89	4.2	0.1	0	0	0	0	0	0
95	10:40:00	23:30:00	15	187	0.77	5.11	187	0.8	5.11	31.4	0.4	1.26	22.7	0.3	0	0	0	-1.1	0	-1.1
96	10:55:00	23:45:00	15	827	3.43	22.89	815	3.4	22.56	251	2.4	1.77	57.4	1.1	3	0.07	0.44	-1	4	3
